# Supplementary material for: Selective stalling of human translation through small-molecule engagement of the ribosome nascent chain
Source: PLoS Biol. 2017 Mar 21;15(3):e2001882. doi: 10.1371/journal.pbio.2001882 (PMC5360235; doi:10.1371/journal.pbio.2001882)
Supplement: S10 Table — (XLSX) [file pbio.2001882.s025.xlsx]

## Sheet: 4 hr. treatments
Accession	Description	Species	Coverage	# Peps	# PSMs	# Unique Peps	# Protein Groups	# AAs	MW [kDa]	Ratio: (M/L)	log2(M/L)	Index (M/L)	Ratio: (H/L)	log2(H/L)	Index (H/L)	Ratio SE [%]: (M/L)	Ratio SE [%]: (H/L)	Areas: Light, Control	Areas: Medium, Sample	Areas: Heavy, Sample	emPAI	Score	# Peps
Q3MHN5A	SWISS-PROT:Q3MHN5 (Bos taurus) Vitamin D-binding protein precursor	Bos taurus	36.2869	12	59	12	1	474	53.307	0.07	-3.8365	1	0.07	-3.8365	1			28000000	1900000	670000	1.929	667.316	12
P34955A	SWISS-PROT:P34955 (Bos taurus) Alpha-1-antiproteinase precursor	Bos taurus	41.8269	20	329	20	1	416	46.075	0.11	-3.18442	2	0.12	-3.05889	2	59.26	31.48	3300000	520000	310000	9	4461.37	20
P00761A	Trypsin - Sus scrofa (Pig).	Sus scrofa	25.1082	6	2668	6	1	231	24.394	0.25	-2	5	0.15	-2.73697	3			420000000	11000000	4100000	7.377	44824.9	6
Q0IIK2A	TREMBL:Q0IIK2 (Bos taurus) Transferrin	Bos taurus	48.7216	31	396	31	1	704	77.689	0.24	-2.05889	3	0.16	-2.64386	4			4300000	1000000	700000	4.179	7645.7	31
P35527	Keratin, type I cytoskeletal 9	Homo sapiens	52.6485	22	267	21	1	623	62.027	0.24	-2.05889	4	0.2	-2.32193	5			1800000	440000	380000	4.817	5473.94	22
P02769A	SWISS-PROT:P02769 (Bos taurus) Bovine serum albumin precursor	Bos taurus	53.3773	28	259	24	1	607	69.248	0.55	-0.862496	9	0.28	-1.8365	6	69.84	7.8	7300000	960000	310000	5.758	4046.49	28
Q9Y2H6	Fibronectin type-III domain-containing protein 3A	Homo sapiens	6.6778	4	8	4	1	1198	131.767	0.7	-0.514573	14	0.31	-1.68966	7			3500000	2500000	1100000	0.314	113.12	4
K7EPH2	Phenylalanine--tRNA ligase alpha subunit (Fragment)	Homo sapiens	25.6614	9	68	4	1	378	43.014	1.09	0.124328	206	0.32	-1.64386	8	56.41	87.79	4900000	4300000	1100000	4.623	687.647	9
Q9P2E9-2	Ribosome-binding protein 1	Homo sapiens	40.8671	49	1210	1	1	1407	152.098	0.55	-0.862496	10	0.37	-1.4344	9			5300000	2900000	2000000	12.405	29337.2	49
O95210	Starch-binding domain-containing protein 1	Homo sapiens	12.8492	3	4	3	1	358	38.983	0.69	-0.535332	13	0.37	-1.4344	10			26000000	16000000	9300000	0.292	87.35	3
P04264	Keratin, type II cytoskeletal 1	Homo sapiens	45.1863	26	506	21	1	644	65.999	0.59	-0.761213	12	0.4	-1.32193	11			24000000	3600000	3600000	6.848	12296.7	26
Q9UJ70-2	N-acetyl-D-glucosamine kinase	Homo sapiens	12.0513	3	4	3	1	390	42.011	0.73	-0.454032	16	0.5	-1	12	38.15	68.49	11000000	7100000	5100000	0.334	39.3567	3
Q8WW59	SPRY domain-containing protein 4	Homo sapiens	29.9517	4	8	4	1	207	23.114	1.1	0.137504	256	0.5	-1	13	4.29	82.77	7600000	8500000	2600000	1.054	81.4471	4
O00764	Pyridoxal kinase	Homo sapiens	32.3718	8	22	8	1	312	35.08	0.75	-0.415037	18	0.52	-0.943416	14	16.76	0.39	14000000	9700000	6800000	2.162	286.844	8
Q09666	Neuroblast differentiation-associated protein AHNAK	Homo sapiens	30.3056	54	230	54	1	5890	628.699	1.23	0.298658	856	0.53	-0.915936	15	32.15	63.03	24000000	33000000	10000000	0.548	1451.3	54
Q7Z5K2-3	Wings apart-like protein homolog	Homo sapiens	2.66667	3	4	3	1	1275	142.436	0.96	-0.0588937	62	0.54	-0.888969	16			2800000	2700000	1500000	0.086	38.43	3
Q15050	Ribosome biogenesis regulatory protein homolog	Homo sapiens	9.58904	3	8	3	1	365	41.168	1.2	0.263034	652	0.54	-0.888969	17	11.3	68.79	12000000	15000000	8900000	0.616	141.39	3
O95070	Protein YIF1A	Homo sapiens	23.5495	4	12	4	1	293	31.991	0.86	-0.217591	31	0.56	-0.836501	18	45.75	58.4	9800000	8000000	5100000	1.31	299.108	4
P20337	Ras-related protein Rab-3B	Homo sapiens	24.2009	4	58	1	1	219	24.742	1.03	0.0426443	127	0.58	-0.785875	19	24.37	59.16	8100000	8000000	4300000	1.054	1761.8	4
Q9Y570-4	Protein phosphatase methylesterase 1	Homo sapiens	10.5	3	4	3	1	400	43.842	0.96	-0.0588937	66	0.59	-0.761213	20			21000000	23000000	18000000	0.369	83.5733	3
P56199	Integrin alpha-1	Homo sapiens	4.66497	4	13	4	1	1179	130.765	1.24	0.31034	897	0.59	-0.761213	21	6.04	28.59	9000000	12000000	6100000	0.233	235.183	4
P55196-1	Afadin	Homo sapiens	25.1101	29	169	1	1	1816	205.478	1.1	0.137504	251	0.6	-0.736966	22	24.05	41.2	10000000	10000000	7200000	1.699	2445.97	29
Q93100-3	Phosphorylase b kinase regulatory subunit beta	Homo sapiens	5.39799	4	9	4	1	1093	124.665	0.96	-0.0588937	60	0.61	-0.713119	23			11000000	12000000	8300000	0.16	146.41	4
P43246	DNA mismatch repair protein Msh2	Homo sapiens	10.0642	7	14	7	1	934	104.677	0.83	-0.268817	25	0.62	-0.68966	24	54.71	90.46	6000000	5800000	4700000	0.544	171.085	7
Q8N6R0	Methyltransferase-like protein 13	Homo sapiens	12.3033	4	7	4	1	699	78.718	0.9	-0.152003	37	0.62	-0.68966	25			17000000	18000000	11000000	0.233	120.25	4
Q86WA6	Valacyclovir hydrolase	Homo sapiens	17.1821	4	49	4	1	291	32.522	1	0	87	0.62	-0.68966	26	8.4	13.73	24000000	25000000	16000000	1.404	436.257	4
O14732	Inositol monophosphatase 2	Homo sapiens	14.9306	3	3	3	1	288	31.301	1.05	0.0703893	145	0.63	-0.666576	27	21.03	86.61	3300000	3700000	1400000	0.501	30.65	3
Q969Q0	60S ribosomal protein L36a-like	Homo sapiens	41.5094	7	73	1	1	106	12.461	1.15	0.201634	385	0.63	-0.666576	28			250000	280000	160000	145.78	912.076	7
P12235	ADP/ATP translocase 1	Homo sapiens	50	14	205	2	1	298	33.043	1.49	0.575312	2390	0.63	-0.666576	29			7300000	11000000	4600000	32.405	3339.98	14
P27361	Mitogen-activated protein kinase 3	Homo sapiens	27.4406	9	54	2	1	379	43.108	1.61	0.687061	2624	0.63	-0.666576	30			8700000	15000000	4700000	3.962	546.037	9
Q96RQ3	Methylcrotonoyl-CoA carboxylase subunit alpha, mitochondrial	Homo sapiens	13.5172	5	8	5	1	725	80.422	1.21	0.275007	678	0.64	-0.643856	31	1.4	1.22	17000000	20000000	12000000	0.359	229.182	5
O60664	Perilipin-3	Homo sapiens	57.6037	15	98	15	1	434	47.046	1.43	0.516015	2184	0.64	-0.643856	32	4.94	62.35	90000000	130000000	75000000	7.577	2885.42	15
P04049-2	RAF proto-oncogene serine/threonine-protein kinase	Homo sapiens	6.13772	3	3	3	1	668	75.347	0.49	-1.02915	7	0.65	-0.621488	33			6100000	3000000	3900000	0.166	27.37	3
Q96KR6	Protein FAM210B	Homo sapiens	26.0417	4	7	4	1	192	20.411	1.11	0.15056	284	0.65	-0.621488	34			1600000	1700000	1100000	3.642	108.89	4
P37059	Estradiol 17-beta-dehydrogenase 2	Homo sapiens	19.1214	5	22	5	1	387	42.757	0.95	-0.0740006	50	0.66	-0.599462	35	5.06	0.71	9000000	8300000	6000000	1.637	328.756	5
Q14534	Squalene monooxygenase	Homo sapiens	8.18815	3	7	3	1	574	63.882	1.02	0.0285692	104	0.66	-0.599462	36			14000000	15000000	10000000	0.205	87.7414	3
Q9Y450	HBS1-like protein	Homo sapiens	16.0819	7	19	7	1	684	75.426	1.02	0.0285692	112	0.66	-0.599462	37	2.4	31.61	11000000	14000000	8800000	0.602	113.09	7
H0Y548	Peptidyl-prolyl cis-trans isomerase (Fragment)	Homo sapiens	56.9697	6	59	1	1	165	17.532	1.08	0.111031	199	0.66	-0.599462	38			17000000	19000000	12000000	11.328	377.273	6
C9JX92	Afadin	Homo sapiens	24.6701	28	152	3	0	1743	197.516	1.1	0.137504	234	0.66	-0.599462	39	24.05	49.07	9400000	9100000	6900000	1.796	2533.29	28
O60884	DnaJ homolog subfamily A member 2	Homo sapiens	21.1165	6	30	6	1	412	45.717	1.25	0.321928	963	0.66	-0.599462	40	23.25	54.33	21000000	27000000	19000000	1.873	592.042	6
Q8NC56	LEM domain-containing protein 2	Homo sapiens	14.7117	3	3	3	1	503	56.94	1.66	0.731183	2671	0.67	-0.577767	41			5800000	9500000	4300000	0.233	95.4867	3
Q63HN8-4	E3 ubiquitin-protein ligase RNF213	Homo sapiens	0.951294	3	4	3	1	5256	596.106	0.93	-0.104697	42	0.68	-0.556393	42			1600000	1500000	1100000	0.022	40.52	3
Q96SI9	Spermatid perinuclear RNA-binding protein	Homo sapiens	10.7143	6	88	2	1	672	73.606	0.95	-0.0740006	49	0.68	-0.556393	43	9.1	2.27	10000000	11000000	9600000	0.8	933.152	6
Q13423	NAD(P) transhydrogenase, mitochondrial	Homo sapiens	6.16943	4	6	4	1	1086	113.823	1.1	0.137504	247	0.68	-0.556393	44	17.1	14.04	3900000	4100000	2400000	0.194	99.8	4
O76062	Delta(14)-sterol reductase	Homo sapiens	12.201	3	4	3	1	418	46.375	1.31	0.389567	1441	0.68	-0.556393	45			3800000	4800000	2800000	0.585	93.92	3
P30049	ATP synthase subunit delta, mitochondrial	Homo sapiens	41.0714	4	60	4	1	168	17.479	1.08	0.111031	192	0.69	-0.535332	46	37.89	60.26	140000000	170000000	130000000	4.623	2096.15	4
Q6YN16	Hydroxysteroid dehydrogenase-like protein 2	Homo sapiens	30.622	9	56	9	1	418	45.366	1.16	0.214125	421	0.69	-0.535332	47	27.39	64.87	91000000	110000000	83000000	1.913	1411.94	9
Q96G23	Ceramide synthase 2	Homo sapiens	16.8421	6	27	6	1	380	44.847	1.16	0.214125	431	0.69	-0.535332	48	22.15	45.84	16000000	18000000	11000000	2.875	233.525	6
Q9UPN6	Protein SCAF8	Homo sapiens	3.85523	4	22	2	1	1271	140.433	1.3	0.378512	1365	0.69	-0.535332	49			6100000	7900000	4200000	0.238	510.905	4
Q12882	Dihydropyrimidine dehydrogenase [NADP(+)]	Homo sapiens	8.97561	6	11	6	1	1025	111.329	1.33	0.411426	1593	0.69	-0.535332	50	4.29	29.45	5400000	7600000	4000000	0.334	80.3733	6
Q8N392	Rho GTPase-activating protein 18	Homo sapiens	5.27903	3	5	3	1	663	74.93	1.35	0.432959	1701	0.69	-0.535332	51	3.28	73.6	7000000	9500000	4700000	0.307	107.301	3
O75865	Trafficking protein particle complex subunit 6A	Homo sapiens	30.8176	3	8	3	1	159	17.593	1.97	0.978196	2779	0.69	-0.535332	52			2000000	3400000	1100000	0.874	75.94	3
D6RB85	Calnexin (Fragment)	Homo sapiens	39.5833	5	113	1	1	144	15.998	0.78	-0.358454	20	0.7	-0.514573	53			9500000	7500000	6700000	12.895	4196.72	5
Q06520	Bile salt sulfotransferase	Homo sapiens	17.5439	3	14	3	1	285	33.758	0.99	-0.0144996	81	0.7	-0.514573	54	4.53	7.24	7600000	7200000	5100000	0.585	392.867	3
Q8IXI1	Mitochondrial Rho GTPase 2	Homo sapiens	11.8123	6	17	5	1	618	68.075	1	0	92	0.7	-0.514573	55	42.57	17.38	12000000	13000000	9900000	0.848	126.273	6
Q9UL12	Sarcosine dehydrogenase, mitochondrial	Homo sapiens	13.8344	7	18	7	1	918	100.973	1.09	0.124328	210	0.7	-0.514573	56	23.62	8.05	10000000	10000000	7300000	0.389	349.384	7
Q08379	Golgin subfamily A member 2	Homo sapiens	6.38723	5	9	5	1	1002	113.017	1.17	0.226509	461	0.7	-0.514573	57	1.89	1.37	2800000	3300000	1800000	0.254	83.8433	5
P07858	Cathepsin B	Homo sapiens	31.5634	9	80	9	1	339	37.797	1.24	0.31034	901	0.7	-0.514573	58	3.53	11.4	46000000	59000000	35000000	17.957	1367.5	9
Q9BXS5-2	AP-1 complex subunit mu-1	Homo sapiens	20.4598	6	71	6	1	435	49.809	1.32	0.400538	1497	0.7	-0.514573	59	11.87	13.46	38000000	38000000	25000000	1.154	528.472	6
Q9P2R7	Succinyl-CoA ligase [ADP-forming] subunit beta, mitochondrial	Homo sapiens	6.69546	3	3	3	1	463	50.285	0.58	-0.785875	11	0.71	-0.494109	60			9400000	12000000	8700000	0.269	39.24	3
K7EJH8	Alpha-actinin-4 (Fragment)	Homo sapiens	64.8352	11	222	1	1	182	21.417	1.01	0.0143553	100	0.71	-0.494109	61	24.06	48.7	15000000	17000000	13000000	491.388	2840.33	11
Q08426	Peroxisomal bifunctional enzyme	Homo sapiens	41.7704	21	75	21	1	723	79.445	1.09	0.124328	220	0.71	-0.494109	62	3.43	17.97	32000000	46000000	33000000	5.062	899.754	21
Q9BX93	Group XIIB secretory phospholipase A2-like protein	Homo sapiens	31.7949	6	17	6	1	195	21.644	1.12	0.163499	296	0.71	-0.494109	63	17.34	24.82	12000000	13000000	8100000	11.589	361.625	6
Q6Y7W6	PERQ amino acid-rich with GYF domain-containing protein 2	Homo sapiens	14.5497	11	21	11	1	1299	149.978	1.22	0.286881	795	0.71	-0.494109	64	13.5	49.76	5100000	6300000	4100000	0.682	200.915	11
E9PCR7	2-oxoglutarate dehydrogenase, mitochondrial	Homo sapiens	12.5241	7	14	7	1	1038	117.59	1.25	0.321928	944	0.71	-0.494109	65	9.86	8.47	16000000	18000000	12000000	0.52	177.74	7
Q16513	Serine/threonine-protein kinase N2	Homo sapiens	8.53659	6	13	6	1	984	111.964	1.28	0.356144	1222	0.71	-0.494109	66	7.17	10.41	5100000	6200000	3900000	0.292	90.425	6
Q92597	Protein NDRG1	Homo sapiens	49.4924	10	117	10	1	394	42.808	1.34	0.422233	1635	0.71	-0.494109	67	3.61	1.81	220000000	270000000	160000000	43.367	2583.46	10
Q8IXM6	Nurim	Homo sapiens	30.5344	5	32	5	1	262	29.36	1.53	0.613532	2502	0.71	-0.494109	68	1.52	14.31	12000000	18000000	8800000	2.162	165.18	5
Q8WXI9	Transcriptional repressor p66-beta	Homo sapiens	13.6594	5	12	4	1	593	65.22	0.98	-0.0291463	75	0.72	-0.473931	69	37.2	38.05	13000000	13000000	8700000	0.528	81.8271	5
O14936	Peripheral plasma membrane protein CASK	Homo sapiens	4.64363	3	9	3	1	926	105.056	1.05	0.0703893	148	0.72	-0.473931	70			18000000	19000000	13000000	0.172	25.6867	3
P48449	Lanosterol synthase	Homo sapiens	26.3661	16	68	16	1	732	83.255	1.07	0.0976108	168	0.72	-0.473931	71	0.11	1.23	56000000	44000000	29000000	2.252	1356.16	16
P51114	Fragile X mental retardation syndrome-related protein 1	Homo sapiens	17.7134	7	27	6	1	621	69.678	1.12	0.163499	303	0.72	-0.473931	72	49.36	43.17	27000000	24000000	16000000	0.914	412.259	7
Q9BWM7	Sideroflexin-3	Homo sapiens	22.1538	5	18	3	1	325	35.956	1.19	0.250962	598	0.72	-0.473931	73	6.87	18.34	4500000	6200000	3700000	1.404	359.151	5
P41250	Glycine--tRNA ligase	Homo sapiens	54.1272	28	252	28	1	739	83.113	1.23	0.298658	817	0.72	-0.473931	74	5.65	47.05	140000000	190000000	140000000	15.432	3126.75	28
Q9H3P7	Golgi resident protein GCP60	Homo sapiens	11.553	4	6	4	1	528	60.556	1.31	0.389567	1415	0.72	-0.473931	75			10000000	14000000	8300000	0.492	247.27	4
Q15800	Methylsterol monooxygenase 1	Homo sapiens	15.0171	4	59	4	1	293	35.193	1.33	0.411426	1611	0.72	-0.473931	76	18.87	7.92	22000000	28000000	16000000	2.981	892.905	4
Q5T8D3-3	Acyl-CoA-binding domain-containing protein 5	Homo sapiens	19.2381	7	19	7	1	525	58.94	1.34	0.422233	1630	0.72	-0.473931	77	33.35	19.25	14000000	18000000	9600000	1.395	298.898	7
P08133	Annexin A6	Homo sapiens	34.6211	16	54	16	1	673	75.826	1.4	0.485427	2034	0.72	-0.473931	78	9.73	15.98	13000000	19000000	10000000	2.02	547.199	16
P05362	Intercellular adhesion molecule 1	Homo sapiens	21.0526	9	83	9	1	532	57.789	1.53	0.613532	2485	0.72	-0.473931	79	12.03	7.37	18000000	28000000	12000000	1.512	1200.52	9
P13716-2	Delta-aminolevulinic acid dehydratase	Homo sapiens	8.6351	3	4	3	1	359	39.009	1.64	0.713696	2651	0.72	-0.473931	80			4600000	8600000	3400000	0.719	36.09	3
F6XZQ7	Glutathione S-transferase Mu 2	Homo sapiens	41.3636	8	76	4	1	220	26.081	1.02	0.0285692	111	0.73	-0.454032	81	31.07	21.76	24000000	27000000	20000000	6.743	1974.16	8
O15084	Serine/threonine-protein phosphatase 6 regulatory ankyrin repeat subunit A	Homo sapiens	5.50807	4	6	4	1	1053	112.894	1.04	0.0565835	135	0.73	-0.454032	82	12.14	29.86	5300000	5400000	3600000	0.278	104.057	4
H0YI09	Methyltransferase-like protein 7A (Fragment)	Homo sapiens	31.5574	5	44	5	1	244	28.28	1.12	0.163499	304	0.73	-0.454032	83	0.69	0.35	35000000	38000000	22000000	5.813	1010.05	5
Q9H3N1	Thioredoxin-related transmembrane protein 1	Homo sapiens	19.6429	5	59	5	1	280	31.771	1.14	0.189034	357	0.73	-0.454032	84	43.24	43.94	32000000	36000000	25000000	9	668.34	5
P50895	Basal cell adhesion molecule	Homo sapiens	38.535	17	114	17	1	628	67.363	1.28	0.356144	1202	0.73	-0.454032	85	10.88	3.94	69000000	87000000	51000000	4.135	2477.81	17
Q92820	Gamma-glutamyl hydrolase	Homo sapiens	32.7044	9	51	9	1	318	35.941	1.32	0.400538	1508	0.73	-0.454032	86	3.2	1.93	22000000	32000000	17000000	5.952	452.986	9
Q9NU22	Midasin	Homo sapiens	4.53896	17	40	17	1	5596	632.42	1.55	0.632268	2521	0.73	-0.454032	87	12.57	6.49	4300000	7000000	3200000	0.143	496.907	17
J3KQJ1	Sulfatase-modifying factor 2	Homo sapiens	10.9375	3	7	3	1	320	35.9	1.58	0.659925	2584	0.73	-0.454032	88			5000000	7600000	3800000	0.468	319.227	3
Q9BXB4	Oxysterol-binding protein-related protein 11	Homo sapiens	5.75636	3	7	3	1	747	83.591	0.53	-0.915936	8	0.74	-0.434403	89	14.58	19.34	5400000	3100000	4300000	0.271	39.03	3
P17252	Protein kinase C alpha type	Homo sapiens	15.0298	6	12	6	1	672	76.7	0.85	-0.234465	28	0.74	-0.434403	90	80.23	48.26	14000000	19000000	13000000	0.585	94.9256	6
P31947	14-3-3 protein sigma	Homo sapiens	27.4194	6	173	2	1	248	27.757	0.96	-0.0588937	63	0.74	-0.434403	91	5.47	9.77	34000000	40000000	31000000	3.642	1262.62	6
O75475	PC4 and SFRS1-interacting protein	Homo sapiens	11.3208	5	15	4	1	530	60.067	1.04	0.0565835	142	0.74	-0.434403	92	0.74	25.17	13000000	15000000	12000000	0.453	132.703	5
P01019	Angiotensinogen	Homo sapiens	8.86598	3	5	3	1	485	53.121	1.08	0.111031	190	0.74	-0.434403	93			17000000	18000000	12000000	0.52	167.67	3
Q96DB5	Regulator of microtubule dynamics protein 1	Homo sapiens	24.8408	7	28	7	1	314	35.785	1.13	0.176323	313	0.74	-0.434403	94	0.22	29.72	18000000	18000000	14000000	2.162	496.163	7
Q14315	Filamin-C	Homo sapiens	12.4037	25	134	15	1	2725	290.841	1.13	0.176323	320	0.74	-0.434403	95	7.01	3.6	6800000	7500000	4600000	0.73	2465.54	25
Q13823	Nucleolar GTP-binding protein 2	Homo sapiens	6.83995	4	5	4	1	731	83.603	1.13	0.176323	338	0.74	-0.434403	96			10000000	11000000	8000000	0.252	38.95	4
O15118	Niemann-Pick C1 protein	Homo sapiens	3.12989	3	6	3	1	1278	142.074	1.15	0.201634	394	0.74	-0.434403	97	42.03	3.98	6200000	6700000	4600000	0.151	96.83	3
P13804	Electron transfer flavoprotein subunit alpha, mitochondrial	Homo sapiens	69.0691	16	139	16	1	333	35.058	1.19	0.250962	558	0.74	-0.434403	98	6.67	9.56	98000000	130000000	74000000	32.246	3258.27	16
Q9NZU0	Leucine-rich repeat transmembrane protein FLRT3	Homo sapiens	7.39599	3	4	3	1	649	72.957	1.23	0.298658	844	0.74	-0.434403	99	1.42	5.69	9400000	12000000	7200000	0.179	46.35	3
Q8N9N7	Leucine-rich repeat-containing protein 57	Homo sapiens	15.0628	3	10	3	1	239	26.737	1.27	0.344828	1106	0.74	-0.434403	100	8.52	14.39	9400000	12000000	7100000	1.254	75.4286	3
P61018-2	Ras-related protein Rab-4B	Homo sapiens	15.3226	3	63	1	1	248	27.489	1.33	0.411426	1608	0.74	-0.434403	101			6900000	9100000	5100000	0.54	1971.19	3
P50148	Guanine nucleotide-binding protein G(q) subunit alpha	Homo sapiens	13.3705	3	5	2	1	359	42.115	1.39	0.475085	1945	0.74	-0.434403	102	7.12	3.63	9800000	13000000	7100000	0.334	55.76	3
O15305	Phosphomannomutase 2	Homo sapiens	30.4878	8	70	8	1	246	28.064	1.5	0.584963	2432	0.74	-0.434403	103	20.95	61.07	23000000	30000000	24000000	7.733	1056	8
Q9UGR2	Zinc finger CCCH domain-containing protein 7B	Homo sapiens	4.33031	3	6	3	1	993	111.506	0.82	-0.286304	24	0.75	-0.415037	104			780000	610000	540000	0.179	114.47	3
P21589	5'-nucleotidase	Homo sapiens	7.83972	3	11	2	1	574	63.327	0.92	-0.120294	41	0.75	-0.415037	105	32.36	26.37	12000000	12000000	8900000	0.389	377.083	3
Q9Y6M7-7	Sodium bicarbonate cotransporter 3	Homo sapiens	3.17712	3	6	3	1	1259	140.677	0.95	-0.0740006	53	0.75	-0.415037	106	29.79	30.26	5500000	6300000	5000000	0.182	152.82	3
P51991-2	Heterogeneous nuclear ribonucleoprotein A3	Homo sapiens	48.3146	17	354	1	1	356	37.006	1.06	0.0840643	165	0.75	-0.415037	107	24.92	34.89	29000000	33000000	24000000	232.572	5506.99	17
P04179	Superoxide dismutase [Mn], mitochondrial	Homo sapiens	45.4955	8	76	8	1	222	24.707	1.18	0.238787	507	0.75	-0.415037	108	29.06	20.86	17000000	19000000	15000000	19.309	1049.49	8
Q6UW68	Transmembrane protein 205	Homo sapiens	42.8571	6	78	6	1	189	21.184	1.18	0.238787	536	0.75	-0.415037	109	3.77	18.38	46000000	54000000	38000000	1466.8	1220.04	6
P49257	Protein ERGIC-53	Homo sapiens	23.9216	6	11	6	1	510	57.513	1.21	0.275007	713	0.75	-0.415037	110	25.67	29.66	82000000	110000000	67000000	0.887	40.46	6
P20290	Transcription factor BTF3	Homo sapiens	48.5437	6	66	1	1	206	22.154	1.22	0.286881	753	0.75	-0.415037	111			9600000	12000000	7200000	19.309	1328.01	6
P34897	Serine hydroxymethyltransferase, mitochondrial	Homo sapiens	44.246	16	178	15	1	504	55.958	1.22	0.286881	789	0.75	-0.415037	112	9.1	43.26	150000000	170000000	130000000	11.253	3026.38	16
O15173-2	Membrane-associated progesterone receptor component 2	Homo sapiens	20.6478	5	94	4	1	247	26.154	1.25	0.321928	973	0.75	-0.415037	113	19.77	19.73	22000000	27000000	17000000	2.728	2286.89	5
P05026	Sodium/potassium-transporting ATPase subunit beta-1	Homo sapiens	16.1716	4	27	4	1	303	35.039	1.25	0.321928	990	0.75	-0.415037	114	7.91	18.42	78000000	96000000	58000000	1.581	478.489	4
O75477	Erlin-1	Homo sapiens	33.526	8	29	5	1	346	38.901	1.27	0.344828	1147	0.75	-0.415037	115	0.01	5.38	9400000	12000000	7200000	1.61	882.893	8
P00387-3	NADH-cytochrome b5 reductase 3	Homo sapiens	55.8209	13	237	13	1	335	38.333	1.28	0.356144	1163	0.75	-0.415037	116	8.87	3.36	100000000	120000000	83000000	69.795	5757.23	13
Q7Z6Z7	E3 ubiquitin-protein ligase HUWE1	Homo sapiens	18.1527	50	194	50	1	4374	481.589	1.53	0.613532	2490	0.75	-0.415037	117	25.94	32.58	22000000	30000000	18000000	1.096	3292.11	50
Q68CK6	Acyl-coenzyme A synthetase ACSM2B, mitochondrial	Homo sapiens	10.5719	4	9	4	1	577	64.23	1.77	0.823749	2744	0.75	-0.415037	118	32.2	51.84	7900000	14000000	6000000	0.377	84.7871	4
Q9NPQ8-3	Synembryn-A	Homo sapiens	8.00745	3	11	2	1	537	60.334	0.97	-0.0439433	70	0.76	-0.395929	119			30000000	28000000	39000000	0.322	55.3717	3
Q13620	Cullin-4B	Homo sapiens	8.76232	7	24	4	1	913	103.916	0.98	-0.0291463	72	0.76	-0.395929	120	36.57	25.93	4700000	5500000	5200000	0.476	320.418	7
Q9BQ39	ATP-dependent RNA helicase DDX50	Homo sapiens	15.7395	7	41	5	1	737	82.514	1.05	0.0703893	143	0.76	-0.395929	121	32.93	1.56	9500000	12000000	7200000	0.753	427.274	7
Q53GQ0	Estradiol 17-beta-dehydrogenase 12	Homo sapiens	39.7436	11	74	11	1	312	34.302	1.15	0.201634	410	0.76	-0.395929	122	18.67	17.59	49000000	53000000	37000000	9	912.776	11
P45954	Short/branched chain specific acyl-CoA dehydrogenase, mitochondrial	Homo sapiens	29.6296	10	68	10	1	432	47.455	1.16	0.214125	457	0.76	-0.395929	123	3.85	1.41	46000000	53000000	34000000	4.055	993.343	10
P36957	Dihydrolipoyllysine-residue succinyltransferase component of 2-oxoglutarate dehydrogenase complex, mitochondrial	Homo sapiens	26.2693	6	19	6	1	453	48.724	1.18	0.238787	530	0.76	-0.395929	124	7.42	28.28	28000000	34000000	23000000	1.154	451.011	6
Q2PPJ7	Ral GTPase-activating protein subunit alpha-2	Homo sapiens	4.378	5	7	5	1	1873	210.636	1.2	0.263034	673	0.76	-0.395929	125	5.76	32.25	4300000	5200000	3200000	0.136	90.34	5
Q12788	Transducin beta-like protein 3	Homo sapiens	14.7277	7	15	7	1	808	88.978	1.21	0.275007	679	0.76	-0.395929	126	15.96	21.46	18000000	20000000	14000000	0.456	183.886	7
Q99943	1-acyl-sn-glycerol-3-phosphate acyltransferase alpha	Homo sapiens	18.0212	3	16	3	1	283	31.696	1.24	0.31034	931	0.76	-0.395929	127	2.05	9.7	5000000	8000000	3800000	0.896	321.166	3
O00170	AH receptor-interacting protein	Homo sapiens	52.1212	13	44	13	1	330	37.612	1.25	0.321928	962	0.76	-0.395929	128	14.45	11.07	30000000	31000000	19000000	5.062	585.508	13
J3KQ73	Peptidyl-prolyl cis-trans isomerase FKBP8	Homo sapiens	12.9252	4	20	4	1	441	47.114	1.27	0.344828	1140	0.76	-0.395929	129	17.33	10.57	62000000	72000000	45000000	0.823	662.143	4
A2A274	Aconitate hydratase, mitochondrial	Homo sapiens	35.2795	20	128	20	1	805	87.765	1.31	0.389567	1473	0.76	-0.395929	130	7.73	9.06	75000000	97000000	61000000	5.813	2451.37	20
O76024	Wolframin	Homo sapiens	16.7416	8	19	8	1	890	100.227	1.36	0.443607	1787	0.76	-0.395929	131	2.07	25.72	20000000	22000000	13000000	0.616	163.258	8
P63096	Guanine nucleotide-binding protein G(i) subunit alpha-1	Homo sapiens	19.209	6	39	1	1	354	40.335	1.41	0.495695	2076	0.76	-0.395929	132			9400000	13000000	7200000	3.281	295.13	6
B4E1G6	Galactokinase	Homo sapiens	37.4408	10	32	10	1	422	45.329	1.42	0.505891	2129	0.76	-0.395929	133	4.85	0.49	10000000	14000000	7300000	2.162	378.39	10
P50453	Serpin B9	Homo sapiens	27.3936	9	29	8	1	376	42.376	1.43	0.516015	2171	0.76	-0.395929	134	2.74	4.84	14000000	21000000	12000000	1.783	462.955	9
Q9H0U3	Magnesium transporter protein 1	Homo sapiens	24.4776	7	27	7	1	335	38.011	1.43	0.516015	2183	0.76	-0.395929	135	22.29	20.64	9200000	14000000	7800000	3.437	480.65	7
P49327	Fatty acid synthase	Homo sapiens	68.2597	130	3741	129	1	2511	273.254	1.57	0.650765	2570	0.76	-0.395929	136	35.79	52.7	300000000	360000000	290000000	378.936	70915.9	130
H0UI80	Negative elongation factor C/D	Homo sapiens	8.51419	4	10	4	1	599	67.304	0.98	-0.0291463	71	0.77	-0.37707	137	20.43	24.46	11000000	11000000	9000000	0.668	122.24	4
O94888	UBX domain-containing protein 7	Homo sapiens	8.17996	3	4	3	1	489	54.828	1	0	86	0.77	-0.37707	138			13000000	13000000	9900000	0.259	153.88	3
Q9BRX8-2	Redox-regulatory protein FAM213A	Homo sapiens	65.5963	12	88	12	1	218	24.447	1.01	0.0143553	101	0.77	-0.37707	139	11.88	7.44	35000000	35000000	28000000	45.416	1309.86	12
Q9NPJ3	Acyl-coenzyme A thioesterase 13	Homo sapiens	43.5714	5	31	5	1	140	14.951	1.06	0.0840643	157	0.77	-0.37707	140	15.44	5.31	77000000	91000000	61000000	12.335	881.567	5
P34913	Bifunctional epoxide hydrolase 2	Homo sapiens	23.6036	7	48	7	1	555	62.575	1.08	0.111031	188	0.77	-0.37707	141	4.16	8.15	33000000	35000000	23000000	2.047	631.66	7
Q9Y2V2	Calcium-regulated heat stable protein 1	Homo sapiens	41.4966	4	77	4	1	147	15.882	1.16	0.214125	456	0.77	-0.37707	142	15.08	2.43	66000000	76000000	51000000	9	1111.65	4
P11177	Pyruvate dehydrogenase E1 component subunit beta, mitochondrial	Homo sapiens	32.5905	9	61	9	1	359	39.208	1.22	0.286881	735	0.77	-0.37707	143	0.31	6.26	38000000	47000000	29000000	6.743	1487.02	9
Q9BRR6	ADP-dependent glucokinase	Homo sapiens	17.3038	5	21	5	1	497	54.055	1.26	0.333424	1082	0.77	-0.37707	144	3.07	9.39	33000000	41000000	26000000	0.874	149.205	5
O43681	ATPase ASNA1	Homo sapiens	38.7931	10	27	10	1	348	38.767	1.28	0.356144	1173	0.77	-0.37707	145	9.33	27.55	12000000	16000000	9600000	3.437	150.191	10
R4GMU1	GDH/6PGL endoplasmic bifunctional protein	Homo sapiens	10.5985	5	9	5	1	802	90.116	1.3	0.378512	1325	0.77	-0.37707	146			7200000	9400000	5700000	0.299	257.369	5
Q15274	Nicotinate-nucleotide pyrophosphorylase [carboxylating]	Homo sapiens	59.2593	10	110	10	1	297	30.826	1.36	0.443607	1783	0.77	-0.37707	147	6.86	10.74	45000000	59000000	33000000	10.548	2779.48	10
P38117-2	Electron transfer flavoprotein subunit beta	Homo sapiens	40.0576	15	329	15	1	347	37.542	1.37	0.454176	1844	0.77	-0.37707	148	4.33	2.56	160000000	220000000	150000000	27.184	6238.95	15
Q6NUQ4	Transmembrane protein 214	Homo sapiens	11.4659	5	7	5	1	689	77.101	0.88	-0.184425	34	0.78	-0.358454	149	0.6	13.38	12000000	11000000	9300000	0.512	84.49	5
P07305	Histone H1.0	Homo sapiens	19.0722	4	50	4	1	194	20.85	0.93	-0.104697	47	0.78	-0.358454	150	2.05	7.38	39000000	36000000	29000000	30.623	1958.47	4
O15460	Prolyl 4-hydroxylase subunit alpha-2	Homo sapiens	13.4579	4	8	4	1	535	60.864	0.97	-0.0439433	69	0.78	-0.358454	151	8.97	2.11	20000000	18000000	15000000	0.301	91.9467	4
P10114	Ras-related protein Rap-2a	Homo sapiens	20.2186	3	17	1	1	183	20.602	1.02	0.0285692	108	0.78	-0.358454	152			8200000	8300000	6400000	1.154	274.49	3
O94973-2	AP-2 complex subunit alpha-2	Homo sapiens	15.3191	11	49	5	1	940	104.024	1.03	0.0426443	118	0.78	-0.358454	153	13.68	9.97	11000000	11000000	8600000	0.778	1147.05	11
Q92522	Histone H1x	Homo sapiens	31.4554	6	38	6	1	213	22.474	1.05	0.0703893	147	0.78	-0.358454	154	11.02	13.18	18000000	20000000	14000000	3.394	658.447	6
Q96I45	Transmembrane protein 141	Homo sapiens	36.1111	3	15	3	1	108	11.867	1.07	0.0976108	179	0.78	-0.358454	155	4.52	1.11	67000000	70000000	53000000	9	142.642	3
J9JIE6	Transmembrane and coiled-coil domain-containing protein 1	Homo sapiens	29.2887	5	48	5	1	239	27.061	1.07	0.0976108	182	0.78	-0.358454	156	21.47	4.75	25000000	28000000	19000000	3.329	916.325	5
Q9UHQ9	NADH-cytochrome b5 reductase 1	Homo sapiens	23.2787	4	11	4	1	305	34.073	1.08	0.111031	185	0.78	-0.358454	157	0.08	6.43	18000000	18000000	13000000	0.778	64.2029	4
E7EUE1	ATP-binding cassette sub-family D member 3	Homo sapiens	25.9151	12	54	12	1	683	78.352	1.08	0.111031	203	0.78	-0.358454	158	25.26	20.91	62000000	65000000	57000000	2.082	789.216	12
P56545-2	C-terminal-binding protein 2	Homo sapiens	4.97462	3	4	2	1	985	106.121	1.09	0.124328	223	0.78	-0.358454	159			25000000	27000000	19000000	0.124	0	3
H3BLZ8	Probable ATP-dependent RNA helicase DDX17	Homo sapiens	48.29	27	401	20	1	731	80.389	1.14	0.189034	343	0.78	-0.358454	160	18.11	14.58	96000000	110000000	81000000	28.854	7052.05	27
P15586	N-acetylglucosamine-6-sulfatase	Homo sapiens	17.2101	7	23	7	1	552	62.042	1.14	0.189034	354	0.78	-0.358454	161	35.6	29.04	18000000	22000000	15000000	1.154	335.728	7
Q15436	Protein transport protein Sec23A	Homo sapiens	39.7386	21	131	18	1	765	86.105	1.15	0.201634	370	0.78	-0.358454	162	28.34	27.89	71000000	93000000	62000000	7.031	2099.67	21
P07686	Beta-hexosaminidase subunit beta	Homo sapiens	18.5252	12	79	11	1	556	63.071	1.16	0.214125	411	0.78	-0.358454	163	4.22	5.31	27000000	28000000	22000000	2.275	1510.61	12
P10253	Lysosomal alpha-glucosidase	Homo sapiens	13.6555	9	51	9	1	952	105.257	1.17	0.226509	478	0.78	-0.358454	164	8.36	4.84	21000000	24000000	16000000	1.04	1031.53	9
P14550	Alcohol dehydrogenase [NADP(+)]	Homo sapiens	65.5385	14	111	14	1	325	36.55	1.17	0.226509	497	0.78	-0.358454	165	2.66	5.53	31000000	36000000	24000000	11.115	1778.33	14
P39687	Acidic leucine-rich nuclear phosphoprotein 32 family member A	Homo sapiens	47.7912	12	253	6	1	249	28.568	1.19	0.250962	602	0.78	-0.358454	166	18.43	36.91	110000000	150000000	120000000	283.804	6226.86	12
Q14165	Malectin	Homo sapiens	31.5068	7	53	2	1	292	32.214	1.22	0.286881	774	0.78	-0.358454	167	11.87	25.52	33000000	44000000	29000000	2.548	1790.31	7
Q96HY6	DDRGK domain-containing protein 1	Homo sapiens	30.8917	5	15	5	1	314	35.589	1.22	0.286881	780	0.78	-0.358454	168	8.44	1.07	8900000	11000000	6900000	2.162	430.657	5
G8JLL9	Myosin-14	Homo sapiens	7.22004	15	128	4	1	2036	231.9	1.24	0.31034	899	0.78	-0.358454	169	0.93	6.67	23000000	27000000	21000000	0.535	1778.26	15
O14910	Protein lin-7 homolog A	Homo sapiens	39.9142	7	31	5	1	233	25.981	1.24	0.31034	941	0.78	-0.358454	170	6.32	23.8	8800000	10000000	7400000	5.105	560.344	7
P50150	Guanine nucleotide-binding protein G(I)/G(S)/G(O) subunit gamma-4	Homo sapiens	44	3	13	3	1	75	8.383	1.26	0.333424	1043	0.78	-0.358454	171	29.57	19.2	4900000	5300000	3400000	5.813	407.672	3
Q5T4U5	Acyl-Coenzyme A dehydrogenase, C-4 to C-12 straight chain, isoform CRA_a	Homo sapiens	16.9604	6	61	6	1	454	50.238	1.27	0.344828	1131	0.78	-0.358454	172	7.63	1.5	33000000	40000000	24000000	1.848	921.139	6
Q96DA6	Mitochondrial import inner membrane translocase subunit TIM14	Homo sapiens	57.7586	7	28	7	1	116	12.491	1.27	0.344828	1143	0.78	-0.358454	173	8.51	6.45	9900000	11000000	7700000	6.943	736.815	7
P48735	Isocitrate dehydrogenase [NADP], mitochondrial	Homo sapiens	50.2212	23	367	22	1	452	50.877	1.29	0.367371	1238	0.78	-0.358454	174	4.84	3.35	270000000	340000000	210000000	79.025	7106.65	23
Q9Y2U8	Inner nuclear membrane protein Man1	Homo sapiens	6.91548	4	10	4	1	911	99.935	1.31	0.389567	1465	0.78	-0.358454	175	8.49	18.5	3800000	5000000	3500000	0.22	168.62	4
Q9HAT2	Sialate O-acetylesterase	Homo sapiens	11.8547	3	5	3	1	523	58.277	1.37	0.454176	1873	0.78	-0.358454	176			4900000	7700000	4200000	0.241	154.1	3
E7EMK3	Flotillin-2	Homo sapiens	21.3251	7	15	7	1	483	53.104	1.38	0.464668	1912	0.78	-0.358454	177	15.97	19.32	19000000	27000000	19000000	0.808	393.173	7
F8W930	Insulin-like growth factor 2 mRNA-binding protein 2	Homo sapiens	27.7686	13	106	10	1	605	66.745	1.38	0.464668	1933	0.78	-0.358454	178	8.07	8.64	25000000	36000000	22000000	4.08	2148.51	13
P48637	Glutathione synthetase	Homo sapiens	31.4346	11	46	11	1	474	52.352	2.05	1.03562	2792	0.78	-0.358454	179	78.54	15.81	38000000	47000000	32000000	1.656	908.484	11
P43490	Nicotinamide phosphoribosyltransferase	Homo sapiens	17.5153	7	25	7	1	491	55.487	2.17	1.1177	2798	0.78	-0.358454	180	67.44	16.06	29000000	41000000	25000000	1.512	186.913	7
Q9BTC0	Death-inducer obliterator 1	Homo sapiens	10.7143	13	32	13	1	2240	243.723	0.85	-0.234465	29	0.79	-0.340075	181	38.34	38.34	6300000	5900000	5500000	0.336	359.19	13
P56134	ATP synthase subunit f, mitochondrial	Homo sapiens	41.4894	4	48	2	1	94	10.911	0.93	-0.104697	48	0.79	-0.340075	182	11.21	14.25	21000000	21000000	17000000	99	681.105	4
Q13330	Metastasis-associated protein MTA1	Homo sapiens	9.79021	5	15	3	1	715	80.735	1.04	0.0565835	134	0.79	-0.340075	183	1.11	10.45	7600000	8900000	6300000	0.355	290.364	5
Q9NW13	RNA-binding protein 28	Homo sapiens	8.8274	5	12	5	1	759	85.685	1.06	0.0840643	155	0.79	-0.340075	184	4.99	51.61	6600000	7200000	4800000	0.389	96.6486	5
Q03426	Mevalonate kinase	Homo sapiens	15.9091	4	26	4	1	396	42.424	1.1	0.137504	240	0.79	-0.340075	185	0.79	1.91	19000000	22000000	15000000	1.239	648.79	4
P63167	Dynein light chain 1, cytoplasmic	Homo sapiens	64.0449	5	86	2	1	89	10.359	1.1	0.137504	243	0.79	-0.340075	186	11.87	20.58	53000000	66000000	51000000	157.489	1764.18	5
Q16822	Phosphoenolpyruvate carboxykinase [GTP], mitochondrial	Homo sapiens	29.0625	14	68	14	1	640	70.685	1.1	0.137504	244	0.79	-0.340075	187	12.3	34.46	35000000	34000000	26000000	1.661	1308.04	14
P31937	3-hydroxyisobutyrate dehydrogenase, mitochondrial	Homo sapiens	31.5476	8	73	8	1	336	35.306	1.13	0.176323	311	0.79	-0.340075	188	5.92	3.79	31000000	35000000	24000000	24.809	2078.24	8
P53007	Tricarboxylate transport protein, mitochondrial	Homo sapiens	55.9486	13	110	13	1	311	33.991	1.14	0.189034	361	0.79	-0.340075	189	6.67	2.87	110000000	120000000	97000000	45.416	1193.96	13
Q9UBI6	Guanine nucleotide-binding protein G(I)/G(S)/G(O) subunit gamma-12	Homo sapiens	69.4444	5	23	5	1	72	8.001	1.17	0.226509	498	0.79	-0.340075	190	16	15.55	7000000	7400000	5000000	9	249.188	5
Q14240-2	Eukaryotic initiation factor 4A-II	Homo sapiens	63.9706	20	389	9	1	408	46.46	1.21	0.275007	682	0.79	-0.340075	191	14.81	9.22	73000000	87000000	57000000	99	9879.56	20
Q96C23	Aldose 1-epimerase	Homo sapiens	27.193	7	25	7	1	342	37.742	1.22	0.286881	761	0.79	-0.340075	192	2.65	16.82	19000000	22000000	14000000	1.976	387.738	7
Q9H9B4	Sideroflexin-1	Homo sapiens	36.0248	9	54	7	1	322	35.596	1.23	0.298658	796	0.79	-0.340075	193	7.61	8.79	23000000	30000000	17000000	4.623	1129.04	9
P10586	Receptor-type tyrosine-protein phosphatase F	Homo sapiens	3.4085	4	7	4	1	1907	212.744	1.26	0.333424	1033	0.79	-0.340075	194	12.3	18.44	3100000	3700000	2300000	0.133	87.8	4
F5GYL8	Importin subunit alpha	Homo sapiens	19.2237	7	37	3	1	541	60.556	1.29	0.367371	1244	0.79	-0.340075	195	27.78	37.86	22000000	27000000	16000000	1.471	1027.14	7
Q96GE6	Calmodulin-like protein 4	Homo sapiens	20.9184	3	21	3	1	196	21.869	1.3	0.378512	1343	0.79	-0.340075	196	12.16	3.76	4400000	5400000	3400000	0.848	137.709	3
P21980	Protein-glutamine gamma-glutamyltransferase 2	Homo sapiens	25.9098	14	71	14	1	687	77.28	1.3	0.378512	1382	0.79	-0.340075	197	12.81	15.48	50000000	66000000	43000000	3.217	1323.06	14
Q8N6C5-4	Immunoglobulin superfamily member 1	Homo sapiens	4.02685	4	7	4	1	1341	149.329	1.3	0.378512	1393	0.79	-0.340075	198			6400000	8500000	5000000	0.264	71.13	4
Q9H840	Gem-associated protein 7	Homo sapiens	45.0382	3	13	3	1	131	14.528	1.36	0.443607	1768	0.79	-0.340075	199	15.35	35.17	7400000	10000000	5800000	2.728	340.761	3
Q99541	Perilipin-2	Homo sapiens	38.9016	12	42	12	1	437	48.045	1.37	0.454176	1842	0.79	-0.340075	200	36.6	6.06	43000000	49000000	26000000	3.52	753.266	12
P41743	Protein kinase C iota type	Homo sapiens	15.2685	5	22	5	1	596	68.218	0.78	-0.358454	21	0.8	-0.321928	201	87.33	29.11	22000000	21000000	20000000	0.931	351.152	5
Q3LXA3	Bifunctional ATP-dependent dihydroxyacetone kinase/FAD-AMP lyase (cyclizing)	Homo sapiens	19.3043	7	12	7	1	575	58.91	0.79	-0.340075	23	0.8	-0.321928	202	57.08	2.61	27000000	23000000	22000000	0.63	165.6	7
Q9P2E9	Ribosome-binding protein 1	Homo sapiens	41.0638	50	1240	2	1	1410	152.381	0.85	-0.234465	30	0.8	-0.321928	203	16.15	6.1	38000000	35000000	30000000	13.576	29752.3	50
P22033	Methylmalonyl-CoA mutase, mitochondrial	Homo sapiens	4.53333	3	7	3	1	750	83.082	0.92	-0.120294	40	0.8	-0.321928	204	33.56	15.78	15000000	15000000	13000000	0.252	73.91	3
Q15758	Neutral amino acid transporter B(0)	Homo sapiens	19.963	8	57	8	1	541	56.562	0.97	-0.0439433	68	0.8	-0.321928	205	40.25	36.74	27000000	30000000	25000000	4.337	894.291	8
O60493	Sorting nexin-3	Homo sapiens	51.8519	7	36	7	1	162	18.751	1.04	0.0565835	130	0.8	-0.321928	206	62.61	72.78	12000000	15000000	13000000	9	343.781	7
O14949	Cytochrome b-c1 complex subunit 8	Homo sapiens	57.3171	5	34	5	1	82	9.9	1.07	0.0976108	167	0.8	-0.321928	207	3.94	12.37	28000000	35000000	23000000	45.416	457.301	5
Q9UKR5	Probable ergosterol biosynthetic protein 28	Homo sapiens	37.8571	5	85	5	1	140	15.854	1.09	0.124328	221	0.8	-0.321928	208	3.73	1.73	23000000	27000000	18000000	12.895	693.697	5
P10619	Lysosomal protective protein	Homo sapiens	27.7083	11	164	11	1	480	54.431	1.09	0.124328	230	0.8	-0.321928	209	34.77	37.34	81000000	94000000	72000000	19.806	3541	11
I3L4Q0	HCG1818442, isoform CRA_a	Homo sapiens	33.8983	3	13	3	1	118	12.943	1.11	0.15056	272	0.8	-0.321928	210	12.87	10.86	7000000	7900000	5000000	1.512	172.05	3
Q8NBQ5	Estradiol 17-beta-dehydrogenase 11	Homo sapiens	44.6667	12	81	12	1	300	32.915	1.11	0.15056	285	0.8	-0.321928	211	4.46	1.83	47000000	50000000	37000000	13.384	1850	12
P50416	Carnitine O-palmitoyltransferase 1, liver isoform	Homo sapiens	20.3105	13	39	13	1	773	88.311	1.13	0.176323	317	0.8	-0.321928	212	6.43	0.47	36000000	45000000	30000000	1.588	473.46	13
P21964	Catechol O-methyltransferase	Homo sapiens	52.7675	9	50	9	1	271	30.018	1.14	0.189034	356	0.8	-0.321928	213	9.49	5.34	40000000	46000000	37000000	17.478	1086.54	9
Q7Z434	Mitochondrial antiviral-signaling protein	Homo sapiens	23.8889	5	20	5	1	540	56.493	1.15	0.201634	390	0.8	-0.321928	214	28.16	7.34	22000000	27000000	17000000	1.228	325.64	5
P36776	Lon protease homolog, mitochondrial	Homo sapiens	19.708	13	82	13	1	959	106.422	1.17	0.226509	473	0.8	-0.321928	215	16.09	9.23	22000000	26000000	18000000	1.512	1300.87	13
B4E040	Ras-related protein Ral-B	Homo sapiens	27.193	6	84	3	1	228	25.95	1.18	0.238787	553	0.8	-0.321928	216	16.17	9.88	3900000	8500000	3600000	20.544	1011.9	6
O95831	Apoptosis-inducing factor 1, mitochondrial	Homo sapiens	34.2577	14	168	14	1	613	66.859	1.19	0.250962	597	0.8	-0.321928	217	5.22	2.02	90000000	110000000	74000000	10.498	2806.54	14
Q9BUQ8	Probable ATP-dependent RNA helicase DDX23	Homo sapiens	18.5366	10	20	10	1	820	95.524	1.19	0.250962	607	0.8	-0.321928	218	19.25	22.82	6700000	8500000	5600000	0.613	197.847	10
Q9BPW8	Protein NipSnap homolog 1	Homo sapiens	48.9437	11	325	11	1	284	33.289	1.2	0.263034	647	0.8	-0.321928	219	2.99	4.46	310000000	370000000	240000000	76.426	5592.61	11
P53602	Diphosphomevalonate decarboxylase	Homo sapiens	21	5	33	5	1	400	43.377	1.22	0.286881	760	0.8	-0.321928	220	8.94	16.87	31000000	38000000	25000000	1.291	977.324	5
Q8WVC6	Dephospho-CoA kinase domain-containing protein	Homo sapiens	13.8528	3	8	3	1	231	26.533	1.22	0.286881	793	0.8	-0.321928	221	55.52	61.58	7800000	8600000	5700000	0.638	103.943	3
Q8IUC4	Rhophilin-2	Homo sapiens	10.9329	4	5	4	1	686	76.944	1.24	0.31034	900	0.8	-0.321928	222	11.22	9.32	5600000	7000000	4500000	0.233	75.33	4
P05023	Sodium/potassium-transporting ATPase subunit alpha-1	Homo sapiens	37.2434	30	341	27	1	1023	112.824	1.24	0.31034	924	0.8	-0.321928	223	21.84	22.09	52000000	67000000	47000000	16.013	8234.93	30
P37268	Squalene synthase	Homo sapiens	64.5084	18	132	18	1	417	48.084	1.25	0.321928	970	0.8	-0.321928	224	3.48	1.23	160000000	200000000	130000000	33.807	2317.04	18
Q15125	3-beta-hydroxysteroid-Delta(8),Delta(7)-isomerase	Homo sapiens	59.5652	7	107	7	1	230	26.336	1.25	0.321928	974	0.8	-0.321928	225	8.65	15.47	110000000	130000000	87000000	73.989	1552.82	7
Q9Y617	Phosphoserine aminotransferase	Homo sapiens	53.5135	18	283	18	1	370	40.397	1.25	0.321928	981	0.8	-0.321928	226	19.95	43.58	82000000	110000000	85000000	28.126	4843.04	18
Q15738	Sterol-4-alpha-carboxylate 3-dehydrogenase, decarboxylating	Homo sapiens	43.6997	11	48	11	1	373	41.874	1.26	0.333424	1037	0.8	-0.321928	227	0.88	0.8	29000000	48000000	24000000	3.125	991.747	11
Q9UHN6	Transmembrane protein 2	Homo sapiens	4.62762	5	13	5	1	1383	154.276	1.28	0.356144	1178	0.8	-0.321928	228	28.32	4.21	7000000	8700000	5800000	0.168	249.095	5
Q9Y624	Junctional adhesion molecule A	Homo sapiens	22.0736	4	27	4	1	299	32.562	1.32	0.400538	1516	0.8	-0.321928	229	12.29	7.13	12000000	15000000	11000000	1.448	302.85	4
O75116	Rho-associated protein kinase 2	Homo sapiens	15.634	17	45	13	1	1388	160.799	1.33	0.411426	1578	0.8	-0.321928	230	9.19	6.16	6700000	9700000	5600000	0.726	444.816	17
Q86TI2-2	Dipeptidyl peptidase 9	Homo sapiens	7.06278	4	10	4	1	892	101.605	1.34	0.422233	1664	0.8	-0.321928	231	47.84	41.1	9700000	11000000	8500000	0.311	48.45	4
P04424	Argininosuccinate lyase	Homo sapiens	26.0776	10	53	10	1	464	51.625	1.35	0.432959	1697	0.8	-0.321928	232	7.75	3.24	37000000	50000000	30000000	2.3	1559.2	10
P10301	Ras-related protein R-Ras	Homo sapiens	34.4037	6	26	3	1	218	23.466	1.35	0.432959	1737	0.8	-0.321928	233			13000000	17000000	10000000	3.642	689.732	6
P61020	Ras-related protein Rab-5B	Homo sapiens	45.1163	8	84	4	1	215	23.692	1.36	0.443607	1784	0.8	-0.321928	234	7.68	8.25	10000000	13000000	8000000	15.379	1837.72	8
P27144	Adenylate kinase 4, mitochondrial	Homo sapiens	67.2646	12	99	12	1	223	25.252	1.4	0.485427	2036	0.8	-0.321928	235	4.2	11.57	50000000	71000000	44000000	62.096	676.585	12
O15120	1-acyl-sn-glycerol-3-phosphate acyltransferase beta	Homo sapiens	26.9784	5	22	5	1	278	30.894	1.41	0.495695	2065	0.8	-0.321928	236	2.95	8.68	14000000	19000000	11000000	1.929	675.21	5
P61604	10 kDa heat shock protein, mitochondrial	Homo sapiens	79.4118	10	450	5	1	102	10.925	0.95	-0.0740006	57	0.81	-0.304006	237	47.06	33.27	310000000	350000000	270000000	157.489	9189.05	10
P62491	Ras-related protein Rab-11A	Homo sapiens	69.9074	12	364	2	1	216	24.378	1	0	89	0.81	-0.304006	238			8900000	8900000	7200000	62.096	8095.45	12
J3KR54	Isovaleryl Coenzyme A dehydrogenase, isoform CRA_a	Homo sapiens	7.98122	3	6	3	1	426	46.621	1	0	94	0.81	-0.304006	239			7200000	6200000	5400000	0.425	95.931	3
O76071	Probable cytosolic iron-sulfur protein assembly protein CIAO1	Homo sapiens	19.469	4	8	4	1	339	37.816	1.01	0.0143553	97	0.81	-0.304006	240	18.19	15.33	12000000	13000000	11000000	0.896	192.84	4
Q14061	Cytochrome c oxidase copper chaperone	Homo sapiens	84.127	6	47	6	1	63	6.91	1.03	0.0426443	123	0.81	-0.304006	241	3.19	11.86	15000000	15000000	12000000	176.828	757.377	6
Q9P2I0	Cleavage and polyadenylation specificity factor subunit 2	Homo sapiens	11.509	6	14	6	1	782	88.431	1.09	0.124328	222	0.81	-0.304006	242	52.27	42.39	8900000	11000000	8600000	0.506	379.019	6
P49748-3	Very long-chain specific acyl-CoA dehydrogenase, mitochondrial	Homo sapiens	31.5634	16	71	16	1	678	72.881	1.1	0.137504	238	0.81	-0.304006	243	5.02	4.23	32000000	29000000	23000000	2.082	1826.91	16
Q9Y4W6	AFG3-like protein 2	Homo sapiens	17.6913	10	32	10	1	797	88.528	1.17	0.226509	490	0.81	-0.304006	244	30.19	15.65	19000000	23000000	16000000	0.668	486.793	10
Q9NVA1	Ubiquinol-cytochrome-c reductase complex assembly factor 1	Homo sapiens	13.3779	3	7	3	1	299	34.578	1.17	0.226509	500	0.81	-0.304006	245	12.9	10.79	9500000	10000000	7100000	0.968	111.97	3
P55084	Trifunctional enzyme subunit beta, mitochondrial	Homo sapiens	50.8439	21	145	21	1	474	51.262	1.18	0.238787	508	0.81	-0.304006	246	19.38	12.79	140000000	170000000	120000000	31.819	2585.05	21
O60784-2	Target of Myb protein 1	Homo sapiens	11.9675	3	12	3	1	493	53.841	1.19	0.250962	575	0.81	-0.304006	247	2.31	19.28	11000000	14000000	8800000	0.73	304.057	3
P82909	28S ribosomal protein S36, mitochondrial	Homo sapiens	57.2816	4	18	4	1	103	11.459	1.2	0.263034	625	0.81	-0.304006	248	14.03	7.82	9700000	11000000	8400000	13.678	226.88	4
P00367	Glutamate dehydrogenase 1, mitochondrial	Homo sapiens	51.4337	26	585	26	1	558	61.359	1.21	0.275007	725	0.81	-0.304006	249	4.86	3.14	350000000	420000000	290000000	86.992	8024.31	26
Q9NQE9	Histidine triad nucleotide-binding protein 3	Homo sapiens	26.9231	3	4	3	1	182	20.348	1.22	0.286881	776	0.81	-0.304006	250			7400000	9200000	5900000	1.512	60.0933	3
Q12768	WASH complex subunit strumpellin	Homo sapiens	7.8516	6	10	6	1	1159	134.201	1.3	0.378512	1360	0.81	-0.304006	251	2.07	29.81	2600000	3900000	2100000	0.274	126.543	6
Q13724	Mannosyl-oligosaccharide glucosidase	Homo sapiens	26.4038	15	53	15	1	837	91.861	1.31	0.389567	1412	0.81	-0.304006	252	7.83	12.82	33000000	49000000	29000000	3.19	1011.94	15
P36551	Oxygen-dependent coproporphyrinogen-III oxidase, mitochondrial	Homo sapiens	42.7313	15	71	15	1	454	50.12	1.33	0.411426	1573	0.81	-0.304006	253	0.79	4.12	39000000	54000000	33000000	4.843	1137.13	15
P16278	Beta-galactosidase	Homo sapiens	26.8833	13	80	13	1	677	76.027	1.33	0.411426	1605	0.81	-0.304006	254	19.22	7.47	41000000	50000000	33000000	3.894	1481.61	13
P23786	Carnitine O-palmitoyltransferase 2, mitochondrial	Homo sapiens	16.7173	8	22	8	1	658	73.73	1.35	0.432959	1724	0.81	-0.304006	255	2.17	21.13	14000000	19000000	12000000	0.619	238.84	8
P42126	Enoyl-CoA delta isomerase 1, mitochondrial	Homo sapiens	36.755	8	92	8	1	302	32.795	1.37	0.454176	1855	0.81	-0.304006	256	7.73	3.35	31000000	44000000	33000000	12.895	1533.65	8
P35270	Sepiapterin reductase	Homo sapiens	58.6207	11	90	11	1	261	28.031	1.39	0.475085	1971	0.81	-0.304006	257	1.91	19.09	68000000	96000000	62000000	13.678	1589.01	11
Q96QC0	Serine/threonine-protein phosphatase 1 regulatory subunit 10	Homo sapiens	3.93617	3	3	3	1	940	98.996	1.39	0.475085	1975	0.81	-0.304006	258			2500000	3500000	2000000	0.155	36.8067	3
O95248-4	Myotubularin-related protein 5	Homo sapiens	4.86001	6	6	6	1	1893	210.916	1.42	0.505891	2136	0.81	-0.304006	259			3700000	5000000	3300000	0.112	62.29	6
P36871	Phosphoglucomutase-1	Homo sapiens	38.968	15	62	15	1	562	61.411	1.43	0.516015	2158	0.81	-0.304006	260	2.21	13.37	50000000	68000000	41000000	2.793	1488.76	15
Q5JWF2	Guanine nucleotide-binding protein G(s) subunit alpha isoforms XLas	Homo sapiens	10.2218	8	38	7	1	1037	110.956	1.43	0.516015	2190	0.81	-0.304006	261	3.16	6.58	38000000	56000000	33000000	0.983	339.014	8
Q5BJD5	Transmembrane protein 41B	Homo sapiens	13.0584	3	7	3	1	291	32.492	1.45	0.536053	2252	0.81	-0.304006	262	26.08	15.23	1600000	2600000	1400000	1.31	116.236	3
Q96EY8	Cob(I)yrinic acid a,c-diamide adenosyltransferase, mitochondrial	Homo sapiens	36.4	7	55	7	1	250	27.371	1.47	0.555816	2309	0.81	-0.304006	263	2.19	6.64	32000000	44000000	26000000	7.577	1755.86	7
Q9NXA8	NAD-dependent protein deacylase sirtuin-5, mitochondrial	Homo sapiens	18.3871	3	5	3	1	310	33.859	1.64	0.713696	2652	0.81	-0.304006	264	1.13	47.36	9200000	15000000	7500000	0.413	118.28	3
L7N2F9	Uncharacterized protein (Fragment)	Homo sapiens	33.0579	3	28	1	1	121	13.06	1.77	0.823749	2743	0.81	-0.304006	265			960000	1700000	770000	9	1037.41	3
Q96DE0	U8 snoRNA-decapping enzyme	Homo sapiens	30.2564	4	5	4	1	195	21.26	1.79	0.83996	2751	0.81	-0.304006	266	18.91	23.09	4700000	8900000	4200000	1.031	49.44	4
Q9UBF2	Coatomer subunit gamma-2	Homo sapiens	12.5144	8	14	6	1	871	97.56	1.03	0.0426443	124	0.82	-0.286304	267			9900000	11000000	8700000	0.66	272.132	8
Q9UHG3	Prenylcysteine oxidase 1	Homo sapiens	28.1188	9	46	9	1	505	56.604	1.04	0.0565835	132	0.82	-0.286304	268	39.33	55.47	26000000	31000000	22000000	2.562	683.768	9
P60763	Ras-related C3 botulinum toxin substrate 3	Homo sapiens	45.8333	7	56	1	1	192	21.365	1.06	0.0840643	164	0.82	-0.286304	269			4000000	4200000	3200000	15.681	681.278	7
Q9H773	dCTP pyrophosphatase 1	Homo sapiens	56.4706	8	78	8	1	170	18.669	1.07	0.0976108	181	0.82	-0.286304	270	38.34	29.05	17000000	25000000	18000000	17.738	1148.78	8
Q53H96	Pyrroline-5-carboxylate reductase 3	Homo sapiens	41.9708	8	24	8	1	274	28.631	1.08	0.111031	187	0.82	-0.286304	271	67.8	67.15	18000000	20000000	14000000	6.017	543.316	8
H3BP20	Beta-hexosaminidase	Homo sapiens	8.7037	4	10	3	1	540	61.96	1.09	0.124328	218	0.82	-0.286304	272			9600000	11000000	7900000	0.292	54.08	4
Q15149	Plectin	Homo sapiens	37.5107	140	881	134	1	4684	531.466	1.11	0.15056	286	0.82	-0.286304	273	7.36	56.95	28000000	34000000	25000000	4.34	16418	140
Q9Y679	Ancient ubiquitous protein 1	Homo sapiens	8.61345	3	8	3	1	476	52.995	1.13	0.176323	323	0.82	-0.286304	274	9.34	9.16	8300000	9900000	7200000	0.318	129.853	3
P02545	Prelamin-A/C	Homo sapiens	50.4518	28	272	26	1	664	74.095	1.16	0.214125	419	0.82	-0.286304	275	18.36	14.65	47000000	59000000	39000000	14.849	5866.97	28
P15144	Aminopeptidase N	Homo sapiens	10.2378	8	23	8	1	967	109.471	1.16	0.214125	430	0.82	-0.286304	276	3.13	3.2	12000000	15000000	10000000	0.759	441.146	8
O95155-4	Ubiquitin conjugation factor E4 B	Homo sapiens	12.8603	10	26	10	1	1353	151.465	1.17	0.226509	484	0.82	-0.286304	277	10.07	18.17	6600000	7100000	5800000	0.616	581.137	10
P62256	Ubiquitin-conjugating enzyme E2 H	Homo sapiens	21.8579	3	16	3	1	183	20.642	1.18	0.238787	503	0.82	-0.286304	278	0.72	9.96	14000000	17000000	11000000	4.623	285.763	3
Q9NTZ6	RNA-binding protein 12	Homo sapiens	12.5536	9	42	9	1	932	97.333	1.19	0.250962	587	0.82	-0.286304	279	25.9	40.19	9500000	13000000	9800000	1.448	486.194	9
P04792	Heat shock protein beta-1	Homo sapiens	90.7317	16	562	16	1	205	22.768	1.19	0.250962	593	0.82	-0.286304	280	14.89	15.97	270000000	340000000	250000000	836.678	10990.7	16
Q8TC12	Retinol dehydrogenase 11	Homo sapiens	40.2516	9	53	9	1	318	35.363	1.2	0.263034	671	0.82	-0.286304	281	10.28	3.92	64000000	81000000	53000000	6.197	1084.37	9
Q01581	Hydroxymethylglutaryl-CoA synthase, cytoplasmic	Homo sapiens	57.5	21	402	21	1	520	57.257	1.21	0.275007	701	0.82	-0.286304	282	5.06	3.5	350000000	420000000	270000000	165.81	11094.1	21
Q9H488	GDP-fucose protein O-fucosyltransferase 1	Homo sapiens	41.7526	9	67	9	1	388	43.927	1.23	0.298658	814	0.82	-0.286304	283	6.67	17.86	90000000	110000000	82000000	6.079	868.82	9
Q9BSH5	Haloacid dehalogenase-like hydrolase domain-containing protein 3	Homo sapiens	27.8884	5	15	5	1	251	27.982	1.23	0.298658	826	0.82	-0.286304	284	4.79	3.98	7600000	9400000	5900000	1.894	160.415	5
O60568	Procollagen-lysine,2-oxoglutarate 5-dioxygenase 3	Homo sapiens	38.4824	21	122	21	1	738	84.731	1.24	0.31034	867	0.82	-0.286304	285	16.95	14.81	78000000	100000000	63000000	3.14	2208.08	21
O75521	Enoyl-CoA delta isomerase 2, mitochondrial	Homo sapiens	20.0508	4	15	4	1	394	43.557	1.26	0.333424	1053	0.82	-0.286304	286			13000000	16000000	10000000	1.154	348.46	4
P19022	Cadherin-2	Homo sapiens	6.62252	3	12	3	1	906	99.747	1.26	0.333424	1057	0.82	-0.286304	287	11.45	28.87	6800000	8500000	4500000	0.425	64.9957	3
Q9NUI1	Peroxisomal 2,4-dienoyl-CoA reductase	Homo sapiens	29.7945	7	31	7	1	292	30.758	1.27	0.344828	1135	0.82	-0.286304	288	0.44	4.95	27000000	34000000	24000000	2.548	665.536	7
P13473-3	Lysosome-associated membrane glycoprotein 2	Homo sapiens	9.24574	4	32	4	1	411	45.141	1.28	0.356144	1165	0.82	-0.286304	289	14.72	9	26000000	36000000	23000000	0.874	301.938	4
O14735	CDP-diacylglycerol--inositol 3-phosphatidyltransferase	Homo sapiens	29.108	5	23	5	1	213	23.523	1.29	0.367371	1252	0.82	-0.286304	290	24.87	4.33	14000000	19000000	11000000	3.329	478.108	5
P21283	V-type proton ATPase subunit C 1	Homo sapiens	18.8482	5	14	5	1	382	43.914	1.31	0.389567	1444	0.82	-0.286304	291	18.12	20.88	5900000	7700000	4400000	0.743	559.17	5
Q68CZ2	Tensin-3	Homo sapiens	8.3045	7	12	7	1	1445	155.169	1.31	0.389567	1459	0.82	-0.286304	292	4.57	0.07	4600000	6300000	3800000	0.356	134.403	7
P24666-2	Low molecular weight phosphotyrosine protein phosphatase	Homo sapiens	53.1646	6	60	1	1	158	17.966	1.33	0.411426	1566	0.82	-0.286304	293			3400000	4500000	2800000	11.915	974.642	6
O95716	Ras-related protein Rab-3D	Homo sapiens	42.9224	8	73	4	1	219	24.252	1.33	0.411426	1572	0.82	-0.286304	294	16.85	7.97	21000000	25000000	17000000	4.623	2110.48	8
P35613	Basigin	Homo sapiens	33.2468	8	74	8	1	385	42.174	1.34	0.422233	1656	0.82	-0.286304	295	11.19	6.91	42000000	59000000	33000000	10.22	1191.14	8
A0JNW5	UHRF1-binding protein 1-like	Homo sapiens	2.86885	3	5	3	1	1464	164.095	1.35	0.432959	1718	0.82	-0.286304	296			6100000	9200000	5400000	0.076	125.79	3
P35606	Coatomer subunit beta'	Homo sapiens	41.6115	26	179	26	1	906	102.422	1.37	0.454176	1848	0.82	-0.286304	297	12.53	20.47	33000000	47000000	30000000	4.623	2151.02	26
O60763-2	General vesicular transport factor p115	Homo sapiens	24.0493	16	83	16	1	973	109.127	1.37	0.454176	1862	0.82	-0.286304	298	4.98	4.88	16000000	24000000	14000000	2.455	1715.18	16
P10515	Dihydrolipoyllysine-residue acetyltransferase component of pyruvate dehydrogenase complex, mitochondrial	Homo sapiens	10.51	5	43	5	1	647	68.953	1.47	0.555816	2310	0.82	-0.286304	299	12.4	5.25	27000000	38000000	23000000	1.009	1179	5
Q9Y3B3	Transmembrane emp24 domain-containing protein 7	Homo sapiens	40.1786	7	48	7	1	224	25.156	1.48	0.565597	2367	0.82	-0.286304	300	34.42	11.99	55000000	73000000	50000000	10.788	823.874	7
P13674	Prolyl 4-hydroxylase subunit alpha-1	Homo sapiens	23.0337	10	64	10	1	534	61.011	1.54	0.62293	2515	0.82	-0.286304	301	6	9.45	72000000	120000000	60000000	1.762	959.848	10
Q08AM6	Protein VAC14 homolog	Homo sapiens	10.8696	6	12	6	1	782	87.917	0.98	-0.0291463	74	0.83	-0.268817	302	17.8	17.17	8900000	9700000	8900000	0.431	151.81	6
F5H2A4	High mobility group protein HMGI-C	Homo sapiens	38.1356	5	84	5	1	118	12.707	1	0	85	0.83	-0.268817	303	8.23	6	52000000	56000000	44000000	99	1532.82	5
Q96FJ2	Dynein light chain 2, cytoplasmic	Homo sapiens	39.3258	5	90	2	1	89	10.343	1.03	0.0426443	113	0.83	-0.268817	304	33.82	33.4	31000000	34000000	28000000	397.107	1759.26	5
Q14376	UDP-glucose 4-epimerase	Homo sapiens	10.6322	4	9	4	1	348	38.257	1.05	0.0703893	152	0.83	-0.268817	305	29.23	14.01	5100000	5600000	4400000	0.778	62.3363	4
Q9BRZ2	E3 ubiquitin-protein ligase TRIM56	Homo sapiens	7.15232	3	5	3	1	755	81.437	1.07	0.0976108	175	0.83	-0.268817	306			6800000	8200000	5900000	0.216	71.28	3
O43615	Mitochondrial import inner membrane translocase subunit TIM44	Homo sapiens	27.8761	11	62	11	1	452	51.323	1.08	0.111031	197	0.83	-0.268817	307	17.38	33.74	17000000	22000000	16000000	3.417	1018.56	11
V9GYM3	Apolipoprotein A-II	Homo sapiens	15.7895	3	15	3	1	133	14.905	1.09	0.124328	228	0.83	-0.268817	308			1500000	1500000	1200000	4.623	144.93	3
P32322	Pyrroline-5-carboxylate reductase 1, mitochondrial	Homo sapiens	49.5298	11	88	10	1	319	33.34	1.09	0.124328	233	0.83	-0.268817	309	6.3	2.23	22000000	23000000	17000000	43.367	3062.35	11
P51991	Heterogeneous nuclear ribonucleoprotein A3	Homo sapiens	50.2646	19	411	3	1	378	39.571	1.1	0.137504	250	0.83	-0.268817	310	5.02	7.17	87000000	93000000	71000000	397.107	5546.37	19
P28370	Probable global transcription activator SNF2L1	Homo sapiens	22.5806	24	110	13	1	1054	122.527	1.12	0.163499	289	0.83	-0.268817	311	21	23.96	4100000	5300000	4500000	2.5	437.714	24
Q9NP72	Ras-related protein Rab-18	Homo sapiens	61.165	12	111	11	1	206	22.963	1.13	0.176323	326	0.83	-0.268817	312	10.57	14.21	89000000	110000000	77000000	42.94	2387.8	12
B4DGP8	Calnexin	Homo sapiens	43.5407	21	491	16	1	627	71.458	1.14	0.189034	355	0.83	-0.268817	313	6.18	7.63	180000000	210000000	160000000	79.025	7636.2	21
Q9Y2Q3	Glutathione S-transferase kappa 1	Homo sapiens	65.0442	10	105	10	1	226	25.48	1.15	0.201634	400	0.83	-0.268817	314	3.84	11.77	59000000	69000000	46000000	72.564	2035.91	10
P54886	Delta-1-pyrroline-5-carboxylate synthase	Homo sapiens	51.0692	30	283	30	1	795	87.248	1.16	0.214125	453	0.83	-0.268817	315	27.74	5.31	100000000	130000000	84000000	14.849	4782.86	30
Q9BV40	Vesicle-associated membrane protein 8	Homo sapiens	43	4	35	4	1	100	11.431	1.17	0.226509	487	0.83	-0.268817	316	9.28	3.08	20000000	22000000	17000000	13.678	484.817	4
A1L0T0	Acetolactate synthase-like protein	Homo sapiens	16.4557	6	30	6	1	632	67.825	1.17	0.226509	488	0.83	-0.268817	317	6.97	7.02	35000000	47000000	34000000	0.63	227.169	6
Q9UHA4	Ragulator complex protein LAMTOR3	Homo sapiens	62.0968	5	50	5	1	124	13.614	1.17	0.226509	492	0.83	-0.268817	318	0.77	0.3	23000000	27000000	19000000	22.714	1012.77	5
P00403	Cytochrome c oxidase subunit 2	Homo sapiens	44.9339	4	34	4	1	227	25.548	1.17	0.226509	494	0.83	-0.268817	319	7.56	9.96	63000000	77000000	55000000	6.743	286.635	4
Q14697	Neutral alpha-glucosidase AB	Homo sapiens	57.839	40	1021	1	1	944	106.807	1.17	0.226509	501	0.83	-0.268817	320	1.16	7.36	26000000	31000000	22000000	94.9	15099.6	40
Q9HDC9	Adipocyte plasma membrane-associated protein	Homo sapiens	37.5	11	92	11	1	416	46.451	1.18	0.238787	506	0.83	-0.268817	321	2.04	5.74	130000000	160000000	110000000	6.499	1217.69	11
P00167	Cytochrome b5	Homo sapiens	67.9104	6	50	6	1	134	15.321	1.19	0.250962	557	0.83	-0.268817	322	3.51	0.01	63000000	89000000	55000000	26.826	563.536	6
Q96DC8	Enoyl-CoA hydratase domain-containing protein 3, mitochondrial	Homo sapiens	46.8647	10	96	10	1	303	32.613	1.19	0.250962	573	0.83	-0.268817	323	7.48	2.27	66000000	73000000	52000000	9	2092.56	10
P50225	Sulfotransferase 1A1	Homo sapiens	61.6949	15	106	15	1	295	34.143	1.19	0.250962	591	0.83	-0.268817	324	2.7	2.88	46000000	52000000	36000000	20.544	1127.24	15
Q9BR76	Coronin-1B	Homo sapiens	29.2434	11	100	11	1	489	54.2	1.21	0.275007	686	0.83	-0.268817	325	8.58	8.97	100000000	130000000	98000000	11.023	1747.4	11
P00558	Phosphoglycerate kinase 1	Homo sapiens	78.4173	28	454	23	1	417	44.586	1.21	0.275007	718	0.83	-0.268817	326	16.37	22.66	430000000	570000000	400000000	291.864	6579.72	28
Q9Y6I8	Peroxisomal membrane protein 4	Homo sapiens	18.3962	4	18	4	1	212	24.249	1.26	0.333424	1045	0.83	-0.268817	327	5.27	17.35	10000000	14000000	8600000	1.683	99.6449	4
Q86Y82	Syntaxin-12	Homo sapiens	17.029	3	9	3	1	276	31.622	1.26	0.333424	1066	0.83	-0.268817	328	8.62	6.15	9300000	12000000	7500000	0.54	158.404	3
O15031	Plexin-B2	Homo sapiens	7.0185	8	22	8	1	1838	204.997	1.28	0.356144	1170	0.83	-0.268817	329	16.19	7.71	4900000	6400000	4200000	0.267	310.566	8
Q8WYA6	Beta-catenin-like protein 1	Homo sapiens	6.57194	3	5	3	1	563	65.132	1.28	0.356144	1212	0.83	-0.268817	330	21.25	17.26	9200000	13000000	8300000	0.292	65.09	3
P18583-9	Protein SON	Homo sapiens	5.96107	9	40	9	1	2466	267.923	1.28	0.356144	1219	0.83	-0.268817	331	22.48	11.29	13000000	18000000	11000000	0.449	425.974	9
Q6IBS0	Twinfilin-2	Homo sapiens	44.1261	10	53	9	1	349	39.523	1.33	0.411426	1543	0.83	-0.268817	332	3.2	11.61	42000000	25000000	15000000	5.062	1111.14	10
Q96ER9	Coiled-coil domain-containing protein 51	Homo sapiens	9.97567	3	8	3	1	411	45.783	1.34	0.422233	1623	0.83	-0.268817	333			12000000	15000000	9600000	0.374	129.809	3
P29992	Guanine nucleotide-binding protein subunit alpha-11	Homo sapiens	22.2841	5	14	4	1	359	42.097	1.34	0.422233	1651	0.83	-0.268817	334	8.55	3.23	9300000	13000000	7900000	0.778	189.76	5
J3KN82	Methylthioribulose-1-phosphate dehydratase	Homo sapiens	17.3745	3	10	3	1	259	29.281	1.35	0.432959	1692	0.83	-0.268817	335			17000000	23000000	14000000	0.668	95.56	3
P58107	Epiplakin	Homo sapiens	58.4676	81	564	20	1	5090	555.279	1.36	0.443607	1762	0.83	-0.268817	336	15.23	69.02	45000000	58000000	42000000	2.127	10277.2	81
Q99653	Calcineurin B homologous protein 1	Homo sapiens	58.9744	10	81	10	1	195	22.442	1.38	0.464668	1886	0.83	-0.268817	337	1.13	8.81	32000000	44000000	26000000	10.659	964.523	10
Q9P000	COMM domain-containing protein 9	Homo sapiens	30.8081	5	10	5	1	198	21.805	1.38	0.464668	1934	0.83	-0.268817	338	3.02	13.77	6700000	9000000	5700000	2.831	272.796	5
P10155	60 kDa SS-A/Ro ribonucleoprotein	Homo sapiens	12.6394	5	25	5	1	538	60.631	1.4	0.485427	2024	0.83	-0.268817	339	5.58	8.26	28000000	44000000	24000000	0.84	439.476	5
Q9Y3P9	Rab GTPase-activating protein 1	Homo sapiens	6.26754	5	10	5	1	1069	121.66	1.41	0.495695	2057	0.83	-0.268817	340	2.79	6.83	3600000	5400000	3200000	0.272	217.621	5
E7EUC7	UTP--glucose-1-phosphate uridylyltransferase	Homo sapiens	24.7582	9	79	1	1	517	57.769	1.45	0.536053	2259	0.83	-0.268817	341			35000000	51000000	29000000	1.738	1288.28	9
P17066	Heat shock 70 kDa protein 6	Homo sapiens	13.3748	8	211	4	0	643	70.984	1.45	0.536053	2273	0.83	-0.268817	342	10.46	11.45	200000000	300000000	210000000	1.031	4413.11	8
Q86YS6	Ras-related protein Rab-43	Homo sapiens	20.7547	4	72	3	1	212	23.325	1.61	0.687061	2629	0.83	-0.268817	343	10.16	8.97	12000000	17000000	10000000	0.896	1617.76	4
P68036-3	Ubiquitin-conjugating enzyme E2 L3	Homo sapiens	35.3774	6	245	6	1	212	23.989	0.93	-0.104697	43	0.84	-0.251539	344	41.37	20.58	63000000	79000000	66000000	25.102	2599.89	6
M0R2C6	Uncharacterized protein (Fragment)	Homo sapiens	8.5034	3	5	3	1	588	65.718	0.93	-0.104697	44	0.84	-0.251539	345	6.98	14.08	23000000	20000000	16000000	0.283	80.54	3
P52294	Importin subunit alpha-5	Homo sapiens	22.119	8	24	4	1	538	60.184	0.95	-0.0740006	52	0.84	-0.251539	346			9400000	10000000	8600000	1.555	485.446	8
P11766	Alcohol dehydrogenase class-3	Homo sapiens	40.107	11	161	11	1	374	39.698	1.01	0.0143553	102	0.84	-0.251539	347	33	26	97000000	110000000	88000000	18.307	2916.02	11
Q9NX14-2	NADH dehydrogenase [ubiquinone] 1 beta subcomplex subunit 11, mitochondrial	Homo sapiens	31.2883	3	30	3	1	163	18.352	1.02	0.0285692	109	0.84	-0.251539	348	18.11	14.98	23000000	26000000	23000000	2.455	499.945	3
Q16836-2	Hydroxyacyl-coenzyme A dehydrogenase, mitochondrial	Homo sapiens	22.8205	7	80	7	1	390	42.113	1.04	0.0565835	131	0.84	-0.251539	349	3.49	1.01	57000000	62000000	46000000	6.499	947.155	7
D6RFG8	Deoxycytidine kinase	Homo sapiens	11.3565	3	8	3	1	317	36.741	1.05	0.0703893	146	0.84	-0.251539	350	4.18	16.12	14000000	15000000	13000000	0.624	95.1167	3
O75695	Protein XRP2	Homo sapiens	17.7143	5	19	5	1	350	39.615	1.05	0.0703893	151	0.84	-0.251539	351	6.49	1.03	11000000	12000000	9600000	1.818	227.377	5
Q9NRF8	CTP synthase 2	Homo sapiens	6.48464	3	9	2	1	586	65.636	1.05	0.0703893	153	0.84	-0.251539	352	9.42	2.03	22000000	23000000	18000000	0.301	161.282	3
Q9NQ48	Leucine zipper transcription factor-like protein 1	Homo sapiens	16.0535	3	10	3	1	299	34.571	1.08	0.111031	196	0.84	-0.251539	353			13000000	14000000	11000000	0.968	338.076	3
Q5SSJ5	Heterochromatin protein 1-binding protein 3	Homo sapiens	28.7523	13	57	13	1	553	61.169	1.09	0.124328	219	0.84	-0.251539	354	28.73	5.55	62000000	83000000	53000000	2.765	1218.82	13
O95782	AP-2 complex subunit alpha-1	Homo sapiens	24.3603	20	98	14	1	977	107.478	1.1	0.137504	253	0.84	-0.251539	355	49.69	37.85	21000000	19000000	15000000	1.878	1365.85	20
O75947	ATP synthase subunit d, mitochondrial	Homo sapiens	47.205	9	107	9	1	161	18.479	1.11	0.15056	282	0.84	-0.251539	356	16.12	37.62	87000000	120000000	94000000	22.101	1837.17	9
Q13576	Ras GTPase-activating-like protein IQGAP2	Homo sapiens	31.746	46	255	44	1	1575	180.465	1.12	0.163499	299	0.84	-0.251539	357	23.62	14.43	31000000	36000000	27000000	5.166	4596.21	46
Q9P016	Thymocyte nuclear protein 1	Homo sapiens	18.2222	4	19	4	1	225	25.681	1.13	0.176323	324	0.84	-0.251539	358	14.24	7.41	11000000	13000000	10000000	0.968	168.144	4
Q9BRP8	Partner of Y14 and mago	Homo sapiens	47.549	5	31	5	1	204	22.642	1.13	0.176323	336	0.84	-0.251539	359	5.88	3.62	13000000	14000000	10000000	5.31	569.306	5
P13797	Plastin-3	Homo sapiens	37.4603	16	103	13	1	630	70.766	1.15	0.201634	384	0.84	-0.251539	360	11.34	17.71	28000000	36000000	25000000	3.642	1403.56	16
P53597	Succinyl-CoA ligase [ADP/GDP-forming] subunit alpha, mitochondrial	Homo sapiens	36.1272	9	66	9	1	346	36.227	1.16	0.214125	444	0.84	-0.251539	361	3.77	7.55	44000000	45000000	35000000	17.478	1656.2	9
P21266	Glutathione S-transferase Mu 3	Homo sapiens	32.8889	7	17	6	1	225	26.542	1.18	0.238787	556	0.84	-0.251539	362	13.66	10.92	7100000	8500000	5800000	1.637	191.77	7
Q96I99	Succinyl-CoA ligase [GDP-forming] subunit beta, mitochondrial	Homo sapiens	20.1389	9	45	9	1	432	46.481	1.19	0.250962	564	0.84	-0.251539	363	3.78	13.67	47000000	53000000	40000000	2.047	764.623	9
E9PF82	Calcium/calmodulin-dependent protein kinase type II subunit delta	Homo sapiens	13.6961	5	20	5	1	533	59.966	1.19	0.250962	576	0.84	-0.251539	364	20.03	42.27	37000000	43000000	26000000	0.911	536.373	5
P60604	Ubiquitin-conjugating enzyme E2 G2	Homo sapiens	29.0909	3	9	3	1	165	18.554	1.19	0.250962	577	0.84	-0.251539	365	14.3	12.92	24000000	28000000	22000000	5.813	0	3
O15400	Syntaxin-7	Homo sapiens	26.0536	5	39	5	1	261	29.797	1.2	0.263034	648	0.84	-0.251539	366	12.08	2.89	18000000	23000000	16000000	2.728	1071.57	5
O95864	Fatty acid desaturase 2	Homo sapiens	12.6126	4	8	4	1	444	52.226	1.2	0.263034	650	0.84	-0.251539	367			9500000	12000000	8300000	0.957	24.89	4
O43290	U4/U6.U5 tri-snRNP-associated protein 1	Homo sapiens	14.375	8	26	8	1	800	90.2	1.22	0.286881	758	0.84	-0.251539	368	13.21	18.89	9200000	12000000	8400000	0.974	475.602	8
Q96PU5	E3 ubiquitin-protein ligase NEDD4-like	Homo sapiens	9.94872	5	7	5	1	975	111.862	1.23	0.298658	800	0.84	-0.251539	369	12.46	2	9900000	12000000	8300000	0.228	85.05	5
P42025	Beta-centractin	Homo sapiens	30.8511	7	59	1	1	376	42.267	1.23	0.298658	805	0.84	-0.251539	370			3500000	4400000	3100000	2.675	338.665	7
P36969	Phospholipid hydroperoxide glutathione peroxidase, mitochondrial	Homo sapiens	39.5939	7	78	7	1	197	22.161	1.23	0.298658	822	0.84	-0.251539	371	6.12	3.13	95000000	110000000	79000000	9	583.559	7
Q96G03	Phosphoglucomutase-2	Homo sapiens	13.2353	5	17	5	1	612	68.24	1.24	0.31034	903	0.84	-0.251539	372	29.41	26.23	15000000	17000000	12000000	0.658	197.221	5
Q4V328	GRIP1-associated protein 1	Homo sapiens	6.42093	3	6	3	1	841	95.931	1.24	0.31034	922	0.84	-0.251539	373	28.97	34.6	6700000	8300000	5800000	0.126	135.553	3
Q14789-2	Golgin subfamily B member 1	Homo sapiens	11.4102	24	60	24	1	3269	376.907	1.25	0.321928	978	0.84	-0.251539	374	4.11	1.75	9000000	11000000	6800000	0.349	1472.33	24
Q16698	2,4-dienoyl-CoA reductase, mitochondrial	Homo sapiens	39.1045	10	92	10	1	335	36.045	1.25	0.321928	989	0.84	-0.251539	375	9.38	5.58	44000000	59000000	37000000	10.103	1509.32	10
B4E3T4	HCG2043421, isoform CRA_c	Homo sapiens	23.6607	3	36	3	1	224	24.982	1.26	0.333424	1080	0.84	-0.251539	376	5.78	6.64	27000000	35000000	22000000	2.162	566.33	3
Q07960	Rho GTPase-activating protein 1	Homo sapiens	17.7677	6	12	6	1	439	50.404	1.27	0.344828	1091	0.84	-0.251539	377	17.99	12.3	30000000	35000000	24000000	0.668	205.36	6
P42167	Lamina-associated polypeptide 2, isoforms beta/gamma	Homo sapiens	39.4273	13	215	6	1	454	50.639	1.27	0.344828	1095	0.84	-0.251539	378	12.67	12.81	47000000	63000000	40000000	7.377	4858.73	13
O94832	Unconventional myosin-Id	Homo sapiens	15.4076	10	16	10	1	1006	116.129	1.27	0.344828	1120	0.84	-0.251539	379	10.59	3.31	10000000	12000000	8100000	0.537	213.478	10
Q8TBX8	Phosphatidylinositol 5-phosphate 4-kinase type-2 gamma	Homo sapiens	10.9264	3	7	3	1	421	47.27	1.28	0.356144	1160	0.84	-0.251539	380			11000000	14000000	9300000	0.445	102.36	3
Q92947	Glutaryl-CoA dehydrogenase, mitochondrial	Homo sapiens	18.4932	4	10	4	1	438	48.096	1.29	0.367371	1274	0.84	-0.251539	381	0.81	1.81	56000000	76000000	48000000	0.711	234.71	4
Q9P035	Very-long-chain (3R)-3-hydroxyacyl-[acyl-carrier protein] dehydratase 3	Homo sapiens	32.3204	12	153	12	1	362	43.132	1.29	0.367371	1286	0.84	-0.251539	382	19.15	6.41	18000000	22000000	14000000	23.484	2550.44	12
O60488	Long-chain-fatty-acid--CoA ligase 4	Homo sapiens	54.1491	28	163	26	1	711	79.137	1.29	0.367371	1318	0.84	-0.251539	383	5.97	2.59	110000000	150000000	94000000	10.885	2103.27	28
O75608	Acyl-protein thioesterase 1	Homo sapiens	20	4	7	4	1	230	24.653	1.3	0.378512	1392	0.84	-0.251539	384	6.06	1.67	9100000	12000000	7400000	1.424	35.7667	4
O75955	Flotillin-1	Homo sapiens	18.7354	6	21	6	1	427	47.326	1.33	0.411426	1600	0.84	-0.251539	385	16.77	8.97	35000000	45000000	28000000	0.812	538.442	6
Q9NRG9	Aladin	Homo sapiens	12.8205	5	13	5	1	546	59.536	1.34	0.422233	1674	0.84	-0.251539	386	16	11.92	24000000	31000000	19000000	0.682	139.1	5
O43399-3	Tumor protein D54	Homo sapiens	67.4641	11	146	11	1	209	22.503	1.35	0.432959	1719	0.84	-0.251539	387	14.35	31.95	34000000	44000000	36000000	60.054	4942.29	11
P46109	Crk-like protein	Homo sapiens	47.1947	10	48	10	1	303	33.756	1.36	0.443607	1792	0.84	-0.251539	388	3.97	13.98	17000000	22000000	14000000	6.848	1132.72	10
Q14344	Guanine nucleotide-binding protein subunit alpha-13	Homo sapiens	16.4456	5	21	4	1	377	44.022	1.37	0.454176	1823	0.84	-0.251539	389	12.62	13.94	30000000	39000000	27000000	0.738	285.191	5
Q9NT62	Ubiquitin-like-conjugating enzyme ATG3	Homo sapiens	10.828	3	13	3	1	314	35.841	1.37	0.454176	1857	0.84	-0.251539	390	14.37	52.78	8400000	12000000	7300000	1.069	67.67	3
P08559-4	Pyruvate dehydrogenase E1 component subunit alpha, somatic form, mitochondrial	Homo sapiens	27.3364	9	27	9	1	428	47.549	1.37	0.454176	1879	0.84	-0.251539	391	9.26	1.42	84000000	100000000	71000000	1.512	539.15	9
Q9NQP4	Prefoldin subunit 4	Homo sapiens	37.3134	4	25	4	1	134	15.305	1.4	0.485427	2012	0.84	-0.251539	392	1.01	41.05	23000000	33000000	21000000	3.217	693.925	4
Q04323-2	UBX domain-containing protein 1	Homo sapiens	25	4	22	4	1	312	35.086	1.41	0.495695	2077	0.84	-0.251539	393	6.2	14.71	4700000	6500000	5500000	2.415	448.502	4
Q9BYN8	28S ribosomal protein S26, mitochondrial	Homo sapiens	18.5366	4	6	4	1	205	24.197	1.43	0.516015	2157	0.84	-0.251539	394	20.43	1.9	12000000	16000000	9100000	1.154	184.973	4
P0C7P0	CDGSH iron-sulfur domain-containing protein 3, mitochondrial	Homo sapiens	39.3701	5	43	5	1	127	14.206	1.43	0.516015	2178	0.84	-0.251539	395	4.9	10	1800000	2400000	1500000	5.31	371.062	5
O75506	Heat shock factor-binding protein 1	Homo sapiens	81.5789	5	8	5	1	76	8.538	1.44	0.526069	2227	0.84	-0.251539	396	0.03	11.04	5800000	7400000	4000000	12.895	121.528	5
Q9BS26	Endoplasmic reticulum resident protein 44	Homo sapiens	37.1921	10	108	9	1	406	46.941	1.47	0.555816	2315	0.84	-0.251539	397	12.56	20.72	92000000	130000000	87000000	9	1645.9	10
P78527	DNA-dependent protein kinase catalytic subunit	Homo sapiens	56.7829	207	3054	207	1	4128	468.788	1.47	0.555816	2337	0.84	-0.251539	398	28.41	66.04	120000000	180000000	130000000	87.168	54052.6	207
Q99829	Copine-1	Homo sapiens	35.7542	14	70	14	1	537	59.022	1.47	0.555816	2343	0.84	-0.251539	399	7.79	15.63	48000000	67000000	40000000	7.254	921.82	14
P21912	Succinate dehydrogenase [ubiquinone] iron-sulfur subunit, mitochondrial	Homo sapiens	30	8	41	8	1	280	31.609	1.49	0.575312	2406	0.84	-0.251539	400	13.71	1.81	24000000	34000000	20000000	2.899	497.422	8
Q7Z4W1	L-xylulose reductase	Homo sapiens	62.7049	9	38	9	1	244	25.897	1.55	0.632268	2528	0.84	-0.251539	401	9.07	11.44	20000000	34000000	17000000	2.652	1460.34	9
P31150	Rab GDP dissociation inhibitor alpha	Homo sapiens	44.519	16	145	6	1	447	50.55	1.58	0.659925	2587	0.84	-0.251539	402	0.69	21.19	15000000	24000000	12000000	8.183	2140.91	16
P40763	Signal transducer and activator of transcription 3	Homo sapiens	9.87013	5	11	5	1	770	88.011	1.59	0.669027	2602	0.84	-0.251539	403	8.43	14.34	19000000	30000000	18000000	0.342	219.524	5
Q8WXA9-2	Splicing regulatory glutamine/lysine-rich protein 1	Homo sapiens	6.25	3	3	3	1	624	71.606	1.64	0.713696	2649	0.84	-0.251539	404			1500000	2500000	1300000	0.438	77.4333	3
Q15365	Poly(rC)-binding protein 1	Homo sapiens	71.9101	14	262	11	1	356	37.474	1.66	0.731183	2667	0.84	-0.251539	405	24.88	11.17	160000000	200000000	150000000	45.416	7620.01	14
Q16795	NADH dehydrogenase [ubiquinone] 1 alpha subcomplex subunit 9, mitochondrial	Homo sapiens	18.0371	5	17	5	1	377	42.483	0.96	-0.0588937	59	0.85	-0.234465	406	30.86	11.26	7800000	8200000	6800000	0.931	136.567	5
F5GWE5	Phosphatidylinositol transfer protein alpha isoform	Homo sapiens	14.0741	4	22	1	1	270	31.782	0.97	-0.0439433	67	0.85	-0.234465	407			3100000	4200000	3200000	0.738	74.6678	4
P82673	28S ribosomal protein S35, mitochondrial	Homo sapiens	18.2663	3	4	3	1	323	36.821	1	0	93	0.85	-0.234465	408			16000000	16000000	14000000	0.389	38.3	3
Q15067	Peroxisomal acyl-coenzyme A oxidase 1	Homo sapiens	25.9091	12	49	12	1	660	74.376	1.01	0.0143553	98	0.85	-0.234465	409	35.14	33.2	15000000	16000000	14000000	2.36	713.425	12
P21399	Cytoplasmic aconitate hydratase	Homo sapiens	17.9978	13	98	13	1	889	98.337	1.03	0.0426443	117	0.85	-0.234465	410	54.24	7.48	33000000	40000000	28000000	2.162	890.617	13
O60885-3	Bromodomain-containing protein 4	Homo sapiens	6.17128	3	3	2	0	794	88.234	1.03	0.0426443	121	0.85	-0.234465	411	4.53	28.34	3000000	3000000	2800000	0.205	22.09	3
P00995	Pancreatic secretory trypsin inhibitor	Homo sapiens	53.1646	3	29	3	1	79	8.501	1.03	0.0426443	125	0.85	-0.234465	412	9.02	6.86	960000	990000	840000	30.623	260.603	3
Q16718	NADH dehydrogenase [ubiquinone] 1 alpha subcomplex subunit 5	Homo sapiens	67.2414	7	79	7	1	116	13.45	1.04	0.0565835	140	0.85	-0.234465	413	23.59	10.02	40000000	47000000	36000000	137.95	1847.7	7
E9PAU2	Ribonucleoprotein PTB-binding 1	Homo sapiens	20.6349	7	23	7	1	756	79.529	1.06	0.0840643	156	0.85	-0.234465	414	4.77	2.43	32000000	34000000	28000000	0.833	94.055	7
Q9H6S3-3	Epidermal growth factor receptor kinase substrate 8-like protein 2	Homo sapiens	9.57592	4	13	4	1	731	82.271	1.08	0.111031	200	0.85	-0.234465	415	8.43	9.78	22000000	23000000	18000000	0.369	125.873	4
P10606	Cytochrome c oxidase subunit 5B, mitochondrial	Homo sapiens	61.2403	8	81	8	1	129	13.687	1.08	0.111031	205	0.85	-0.234465	416	9.71	13.47	92000000	91000000	78000000	24.119	969.358	8
Q9UI09	NADH dehydrogenase [ubiquinone] 1 alpha subcomplex subunit 12	Homo sapiens	59.3103	7	57	7	1	145	17.104	1.11	0.15056	269	0.85	-0.234465	417	19.68	4.04	9900000	11000000	8400000	49.119	934.976	7
Q6XQN6	Nicotinate phosphoribosyltransferase	Homo sapiens	15.6134	6	26	6	1	538	57.542	1.11	0.15056	281	0.85	-0.234465	418	1.73	3.22	26000000	29000000	22000000	0.931	712.64	6
P23434	Glycine cleavage system H protein, mitochondrial	Homo sapiens	22.5434	3	48	3	1	173	18.873	1.12	0.163499	300	0.85	-0.234465	419	10.46	1.95	74000000	79000000	62000000	9	1643.32	3
Q96C36	Pyrroline-5-carboxylate reductase 2	Homo sapiens	34.0625	10	66	9	1	320	33.616	1.13	0.176323	330	0.85	-0.234465	420	13.27	0.56	17000000	21000000	15000000	24.119	2763.93	10
Q16850	Lanosterol 14-alpha demethylase	Homo sapiens	46.1233	16	59	16	1	503	56.769	1.14	0.189034	346	0.85	-0.234465	421	11.21	0.18	50000000	56000000	46000000	4.412	666.87	16
Q9BQ69	O-acetyl-ADP-ribose deacetylase MACROD1	Homo sapiens	13.5385	3	10	3	1	325	35.483	1.14	0.189034	353	0.85	-0.234465	422	7.01	3.91	13000000	14000000	11000000	0.468	188.87	3
O00161	Synaptosomal-associated protein 23	Homo sapiens	58.7678	8	55	8	1	211	23.34	1.15	0.201634	391	0.85	-0.234465	423	10.76	6.15	28000000	31000000	24000000	12.895	1211.51	8
P11172	Uridine 5'-monophosphate synthase	Homo sapiens	15.4167	5	18	5	1	480	52.189	1.16	0.214125	447	0.85	-0.234465	424	16.27	9.83	26000000	34000000	24000000	1.212	283.354	5
Q9NRY4	Rho GTPase-activating protein 35	Homo sapiens	8.20547	8	14	8	1	1499	170.407	1.17	0.226509	466	0.85	-0.234465	425	1.7	24.58	7800000	9700000	7400000	0.266	81.31	8
Q5T8P6	RNA-binding protein 26	Homo sapiens	6.95134	5	9	5	1	1007	113.527	1.17	0.226509	476	0.85	-0.234465	426	4.32	2.37	4700000	5700000	4000000	0.468	167.425	5
Q13011	Delta(3,5)-Delta(2,4)-dienoyl-CoA isomerase, mitochondrial	Homo sapiens	56.4024	14	273	14	1	328	35.793	1.18	0.238787	510	0.85	-0.234465	427	8.43	1	200000000	240000000	180000000	47.064	6654.01	14
Q9Y606	tRNA pseudouridine synthase A, mitochondrial	Homo sapiens	8.66511	3	3	3	1	427	47.44	1.18	0.238787	535	0.85	-0.234465	428			7900000	11000000	7400000	0.241	62.03	3
Q99956	Dual specificity protein phosphatase 9	Homo sapiens	17.9688	4	9	4	1	384	41.841	1.18	0.238787	554	0.85	-0.234465	429	41.94	19.53	7600000	7900000	6300000	0.492	82.0943	4
H0Y3X6	Negative elongation factor A (Fragment)	Homo sapiens	9.3985	3	10	3	1	532	57.936	1.2	0.263034	627	0.85	-0.234465	430			16000000	20000000	14000000	0.389	122.355	3
Q5HYI8	Rab-like protein 3	Homo sapiens	22.0339	3	9	3	1	236	26.407	1.2	0.263034	634	0.85	-0.234465	431	13.59	8.92	11000000	13000000	8800000	0.848	64.4042	3
Q9Y697	Cysteine desulfurase, mitochondrial	Homo sapiens	15.9737	5	7	5	1	457	50.164	1.2	0.263034	642	0.85	-0.234465	432	8.27	6.14	6500000	8600000	5600000	0.701	136.92	5
G3V5T9	Cyclin-dependent kinase 2	Homo sapiens	23.9884	6	58	4	1	346	39.153	1.2	0.263034	646	0.85	-0.234465	433	21.47	20.67	4100000	4400000	3100000	2.008	665.717	6
P30084	Enoyl-CoA hydratase, mitochondrial	Homo sapiens	56.8966	15	264	15	1	290	31.367	1.21	0.275007	694	0.85	-0.234465	434	2.61	8.75	110000000	130000000	96000000	111.202	5748.89	15
M0R2B7	DNA polymerase	Homo sapiens	15.1809	14	55	13	1	1133	126.308	1.22	0.286881	767	0.85	-0.234465	435	15.84	16.92	52000000	71000000	54000000	0.752	726.427	14
P30048	Thioredoxin-dependent peroxide reductase, mitochondrial	Homo sapiens	65.625	13	381	13	1	256	27.675	1.22	0.286881	783	0.85	-0.234465	436	10.45	4.91	230000000	280000000	190000000	267.27	6182.39	13
Q5VT66-2	Mitochondrial amidoxime-reducing component 1	Homo sapiens	12.4294	3	13	3	1	354	39.428	1.22	0.286881	786	0.85	-0.234465	437	11.14	12.81	10000000	13000000	8900000	0.551	426.168	3
P14927	Cytochrome b-c1 complex subunit 7	Homo sapiens	48.6486	6	76	6	1	111	13.522	1.22	0.286881	788	0.85	-0.234465	438	11.64	15.91	36000000	43000000	30000000	16.783	1146.25	6
P82932	28S ribosomal protein S6, mitochondrial	Homo sapiens	41.6	6	26	6	1	125	14.218	1.24	0.31034	913	0.85	-0.234465	439	7.89	13.39	4400000	5200000	3500000	11.915	168.201	6
Q8TEM1	Nuclear pore membrane glycoprotein 210	Homo sapiens	19.6608	27	224	27	1	1887	204.983	1.26	0.333424	1031	0.85	-0.234465	440	9.29	5.91	42000000	52000000	34000000	2.875	4310.86	27
P13861	cAMP-dependent protein kinase type II-alpha regulatory subunit	Homo sapiens	27.9703	8	15	6	1	404	45.49	1.27	0.344828	1086	0.85	-0.234465	441	8.16	16.1	13000000	17000000	12000000	1.424	219.933	8
Q9BVC6	Transmembrane protein 109	Homo sapiens	18.107	4	78	4	1	243	26.194	1.28	0.356144	1182	0.85	-0.234465	442	10.47	2.46	60000000	72000000	53000000	4.337	1873.59	4
P30040	Endoplasmic reticulum resident protein 29	Homo sapiens	49.0421	12	206	12	1	261	28.975	1.29	0.367371	1281	0.85	-0.234465	443	5.06	3.84	210000000	250000000	170000000	28.286	7693.09	12
Q9UBQ7	Glyoxylate reductase/hydroxypyruvate reductase	Homo sapiens	48.7805	10	70	10	1	328	35.646	1.29	0.367371	1311	0.85	-0.234465	444	11.38	10.01	28000000	36000000	26000000	10.365	1052.66	10
Q8N5K1	CDGSH iron-sulfur domain-containing protein 2	Homo sapiens	63.7037	7	68	7	1	135	15.268	1.31	0.389567	1434	0.85	-0.234465	445	11.45	5.12	28000000	36000000	37000000	26.826	1243.18	7
P30043	Flavin reductase (NADPH)	Homo sapiens	65.534	10	316	10	1	206	22.105	1.31	0.389567	1437	0.85	-0.234465	446	2.15	3.61	88000000	110000000	76000000	431.876	7757.61	10
P14854	Cytochrome c oxidase subunit 6B1	Homo sapiens	54.6512	6	53	6	1	86	10.186	1.34	0.422233	1643	0.85	-0.234465	447	2.49	9.56	42000000	57000000	26000000	36.276	1066.7	6
O43852-3	Calumenin	Homo sapiens	40.8669	10	69	7	1	323	38.027	1.34	0.422233	1671	0.85	-0.234465	448	21.33	5.88	33000000	47000000	27000000	17.957	424.182	10
Q9BUT1	3-hydroxybutyrate dehydrogenase type 2	Homo sapiens	38.7755	7	39	7	1	245	26.707	1.4	0.485427	2054	0.85	-0.234465	449	7.66	7.92	13000000	19000000	12000000	3.87	1149.65	7
P05165	Propionyl-CoA carboxylase alpha chain, mitochondrial	Homo sapiens	9.34066	4	5	4	1	728	80.008	1.41	0.495695	2073	0.85	-0.234465	450	2.98	3.19	7100000	9700000	5900000	0.248	33.8	4
P40222	Alpha-taxilin	Homo sapiens	22.3443	6	22	6	1	546	61.853	1.41	0.495695	2085	0.85	-0.234465	451	0.77	35.64	14000000	21000000	13000000	1.254	413.778	6
B4DZH6	Histone deacetylase 6	Homo sapiens	11.7982	8	17	8	1	1229	132.696	1.41	0.495695	2101	0.85	-0.234465	452	12.8	6.13	4800000	7300000	4400000	0.778	249.139	8
P82921	28S ribosomal protein S21, mitochondrial	Homo sapiens	39.0805	3	22	3	1	87	10.734	1.43	0.516015	2187	0.85	-0.234465	453	7.38	15.34	15000000	20000000	12000000	9	586.37	3
Q9BRT2	Ubiquinol-cytochrome-c reductase complex assembly factor 2	Homo sapiens	24.6032	3	6	3	1	126	14.865	1.44	0.526069	2210	0.85	-0.234465	454	4.09	7.28	6300000	9100000	5300000	2.162	22.26	3
P11498	Pyruvate carboxylase, mitochondrial	Homo sapiens	51.1036	43	343	43	1	1178	129.551	1.53	0.613532	2497	0.85	-0.234465	455	15.17	2.4	62000000	84000000	51000000	9.651	8194.33	43
Q9UNN5	FAS-associated factor 1	Homo sapiens	11.5385	5	15	5	1	650	73.908	1.9	0.925999	2769	0.85	-0.234465	456	23.24	31.69	17000000	26000000	18000000	0.655	53.3429	5
Q5VT52	Regulation of nuclear pre-mRNA domain-containing protein 2	Homo sapiens	6.43395	5	9	5	1	1461	155.924	0.98	-0.0291463	73	0.86	-0.217591	457	5.94	2.86	4400000	4400000	3800000	0.181	26.58	5
Q14677-3	Clathrin interactor 1	Homo sapiens	16.1742	7	15	7	1	643	70.25	1.05	0.0703893	150	0.86	-0.217591	458	21.72	2.45	17000000	19000000	15000000	1.424	227.09	7
Q9H2U2-2	Inorganic pyrophosphatase 2, mitochondrial	Homo sapiens	51.2894	12	95	11	1	349	39.613	1.06	0.0840643	160	0.86	-0.217591	459	2.23	0.57	71000000	87000000	69000000	6.667	1380.54	12
P51572-2	B-cell receptor-associated protein 31	Homo sapiens	37.0607	13	113	13	1	313	34.73	1.09	0.124328	212	0.86	-0.217591	460	12.06	6.61	62000000	84000000	50000000	68.519	1015.6	13
P30044	Peroxiredoxin-5, mitochondrial	Homo sapiens	66.3551	13	229	13	1	214	22.073	1.1	0.137504	255	0.86	-0.217591	461	6.89	2.34	140000000	160000000	120000000	118.378	3667.6	13
P63000	Ras-related C3 botulinum toxin substrate 1	Homo sapiens	54.1667	10	154	4	1	192	21.436	1.13	0.176323	322	0.86	-0.217591	462	4.14	10.05	95000000	110000000	83000000	463.159	2162.41	10
B4DR61	Protein transport protein Sec61 subunit alpha isoform 1	Homo sapiens	34.2324	10	43	7	1	482	52.915	1.14	0.189034	351	0.86	-0.217591	463	16.41	9.32	40000000	49000000	37000000	9	606.994	10
P40939	Trifunctional enzyme subunit alpha, mitochondrial	Homo sapiens	65.5308	36	382	36	1	763	82.947	1.15	0.201634	369	0.86	-0.217591	464	1.41	1.74	350000000	410000000	310000000	80.491	7872.37	36
O14967	Calmegin	Homo sapiens	22.623	8	33	7	1	610	69.994	1.15	0.201634	372	0.86	-0.217591	465	27.3	7.31	27000000	32000000	23000000	1.264	171.073	8
P30042	ES1 protein homolog, mitochondrial	Homo sapiens	40.2985	7	61	7	1	268	28.153	1.16	0.214125	422	0.86	-0.217591	466	2.34	3.97	57000000	69000000	48000000	10.659	852.974	7
Q15392	Delta(24)-sterol reductase	Homo sapiens	39.5349	15	145	15	1	516	60.062	1.17	0.226509	458	0.86	-0.217591	467	3.74	1.01	150000000	180000000	130000000	9.965	1941.09	15
K7ELL7	Glucosidase 2 subunit beta	Homo sapiens	54.9533	20	382	20	1	535	60.154	1.17	0.226509	459	0.86	-0.217591	468	20.12	9.36	170000000	200000000	140000000	315.228	5912.51	20
Q9H4A6	Golgi phosphoprotein 3	Homo sapiens	14.7651	3	15	3	1	298	33.79	1.17	0.226509	460	0.86	-0.217591	469			10000000	10000000	7600000	0.668	246.802	3
Q14103	Heterogeneous nuclear ribonucleoprotein D0	Homo sapiens	39.7183	16	344	14	1	355	38.41	1.17	0.226509	462	0.86	-0.217591	470	14.77	13.68	160000000	190000000	160000000	397.107	5773.93	16
Q13740	CD166 antigen	Homo sapiens	22.47	10	32	10	1	583	65.061	1.17	0.226509	482	0.86	-0.217591	471	13.97	11.88	14000000	17000000	13000000	1.548	391.792	10
Q5U5X0	Complex III assembly factor LYRM7	Homo sapiens	46.1538	4	17	4	1	104	11.947	1.18	0.238787	526	0.86	-0.217591	472	29.46	22.85	3700000	4300000	3500000	6.499	275.24	4
Q13418	Integrin-linked protein kinase	Homo sapiens	10.3982	4	9	4	1	452	51.386	1.19	0.250962	590	0.86	-0.217591	473			31000000	36000000	26000000	0.509	31.58	4
P51858	Hepatoma-derived growth factor	Homo sapiens	59.1667	13	189	12	1	240	26.772	1.2	0.263034	619	0.86	-0.217591	474	7.33	9.68	110000000	140000000	100000000	113.505	2226.05	13
Q9H3K2	Growth hormone-inducible transmembrane protein	Homo sapiens	18.2609	6	21	6	1	345	37.181	1.2	0.263034	628	0.86	-0.217591	475	29.75	32.24	8700000	8800000	5300000	4.08	277.321	6
Q01844-5	RNA-binding protein EWS	Homo sapiens	15.885	6	106	6	1	661	68.923	1.2	0.263034	653	0.86	-0.217591	476	39.84	20.3	35000000	47000000	30000000	2.675	2000.5	6
Q9NZZ3	Charged multivesicular body protein 5	Homo sapiens	28.3105	4	26	4	1	219	24.555	1.21	0.275007	683	0.86	-0.217591	477	11.27	11.05	26000000	35000000	23000000	6.499	974.815	4
Q9BY77	Polymerase delta-interacting protein 3	Homo sapiens	18.0523	5	12	5	1	421	46.06	1.23	0.298658	838	0.86	-0.217591	478	13.8	15.11	28000000	34000000	24000000	0.638	198.752	5
P24752	Acetyl-CoA acetyltransferase, mitochondrial	Homo sapiens	27.4005	10	73	10	1	427	45.171	1.24	0.31034	880	0.86	-0.217591	479	6.34	4.57	40000000	47000000	37000000	5.529	2130.93	10
Q13155	Aminoacyl tRNA synthase complex-interacting multifunctional protein 2	Homo sapiens	36.5625	8	60	8	1	320	35.326	1.24	0.31034	883	0.86	-0.217591	480	5.62	34.19	18000000	23000000	18000000	6.079	1442.09	8
Q32MZ4-4	Leucine-rich repeat flightless-interacting protein 1	Homo sapiens	7.1875	3	6	1	1	640	73.016	1.24	0.31034	932	0.86	-0.217591	481	56.66	30.08	4700000	5400000	3900000	0.179	213.87	3
P08236	Beta-glucuronidase	Homo sapiens	12.9032	6	12	6	1	651	74.685	1.25	0.321928	950	0.86	-0.217591	482	9.46	39.24	7200000	9800000	6700000	0.719	57.8714	6
P10620	Microsomal glutathione S-transferase 1	Homo sapiens	80	9	407	9	1	155	17.587	1.26	0.333424	1081	0.86	-0.217591	483	11.05	8.58	190000000	230000000	170000000	13894	14421	9
Q9Y3L3	SH3 domain-binding protein 1	Homo sapiens	10.8417	5	9	5	1	701	75.666	1.27	0.344828	1118	0.86	-0.217591	484			18000000	26000000	15000000	0.645	204.075	5
E7EW49	CLIP-associating protein 2	Homo sapiens	13.8705	16	32	12	1	1514	165.596	1.27	0.344828	1127	0.86	-0.217591	485	11.38	18.97	6700000	8000000	6500000	0.695	596.672	16
Q13136	Liprin-alpha-1	Homo sapiens	4.7421	4	9	4	1	1202	135.695	1.28	0.356144	1153	0.86	-0.217591	486	1.82	21.53	3600000	4600000	3200000	0.155	131.14	4
Q9H0E2	Toll-interacting protein	Homo sapiens	15.3285	3	6	3	1	274	30.262	1.28	0.356144	1168	0.86	-0.217591	487	9	0.75	20000000	26000000	17000000	0.54	51.08	3
Q8N183	Mimitin, mitochondrial	Homo sapiens	33.1361	4	45	4	1	169	19.844	1.28	0.356144	1184	0.86	-0.217591	488	21.9	15.52	20000000	24000000	16000000	5.579	359.592	4
O95352	Ubiquitin-like modifier-activating enzyme ATG7	Homo sapiens	7.82361	4	7	4	1	703	77.909	1.28	0.356144	1206	0.86	-0.217591	489	27.78	52.67	9600000	8000000	5100000	0.369	204.22	4
Q9H074	Polyadenylate-binding protein-interacting protein 1	Homo sapiens	15.6576	4	11	1	1	479	53.491	1.29	0.367371	1257	0.86	-0.217591	490			11000000	14000000	9500000	0.585	168.682	4
Q27J81	Inverted formin-2	Homo sapiens	14.0913	10	28	10	1	1249	135.54	1.29	0.367371	1304	0.86	-0.217591	491	0.63	7.23	12000000	19000000	12000000	0.621	824.324	10
Q9P0S9	Transmembrane protein 14C	Homo sapiens	66.9643	5	20	5	1	112	11.557	1.3	0.378512	1354	0.86	-0.217591	492	25.03	12.27	3400000	4700000	2900000	30.623	345.728	5
Q9NX55	Huntingtin-interacting protein K	Homo sapiens	43.4109	4	14	4	1	129	14.656	1.31	0.389567	1429	0.86	-0.217591	493	15	19.09	8100000	9100000	7700000	13.678	278.51	4
Q96EP5	DAZ-associated protein 1	Homo sapiens	16.7076	4	46	4	1	407	43.356	1.31	0.389567	1474	0.86	-0.217591	494	5.69	3.89	90000000	120000000	74000000	1.683	1218.79	4
O14925	Mitochondrial import inner membrane translocase subunit Tim23	Homo sapiens	31.5789	5	37	5	1	209	21.929	1.35	0.432959	1682	0.86	-0.217591	495	9.19	56.32	14000000	17000000	13000000	11.328	520.277	5
B7Z5Z2	Ras-related protein R-Ras2	Homo sapiens	26.6667	5	27	2	1	210	24.18	1.35	0.432959	1736	0.86	-0.217591	496	5.82	41.53	15000000	21000000	16000000	3.642	883.98	5
Q14691	DNA replication complex GINS protein PSF1	Homo sapiens	19.3878	3	18	3	1	196	22.974	1.38	0.464668	1936	0.86	-0.217591	497	1.66	15.84	11000000	16000000	9300000	0.54	295.936	3
Q9H0W9	Ester hydrolase C11orf54	Homo sapiens	28.5714	6	54	6	1	315	35.095	1.39	0.475085	1994	0.86	-0.217591	498	8.48	10.43	32000000	45000000	27000000	4.412	741.14	6
P15151	Poliovirus receptor	Homo sapiens	13.1894	4	8	4	1	417	45.274	1.41	0.495695	2067	0.86	-0.217591	499	9.76	9.31	31000000	44000000	24000000	1.61	104.037	4
Q96EY7	Pentatricopeptide repeat domain-containing protein 3, mitochondrial	Homo sapiens	7.11176	4	12	4	1	689	78.5	1.42	0.505891	2113	0.86	-0.217591	500			28000000	37000000	24000000	0.359	189.85	4
P46019	Phosphorylase b kinase regulatory subunit alpha, liver isoform	Homo sapiens	7.04453	5	7	5	1	1235	138.32	1.42	0.505891	2126	0.86	-0.217591	501	3.29	5.37	5700000	7200000	5000000	0.225	74.36	5
Q16851-2	UTP--glucose-1-phosphate uridylyltransferase	Homo sapiens	25.3521	9	75	1	1	497	55.642	1.46	0.545968	2287	0.86	-0.217591	502			26000000	37000000	22000000	1.829	1044.51	9
Q8WWI1-3	LIM domain only protein 7	Homo sapiens	30.8377	28	110	1	1	1349	153.575	1.51	0.594549	2447	0.86	-0.217591	503	1.3	17.66	18000000	27000000	16000000	2.162	2344.76	28
Q15257	Serine/threonine-protein phosphatase 2A activator	Homo sapiens	13.1285	4	37	4	1	358	40.641	1.51	0.594549	2453	0.86	-0.217591	504	13.87	12.71	20000000	29000000	16000000	0.616	714.374	4
Q92747	Actin-related protein 2/3 complex subunit 1A	Homo sapiens	11.0811	3	9	3	1	370	41.543	1.58	0.659925	2575	0.86	-0.217591	505	20.93	15.14	4800000	6600000	3700000	0.468	95.32	3
Q9H9A6	Leucine-rich repeat-containing protein 40	Homo sapiens	22.7575	11	27	11	1	602	68.207	1.03	0.0426443	115	0.87	-0.200913	506	18.66	12.83	24000000	24000000	20000000	1.424	237.371	11
P28676	Grancalcin	Homo sapiens	21.1982	5	17	5	1	217	23.994	1.03	0.0426443	119	0.87	-0.200913	507	26.75	11.52	7200000	8000000	6500000	4.012	323.903	5
Q969Z0	Protein TBRG4	Homo sapiens	21.2361	9	43	9	1	631	70.693	1.04	0.0565835	136	0.87	-0.200913	508	11.16	0.11	35000000	37000000	31000000	1.198	762.536	9
Q92922	SWI/SNF complex subunit SMARCC1	Homo sapiens	16.8326	14	80	9	1	1105	122.79	1.04	0.0565835	141	0.87	-0.200913	509	17.11	28.82	19000000	20000000	17000000	1.531	1327.47	14
P23368	NAD-dependent malic enzyme, mitochondrial	Homo sapiens	18.8356	8	23	8	1	584	65.402	1.05	0.0703893	149	0.87	-0.200913	510	22.21	25.26	28000000	28000000	24000000	1.31	478.86	8
Q9UKE5	TRAF2 and NCK-interacting protein kinase	Homo sapiens	3.60294	4	15	1	1	1360	154.848	1.06	0.0840643	158	0.87	-0.200913	511	27.82	19.04	770000	770000	640000	0.233	88.2943	4
O95298	NADH dehydrogenase [ubiquinone] 1 subunit C2	Homo sapiens	57.1429	8	44	8	1	119	14.178	1.08	0.111031	204	0.87	-0.200913	512	20.33	9.09	7300000	8000000	6600000	24.119	322.564	8
Q9H3U1	Protein unc-45 homolog A	Homo sapiens	8.68644	5	6	5	1	944	103.011	1.1	0.137504	246	0.87	-0.200913	513	19.17	12.11	5200000	5600000	4600000	0.201	141	5
P55011	Solute carrier family 12 member 2	Homo sapiens	8.0033	5	12	5	1	1212	131.364	1.11	0.15056	258	0.87	-0.200913	514	2.85	21.94	4600000	4800000	6900000	0.308	365.647	5
O75367	Core histone macro-H2A.1	Homo sapiens	50.2688	11	98	11	1	372	39.592	1.12	0.163499	287	0.87	-0.200913	515	6.92	5.72	43000000	47000000	37000000	32.598	2240.43	11
Q969N2	GPI transamidase component PIG-T	Homo sapiens	7.78547	3	5	3	1	578	65.658	1.13	0.176323	321	0.87	-0.200913	516			4800000	5400000	4000000	0.241	92.54	3
O95249	Golgi SNAP receptor complex member 1	Homo sapiens	12.4	3	11	3	1	250	28.595	1.14	0.189034	345	0.87	-0.200913	517	33.02	37.93	18000000	18000000	14000000	0.585	356.01	3
O60271	C-Jun-amino-terminal kinase-interacting protein 4	Homo sapiens	13.0961	11	43	11	1	1321	146.115	1.14	0.189034	362	0.87	-0.200913	518	7.22	11.76	8500000	11000000	7600000	0.594	541.782	11
H0UI06	Cytochrome c oxidase subunit 7A2, mitochondrial	Homo sapiens	40.8696	3	33	3	1	115	12.836	1.15	0.201634	396	0.87	-0.200913	519	17	2.84	24000000	27000000	21000000	3.642	998.853	3
P26583	High mobility group protein B2	Homo sapiens	41.1483	11	389	9	1	209	24.019	1.17	0.226509	485	0.87	-0.200913	520	4.98	9.34	210000000	250000000	180000000	411.463	8604.15	11
O75380	NADH dehydrogenase [ubiquinone] iron-sulfur protein 6, mitochondrial	Homo sapiens	60.4839	5	32	5	1	124	13.703	1.17	0.226509	496	0.87	-0.200913	521	3.57	10.85	12000000	13000000	11000000	15.681	442.679	5
Q68EM7	Rho GTPase-activating protein 17	Homo sapiens	8.74007	4	9	4	1	881	95.377	1.19	0.250962	560	0.87	-0.200913	522			3100000	3700000	2700000	0.315	37.14	4
O94905	Erlin-2	Homo sapiens	51.6224	15	73	12	1	339	37.815	1.19	0.250962	569	0.87	-0.200913	523	1.09	0.38	28000000	34000000	26000000	9	1708.16	15
Q99536	Synaptic vesicle membrane protein VAT-1 homolog	Homo sapiens	58.7786	14	72	14	1	393	41.893	1.19	0.250962	596	0.87	-0.200913	524	1.17	4.6	130000000	150000000	110000000	22.357	1603.75	14
Q9BYG3	MKI67 FHA domain-interacting nucleolar phosphoprotein	Homo sapiens	26.6212	7	29	7	1	293	34.201	1.19	0.250962	610	0.87	-0.200913	525	14.52	11.36	11000000	14000000	9600000	2.875	1139.36	7
P60510	Serine/threonine-protein phosphatase 4 catalytic subunit	Homo sapiens	33.5505	8	37	6	1	307	35.057	1.2	0.263034	631	0.87	-0.200913	526	54.3	46.02	4200000	6800000	4300000	2.594	619.965	8
Q99643	Succinate dehydrogenase cytochrome b560 subunit, mitochondrial	Homo sapiens	53.2544	5	47	5	1	169	18.598	1.21	0.275007	697	0.87	-0.200913	527	1.73	2.94	45000000	53000000	39000000	20.544	389.444	5
O95260-2	Arginyl-tRNA--protein transferase 1	Homo sapiens	9.07336	3	6	3	1	518	58.994	1.21	0.275007	702	0.87	-0.200913	528			13000000	15000000	11000000	0.389	86.0833	3
O75390	Citrate synthase, mitochondrial	Homo sapiens	22.7468	11	78	11	1	466	51.68	1.22	0.286881	764	0.87	-0.200913	529	9.13	5.94	180000000	200000000	160000000	5.062	1158.44	11
Q9UJS0-2	Calcium-binding mitochondrial carrier protein Aralar2	Homo sapiens	46.0059	22	216	22	1	676	74.257	1.23	0.298658	810	0.87	-0.200913	530	10.25	4.76	52000000	65000000	47000000	10.288	3207.73	22
Q9NYU2	UDP-glucose:glycoprotein glucosyltransferase 1	Homo sapiens	32.283	38	228	38	1	1555	177.078	1.23	0.298658	830	0.87	-0.200913	531	21.41	24.7	34000000	47000000	33000000	6.449	4103.65	38
P20340	Ras-related protein Rab-6A	Homo sapiens	47.1154	11	260	10	1	208	23.578	1.24	0.31034	892	0.87	-0.200913	532	3.39	4.57	270000000	370000000	260000000	21.539	4863	11
P06737	Glycogen phosphorylase, liver form	Homo sapiens	36.3636	25	147	20	1	847	97.087	1.24	0.31034	894	0.87	-0.200913	533	7.44	19.92	35000000	47000000	30000000	5.462	1560.43	25
Q96K17	Transcription factor BTF3 homolog 4	Homo sapiens	52.5316	4	38	3	1	158	17.26	1.24	0.31034	904	0.87	-0.200913	534	11.02	2.42	100000000	130000000	82000000	26.826	623.704	4
P16152	Carbonyl reductase [NADPH] 1	Homo sapiens	72.5632	16	231	16	1	277	30.356	1.25	0.321928	943	0.87	-0.200913	535	22.29	13.3	95000000	130000000	89000000	17.957	4384.91	16
P17612	cAMP-dependent protein kinase catalytic subunit alpha	Homo sapiens	20.2279	6	40	6	1	351	40.564	1.26	0.333424	1024	0.87	-0.200913	536	6.22	2.61	25000000	30000000	22000000	2.728	477.521	6
Q13637	Ras-related protein Rab-32	Homo sapiens	50.6667	8	60	8	1	225	24.982	1.27	0.344828	1125	0.87	-0.200913	537	5.6	1.79	23000000	29000000	18000000	7.66	1282.11	8
O75882	Attractin	Homo sapiens	3.63891	4	14	4	1	1429	158.432	1.28	0.356144	1217	0.87	-0.200913	538	24.67	6.86	6700000	7400000	5400000	0.164	347.298	4
P35237	Serpin B6	Homo sapiens	34.3085	11	70	11	1	376	42.594	1.29	0.367371	1299	0.87	-0.200913	539	3.05	0.7	44000000	54000000	38000000	5.19	925.554	11
Q16576-2	Histone-binding protein RBBP7	Homo sapiens	43.2836	10	97	6	1	469	52.282	1.32	0.400538	1499	0.87	-0.200913	540	1.87	26.84	64000000	85000000	65000000	3.329	1768.46	10
P31153	S-adenosylmethionine synthase isoform type-2	Homo sapiens	36.4557	10	87	10	1	395	43.633	1.32	0.400538	1527	0.87	-0.200913	541	3.8	3.4	64000000	92000000	61000000	3.962	1663.08	10
P13051	Uracil-DNA glycosylase	Homo sapiens	15.016	3	9	3	1	313	34.624	1.34	0.422233	1614	0.87	-0.200913	542	27.92	7.35	4300000	5000000	3700000	0.668	41.28	3
P49354	Protein farnesyltransferase/geranylgeranyltransferase type-1 subunit alpha	Homo sapiens	8.70712	3	6	3	1	379	44.381	1.36	0.443607	1779	0.87	-0.200913	543			23000000	32000000	20000000	0.389	109.06	3
F5H3I5	CDK5 regulatory subunit-associated protein 3	Homo sapiens	8.6629	4	8	4	1	531	59.551	1.37	0.454176	1834	0.87	-0.200913	544			8800000	13000000	9000000	0.433	104.7	4
Q9NPL8	Complex I assembly factor TIMMDC1, mitochondrial	Homo sapiens	14.7368	3	11	3	1	285	32.158	1.38	0.464668	1891	0.87	-0.200913	545	12.61	2.05	15000000	20000000	13000000	0.668	278.145	3
P36405	ADP-ribosylation factor-like protein 3	Homo sapiens	45.6044	6	28	6	1	182	20.443	1.38	0.464668	1914	0.87	-0.200913	546	7.49	10.22	39000000	52000000	34000000	5.813	412.522	6
Q14739	Lamin-B receptor	Homo sapiens	11.7073	5	32	5	1	615	70.658	1.38	0.464668	1919	0.87	-0.200913	547	4.6	13.75	29000000	39000000	27000000	1.096	119.57	5
Q96IU4	Alpha/beta hydrolase domain-containing protein 14B	Homo sapiens	26.6667	4	16	4	1	210	22.332	1.39	0.475085	1942	0.87	-0.200913	548	40.78	45.47	10000000	13000000	8000000	2.511	219.12	4
O43488	Aflatoxin B1 aldehyde reductase member 2	Homo sapiens	22.5627	6	46	6	1	359	39.564	1.39	0.475085	1988	0.87	-0.200913	549	6.54	2.95	29000000	41000000	26000000	2.793	1110.19	6
Q99720	Sigma non-opioid intracellular receptor 1	Homo sapiens	28.2511	5	27	5	1	223	25.112	1.4	0.485427	2042	0.87	-0.200913	550	19.71	3.3	16000000	25000000	14000000	4.995	121.154	5
O95336	6-phosphogluconolactonase	Homo sapiens	63.1783	11	80	11	1	258	27.53	1.42	0.505891	2125	0.87	-0.200913	551	14.49	4.37	73000000	100000000	60000000	17.478	875.597	11
O00469-2	Procollagen-lysine,2-oxoglutarate 5-dioxygenase 2	Homo sapiens	16.4908	9	57	9	1	758	87.043	1.47	0.555816	2334	0.87	-0.200913	552	7.91	9.33	16000000	25000000	14000000	0.848	1351.88	9
Q96HE7	ERO1-like protein alpha	Homo sapiens	27.5641	9	60	9	1	468	54.358	1.51	0.594549	2436	0.87	-0.200913	553	2.19	8.02	48000000	61000000	38000000	2.039	492.16	9
P35520-2	Cystathionine beta-synthase	Homo sapiens	21.0619	7	33	7	1	565	61.824	1.51	0.594549	2438	0.87	-0.200913	554	3.04	11.93	22000000	33000000	19000000	1.264	238.537	7
Q8IV08	Phospholipase D3	Homo sapiens	5.91837	3	4	3	1	490	54.671	1.58	0.659925	2591	0.87	-0.200913	555	11.34	10.29	9400000	14000000	7900000	0.369	67.63	3
Q13190	Syntaxin-5	Homo sapiens	13.8028	4	5	4	1	355	39.648	1.75	0.807355	2737	0.87	-0.200913	556			1300000	2300000	1100000	0.35	92.64	4
P16401	Histone H1.5	Homo sapiens	24.7788	9	321	9	1	226	22.566	0.99	-0.0144996	82	0.88	-0.184425	557	19.66	16.41	190000000	210000000	170000000	69.17	8368.01	9
P78504	Protein jagged-1	Homo sapiens	13.2184	9	25	9	1	1218	133.709	1	0	83	0.88	-0.184425	558	33.96	8.19	5100000	5300000	4400000	0.701	622.997	9
P23141-2	Liver carboxylesterase 1	Homo sapiens	36.4437	15	56	15	1	568	62.552	1	0	91	0.88	-0.184425	559	5.47	1.34	29000000	28000000	25000000	4.722	583.287	15
A4D2Q0	SUN domain-containing protein 1	Homo sapiens	4.72279	3	6	3	1	974	108.387	1.02	0.0285692	110	0.88	-0.184425	560	27.09	20.82	5500000	5900000	5100000	0.169	32.1933	3
Q9Y3A6	Transmembrane emp24 domain-containing protein 5	Homo sapiens	28.3843	6	36	6	1	229	25.988	1.06	0.0840643	166	0.88	-0.184425	561	15.8	2.39	63000000	76000000	55000000	11.115	668.327	6
Q9BQ61	Uncharacterized protein C19orf43	Homo sapiens	22.1591	3	15	3	1	176	18.408	1.08	0.111031	202	0.88	-0.184425	562	4.8	28.86	22000000	23000000	17000000	1.154	69.005	3
P82664	28S ribosomal protein S10, mitochondrial	Homo sapiens	28.3582	5	30	5	1	201	22.985	1.09	0.124328	207	0.88	-0.184425	563	11.6	21.13	19000000	20000000	16000000	4.412	295.137	5
B2RCS5	Actinin, alpha 2, isoform CRA_b	Homo sapiens	14.2058	12	227	1	0	894	103.854	1.09	0.124328	224	0.88	-0.184425	564			8600000	9400000	7600000	2.523	3129.83	12
Q9NZU5	LIM and cysteine-rich domains protein 1	Homo sapiens	13.9726	4	10	4	1	365	40.806	1.09	0.124328	232	0.88	-0.184425	565	9.86	8.21	16000000	16000000	13000000	0.509	76.87	4
P16615	Sarcoplasmic/endoplasmic reticulum calcium ATPase 2	Homo sapiens	39.1555	34	471	34	1	1042	114.683	1.12	0.163499	294	0.88	-0.184425	566	38.12	29.49	64000000	82000000	62000000	33.438	7836.36	34
Q14651	Plastin-1	Homo sapiens	11.7647	5	26	2	1	629	70.209	1.12	0.163499	302	0.88	-0.184425	567			4200000	4100000	4200000	0.778	337.044	5
Q99459	Cell division cycle 5-like protein	Homo sapiens	22.9426	12	49	12	1	802	92.194	1.13	0.176323	334	0.88	-0.184425	568	3.14	3.08	18000000	20000000	15000000	1.929	788.146	12
Q86TX2	Acyl-coenzyme A thioesterase 1	Homo sapiens	27.791	7	14	7	1	421	46.248	1.14	0.189034	364	0.88	-0.184425	569	4.64	9.82	13000000	14000000	13000000	1.424	232.484	7
Q5BJF2	Transmembrane protein 97	Homo sapiens	66.4773	8	149	8	1	176	20.834	1.15	0.201634	367	0.88	-0.184425	570	11.08	10.14	46000000	61000000	39000000	73.989	642.846	8
Q5JRX3-2	Presequence protease, mitochondrial	Homo sapiens	15.7033	10	24	10	1	1038	117.437	1.15	0.201634	389	0.88	-0.184425	571	7.17	1.77	12000000	14000000	9500000	0.585	385.794	10
P42765	3-ketoacyl-CoA thiolase, mitochondrial	Homo sapiens	54.9118	14	92	14	1	397	41.898	1.15	0.201634	408	0.88	-0.184425	572	7.81	3.51	41000000	51000000	38000000	17.233	1672.81	14
P54819	Adenylate kinase 2, mitochondrial	Homo sapiens	61.5063	13	141	13	1	239	26.461	1.17	0.226509	483	0.88	-0.184425	573	11.68	5.62	90000000	100000000	78000000	86.333	3270.53	13
Q9UBM7	7-dehydrocholesterol reductase	Homo sapiens	21.0526	8	70	8	1	475	54.454	1.19	0.250962	583	0.88	-0.184425	574	14.8	13.8	110000000	140000000	84000000	4.275	1706.52	8
P22626	Heterogeneous nuclear ribonucleoproteins A2/B1	Homo sapiens	69.1218	24	993	21	1	353	37.407	1.22	0.286881	739	0.88	-0.184425	575	14.68	18.04	250000000	320000000	240000000	2975.35	25897.5	24
E9PFW3	AP-2 complex subunit mu	Homo sapiens	14.7826	5	17	5	1	460	52.27	1.22	0.286881	756	0.88	-0.184425	576	0.62	9.01	62000000	74000000	54000000	0.812	271.523	5
Q01650	Large neutral amino acids transporter small subunit 1	Homo sapiens	18.9349	6	23	6	1	507	54.974	1.22	0.286881	792	0.88	-0.184425	577	8.82	9.56	9000000	12000000	8300000	1.818	576.145	6
O00264	Membrane-associated progesterone receptor component 1	Homo sapiens	35.3846	8	183	7	1	195	21.658	1.23	0.298658	806	0.88	-0.184425	578	3.2	7.27	70000000	85000000	59000000	17.738	3481.54	8
O00425	Insulin-like growth factor 2 mRNA-binding protein 3	Homo sapiens	35.2332	16	139	12	1	579	63.666	1.23	0.298658	811	0.88	-0.184425	579	4.05	3.49	37000000	46000000	33000000	6.197	2388.79	16
P49189	4-trimethylaminobutyraldehyde dehydrogenase	Homo sapiens	23.6842	11	61	11	1	494	53.767	1.23	0.298658	852	0.88	-0.184425	580	9.41	6.94	78000000	94000000	65000000	4.505	699.797	11
Q6IAA8	Ragulator complex protein LAMTOR1	Homo sapiens	48.4472	5	27	5	1	161	17.734	1.24	0.31034	884	0.88	-0.184425	581	12.04	4.83	19000000	24000000	17000000	6.743	955.46	5
Q9H0U4	Ras-related protein Rab-1B	Homo sapiens	82.5871	15	309	6	1	201	22.157	1.24	0.31034	886	0.88	-0.184425	582	3.63	3.18	92000000	110000000	75000000	149.131	4251.5	15
Q96I24	Far upstream element-binding protein 3	Homo sapiens	32.3427	11	64	10	1	572	61.602	1.24	0.31034	940	0.88	-0.184425	583	0.33	2.62	55000000	67000000	48000000	2.162	1291.82	11
Q9BVK8	Transmembrane protein 147	Homo sapiens	27.2321	4	17	4	1	224	25.244	1.25	0.321928	997	0.88	-0.184425	584	10.4	5.82	14000000	17000000	12000000	1.154	359.315	4
P22695	Cytochrome b-c1 complex subunit 2, mitochondrial	Homo sapiens	44.5916	14	107	14	1	453	48.413	1.26	0.333424	1027	0.88	-0.184425	585	1.22	3.12	120000000	160000000	100000000	11.023	2564.4	14
Q5VV89	Microsomal glutathione S-transferase 3	Homo sapiens	62.6506	7	138	7	1	166	18.405	1.26	0.333424	1030	0.88	-0.184425	586	19.92	14.87	44000000	51000000	37000000	561.341	3210.86	7
O95865	N(G),N(G)-dimethylarginine dimethylaminohydrolase 2	Homo sapiens	51.9298	12	101	12	1	285	29.625	1.26	0.333424	1072	0.88	-0.184425	587	24.83	7.46	59000000	73000000	49000000	16.191	3898.86	12
Q07065	Cytoskeleton-associated protein 4	Homo sapiens	55.3156	28	501	28	1	602	65.983	1.27	0.344828	1107	0.88	-0.184425	588	19.7	7.36	130000000	170000000	110000000	24.366	14842.7	28
Q14676	Mediator of DNA damage checkpoint protein 1	Homo sapiens	24.27	24	133	24	1	2089	226.529	1.28	0.356144	1196	0.88	-0.184425	589	5.78	0.22	30000000	37000000	24000000	1.812	1929.88	24
Q9BXW7	Cat eye syndrome critical region protein 5	Homo sapiens	27.4232	7	21	7	1	423	46.292	1.28	0.356144	1199	0.88	-0.184425	590	2.26	8.64	28000000	35000000	22000000	2.325	518.827	7
G3V0E4	Mitochondrial-processing peptidase subunit beta	Homo sapiens	15.9184	6	21	6	1	490	54.157	1.28	0.356144	1229	0.88	-0.184425	591	0.71	1.4	20000000	25000000	18000000	1.154	343.12	6
E9PR17	CD59 glycoprotein	Homo sapiens	24.6154	4	37	4	1	130	14.519	1.28	0.356144	1230	0.88	-0.184425	592	18.27	11.29	16000000	21000000	15000000	30.623	589.361	4
P26599-3	Polypyrimidine tract-binding protein 1	Homo sapiens	36.9838	14	157	12	1	557	59.596	1.29	0.367371	1241	0.88	-0.184425	593	13.33	13.64	150000000	220000000	150000000	12.183	4465.13	14
Q8N163	Cell cycle and apoptosis regulator protein 2	Homo sapiens	35.8613	23	172	23	1	923	102.838	1.29	0.367371	1276	0.88	-0.184425	594	5.23	10.02	51000000	70000000	47000000	4.803	2858.82	23
Q99714	3-hydroxyacyl-CoA dehydrogenase type-2	Homo sapiens	79.6935	17	242	17	1	261	26.906	1.3	0.378512	1326	0.88	-0.184425	595	8.13	3.9	170000000	220000000	160000000	176.828	6989.24	17
P51659	Peroxisomal multifunctional enzyme type 2	Homo sapiens	64.8098	40	843	40	1	736	79.636	1.31	0.389567	1455	0.88	-0.184425	596	20.6	7.92	150000000	200000000	130000000	143.242	18878.9	40
Q96C90	Protein phosphatase 1 regulatory subunit 14B	Homo sapiens	57.1429	4	28	4	1	147	15.901	1.31	0.389567	1461	0.88	-0.184425	597	7.98	8.82	32000000	42000000	29000000	13.678	375.009	4
Q12931	Heat shock protein 75 kDa, mitochondrial	Homo sapiens	33.5227	18	287	17	1	704	80.06	1.32	0.400538	1520	0.88	-0.184425	598	4.44	1.08	260000000	360000000	260000000	3.217	10192	18
Q9NX40	OCIA domain-containing protein 1	Homo sapiens	20.8163	4	15	4	1	245	27.609	1.32	0.400538	1539	0.88	-0.184425	599	10.95	14.95	6600000	8900000	6200000	2.831	372.8	4
Q9Y696	Chloride intracellular channel protein 4	Homo sapiens	62.4506	13	189	12	1	253	28.754	1.32	0.400538	1541	0.88	-0.184425	600	6.76	5.57	35000000	47000000	32000000	75.27	3603.25	13
Q5HYK3	2-methoxy-6-polyprenyl-1,4-benzoquinol methylase, mitochondrial	Homo sapiens	14.9847	3	4	3	1	327	37.117	1.33	0.411426	1587	0.88	-0.184425	601			9700000	13000000	9600000	0.468	102.32	3
P53618	Coatomer subunit beta	Homo sapiens	42.0776	28	212	28	1	953	107.074	1.33	0.411426	1599	0.88	-0.184425	602	10.71	13.42	50000000	65000000	45000000	7.508	2584.11	28
H0Y368	Dolichol-phosphate mannosyltransferase subunit 1 (Fragment)	Homo sapiens	38.6441	9	38	9	1	295	33.307	1.34	0.422233	1625	0.88	-0.184425	603	0.5	3.07	35000000	48000000	29000000	5.952	699.24	9
O60716	Catenin delta-1	Homo sapiens	30.6818	19	89	19	1	968	108.103	1.35	0.432959	1748	0.88	-0.184425	604	10.91	17.95	17000000	22000000	18000000	1.637	1302.75	19
O75170	Serine/threonine-protein phosphatase 6 regulatory subunit 2	Homo sapiens	12.4224	7	9	6	1	966	104.876	1.35	0.432959	1749	0.88	-0.184425	605	1.42	1.03	5900000	7600000	5000000	0.389	103.67	7
Q14558-2	Phosphoribosyl pyrophosphate synthase-associated protein 1	Homo sapiens	39.4805	10	32	9	1	385	42.44	1.37	0.454176	1830	0.88	-0.184425	606	1.64	2.34	21000000	31000000	20000000	3.507	746.687	10
P61803	Dolichyl-diphosphooligosaccharide--protein glycosyltransferase subunit DAD1	Homo sapiens	53.9823	6	150	6	1	113	12.489	1.38	0.464668	1887	0.88	-0.184425	607	4.08	9.74	130000000	170000000	120000000	157.489	3085.25	6
P12277	Creatine kinase B-type	Homo sapiens	71.3911	20	702	20	1	381	42.617	1.38	0.464668	1895	0.88	-0.184425	608	19.39	20.34	390000000	560000000	320000000	1648.65	17153.8	20
P50135	Histamine N-methyltransferase	Homo sapiens	17.1233	3	9	3	1	292	33.274	1.38	0.464668	1911	0.88	-0.184425	609	4.74	7.61	10000000	14000000	8700000	1.371	30.1933	3
Q8WXF1	Paraspeckle component 1	Homo sapiens	27.5335	10	79	10	1	523	58.706	1.39	0.475085	1983	0.88	-0.184425	610	7.62	17.08	70000000	95000000	69000000	3.771	1502.11	10
Q13057-2	Bifunctional coenzyme A synthase	Homo sapiens	19.8988	7	15	7	1	593	65.299	1.39	0.475085	1992	0.88	-0.184425	611	6.61	8.02	12000000	17000000	11000000	1.346	177.63	7
Q5JTV8	Torsin-1A-interacting protein 1	Homo sapiens	6.34648	3	8	3	1	583	66.208	1.4	0.485427	2001	0.88	-0.184425	612			22000000	27000000	16000000	0.218	123.86	3
O60343	TBC1 domain family member 4	Homo sapiens	4.6225	5	6	5	1	1298	146.471	1.4	0.485427	2025	0.88	-0.184425	613	11.85	8.35	2100000	2900000	1800000	0.157	145.666	5
H7BZJ3	Thioredoxin (Fragment)	Homo sapiens	51.2195	7	102	1	1	123	13.511	1.42	0.505891	2145	0.88	-0.184425	614	10.83	10.47	100000000	150000000	95000000	20.544	1832.09	7
Q13395	Probable methyltransferase TARBP1	Homo sapiens	2.28254	3	6	3	1	1621	181.559	1.43	0.516015	2175	0.88	-0.184425	615			3300000	4700000	2800000	0.075	52.03	3
Q969H8	UPF0556 protein C19orf10	Homo sapiens	50.289	5	102	5	1	173	18.783	1.43	0.516015	2188	0.88	-0.184425	616	9.89	13.75	67000000	90000000	59000000	516.947	2089.01	5
P08107	Heat shock 70 kDa protein 1A/1B	Homo sapiens	30.4212	16	231	13	1	641	70.009	1.45	0.536053	2238	0.88	-0.184425	617	8.36	8.67	29000000	41000000	27000000	2.793	4697.04	16
P34896	Serine hydroxymethyltransferase, cytosolic	Homo sapiens	8.07453	3	13	2	1	483	53.049	1.45	0.536053	2253	0.88	-0.184425	618	29.72	41.73	17000000	25000000	16000000	0.45	622.498	3
Q9BRT3	Migration and invasion enhancer 1	Homo sapiens	44.3478	4	21	4	1	115	12.395	1.46	0.545968	2295	0.88	-0.184425	619	8.79	17.02	15000000	23000000	12000000	4.623	183.88	4
P07099	Epoxide hydrolase 1	Homo sapiens	22.4176	8	24	8	1	455	52.915	1.47	0.555816	2319	0.88	-0.184425	620	3.37	9.29	21000000	31000000	19000000	1.219	143.641	8
Q16762	Thiosulfate sulfurtransferase	Homo sapiens	43.771	12	56	12	1	297	33.408	1.47	0.555816	2320	0.88	-0.184425	621	5.05	12.87	53000000	72000000	36000000	6.079	619.678	12
H0Y8X4	2'-deoxynucleoside 5'-phosphate N-hydrolase 1 (Fragment)	Homo sapiens	28.3951	6	94	6	1	243	25.852	1.47	0.555816	2348	0.88	-0.184425	622	2.9	7.23	43000000	64000000	37000000	6.499	929.858	6
Q13232	Nucleoside diphosphate kinase 3	Homo sapiens	37.8698	5	40	5	1	169	19.003	1.57	0.650765	2572	0.88	-0.184425	623	12.37	3.49	11000000	16000000	9700000	2.831	1019.17	5
Q15435	Protein phosphatase 1 regulatory subunit 7	Homo sapiens	11.9444	3	6	3	1	360	41.539	1.58	0.659925	2577	0.88	-0.184425	624	0.28	0.56	22000000	35000000	20000000	0.389	143.807	3
Q5T9A4	ATPase family AAA domain-containing protein 3B	Homo sapiens	10.8025	6	30	1	1	648	72.527	1.68	0.748461	2686	0.88	-0.184425	625			4600000	7800000	4100000	0.688	175.236	6
Q15477	Helicase SKI2W	Homo sapiens	4.41413	4	4	4	1	1246	137.668	2.33	1.22033	2802	0.88	-0.184425	626			2900000	4300000	2500000	0.143	95.28	4
O75356	Ectonucleoside triphosphate diphosphohydrolase 5	Homo sapiens	33.6449	9	26	9	1	428	47.487	0.95	-0.0740006	56	0.89	-0.168123	627	20.82	17.38	20000000	19000000	19000000	2.162	497.628	9
Q8WWQ0	PH-interacting protein	Homo sapiens	14.1131	17	34	17	1	1821	206.56	1.03	0.0426443	116	0.89	-0.168123	628	5.03	13.18	6300000	6300000	5700000	0.664	635.249	17
Q99986	Serine/threonine-protein kinase VRK1	Homo sapiens	11.6162	3	10	3	1	396	45.447	1.05	0.0703893	144	0.89	-0.168123	629	33.11	35.5	20000000	23000000	20000000	0.585	263.35	3
O95292	Vesicle-associated membrane protein-associated protein B/C	Homo sapiens	47.3251	11	133	10	1	243	27.211	1.07	0.0976108	176	0.89	-0.168123	630	1.3	12.31	71000000	75000000	56000000	35.517	2993.26	11
Q16891-2	Mitochondrial inner membrane protein	Homo sapiens	50.4685	28	122	28	1	747	82.574	1.08	0.111031	198	0.89	-0.168123	631	30.7	9.82	47000000	72000000	49000000	5.764	2066.55	28
P62834	Ras-related protein Rap-1A	Homo sapiens	45.1087	9	118	2	1	184	20.974	1.1	0.137504	241	0.89	-0.168123	632	7.9	6.94	29000000	33000000	26000000	198.526	1777.43	9
Q9NQC3-2	Reticulon-4	Homo sapiens	30.2949	6	117	6	1	373	40.293	1.11	0.15056	264	0.89	-0.168123	633	5.59	13.84	100000000	120000000	85000000	20.544	1758.63	6
Q13162	Peroxiredoxin-4	Homo sapiens	71.2177	15	401	13	1	271	30.521	1.12	0.163499	292	0.89	-0.168123	634	21.27	8.23	210000000	270000000	190000000	291.864	6573.91	15
Q92828	Coronin-2A	Homo sapiens	8.95238	4	5	4	1	525	59.725	1.12	0.163499	301	0.89	-0.168123	635			19000000	24000000	18000000	0.301	54.6	4
Q6NUK1	Calcium-binding mitochondrial carrier protein SCaMC-1	Homo sapiens	20.7547	8	19	8	1	477	53.32	1.13	0.176323	315	0.89	-0.168123	636	2.93	8.26	25000000	31000000	22000000	0.995	353.436	8
Q96A33	Coiled-coil domain-containing protein 47	Homo sapiens	31.2629	10	35	10	1	483	55.838	1.14	0.189034	359	0.89	-0.168123	637	6	13.93	37000000	40000000	29000000	2.675	431.277	10
P40926	Malate dehydrogenase, mitochondrial	Homo sapiens	55.6213	15	360	15	1	338	35.481	1.14	0.189034	363	0.89	-0.168123	638	21.83	5.94	360000000	450000000	330000000	32.113	10520.3	15
P46063	ATP-dependent DNA helicase Q1	Homo sapiens	18.7982	9	33	9	1	649	73.41	1.15	0.201634	377	0.89	-0.168123	639	13.3	11.34	13000000	16000000	12000000	1.424	286.467	9
Q9H845	Acyl-CoA dehydrogenase family member 9, mitochondrial	Homo sapiens	10.789	5	5	5	1	621	68.717	1.16	0.214125	432	0.89	-0.168123	640	12.94	1.02	19000000	22000000	15000000	0.324	93.04	5
O43390	Heterogeneous nuclear ribonucleoprotein R	Homo sapiens	39.4945	20	284	14	1	633	70.899	1.16	0.214125	442	0.89	-0.168123	641	14.37	14.24	71000000	87000000	61000000	13.816	3335.85	20
Q7Z3B4	Nucleoporin p54	Homo sapiens	9.07298	3	9	3	1	507	55.401	1.16	0.214125	452	0.89	-0.168123	642	7.51	3.92	21000000	25000000	19000000	0.389	292.5	3
P07203	Glutathione peroxidase 1	Homo sapiens	68.9655	11	103	11	1	203	22.075	1.18	0.238787	522	0.89	-0.168123	643	2.9	2.47	39000000	48000000	35000000	81.54	1167.91	11
J3KQ48	Peptidyl-tRNA hydrolase 2, mitochondrial	Homo sapiens	58.3333	8	38	8	1	180	19.312	1.18	0.238787	525	0.89	-0.168123	644	2.99	9.21	35000000	41000000	31000000	22.101	806.94	8
P55212	Caspase-6	Homo sapiens	23.2082	5	25	4	1	293	33.288	1.18	0.238787	531	0.89	-0.168123	645	6.7	23.01	7300000	10000000	7500000	1.239	372.848	5
F2Z2X0	Nucleoside diphosphate kinase	Homo sapiens	29.6137	6	27	6	1	233	25.444	1.19	0.250962	567	0.89	-0.168123	646	20.19	5.53	5300000	7400000	5300000	3.642	370.362	6
P82933	28S ribosomal protein S9, mitochondrial	Homo sapiens	9.59596	3	6	3	1	396	45.806	1.19	0.250962	571	0.89	-0.168123	647	8.42	3.52	1700000	1900000	1400000	0.269	241.893	3
F8WCY5	Reticulocalbin-2	Homo sapiens	19.403	5	36	5	1	335	39.115	1.2	0.263034	661	0.89	-0.168123	648	4	1.43	46000000	57000000	42000000	2.548	449.15	5
M0R2Z9	SURP and G-patch domain-containing protein 2	Homo sapiens	16.8796	14	66	14	1	1096	121.468	1.2	0.263034	665	0.89	-0.168123	649	10.06	2.74	16000000	19000000	14000000	1.288	938.388	14
P04040	Catalase	Homo sapiens	54.2694	26	217	26	1	527	59.719	1.21	0.275007	695	0.89	-0.168123	650	11.01	24.72	120000000	150000000	110000000	45.416	3922.66	26
Q16740	ATP-dependent Clp protease proteolytic subunit, mitochondrial	Homo sapiens	28.1588	5	24	5	1	277	30.161	1.24	0.31034	871	0.89	-0.168123	651	3.3	6.89	23000000	31000000	26000000	3.217	855.958	5
Q9Y5M8	Signal recognition particle receptor subunit beta	Homo sapiens	63.8376	14	111	14	1	271	29.684	1.24	0.31034	905	0.89	-0.168123	652	4.13	9.47	36000000	44000000	32000000	28.764	2956.82	14
Q9NQG5	Regulation of nuclear pre-mRNA domain-containing protein 1B	Homo sapiens	28.5276	7	33	6	1	326	36.877	1.24	0.31034	930	0.89	-0.168123	653	15.41	5.14	14000000	19000000	13000000	3.084	833.85	7
P31040	Succinate dehydrogenase [ubiquinone] flavoprotein subunit, mitochondrial	Homo sapiens	18.2229	9	34	9	1	664	72.645	1.25	0.321928	977	0.89	-0.168123	654	13.94	8.34	21000000	25000000	18000000	1.11	845.128	9
P22059	Oxysterol-binding protein 1	Homo sapiens	28.3767	16	76	16	1	807	89.365	1.25	0.321928	1001	0.89	-0.168123	655	7.6	2.55	35000000	41000000	31000000	2.234	986.552	16
P02787	Serotransferrin	Homo sapiens	54.1547	33	248	33	1	698	77.014	1.26	0.333424	1013	0.89	-0.168123	656	2.55	17.34	160000000	190000000	130000000	26.826	4365.6	33
Q9NTJ5	Phosphatidylinositide phosphatase SAC1	Homo sapiens	18.2283	9	31	9	1	587	66.924	1.26	0.333424	1018	0.89	-0.168123	657	5.04	6.52	24000000	31000000	18000000	1.202	621.698	9
Q13177	Serine/threonine-protein kinase PAK 2	Homo sapiens	43.1298	15	97	15	1	524	58.006	1.27	0.344828	1101	0.89	-0.168123	658	10.32	1.58	60000000	83000000	52000000	17.166	1292.53	15
P07108	Acyl-CoA-binding protein	Homo sapiens	83.908	8	455	8	1	87	10.038	1.27	0.344828	1115	0.89	-0.168123	659	2.19	9.62	220000000	260000000	190000000	999999	5750.98	8
P61978-3	Heterogeneous nuclear ribonucleoprotein K	Homo sapiens	47.9545	21	507	1	1	440	48.532	1.27	0.344828	1121	0.89	-0.168123	660			33000000	42000000	30000000	35.869	9958.14	21
Q5T2W1	Na(+)/H(+) exchange regulatory cofactor NHE-RF3	Homo sapiens	17.9191	7	25	7	1	519	57.094	1.28	0.356144	1195	0.89	-0.168123	661	20.14	6.41	29000000	38000000	26000000	1.412	263.429	7
P49770	Translation initiation factor eIF-2B subunit beta	Homo sapiens	9.97151	3	3	3	1	351	38.965	1.28	0.356144	1205	0.89	-0.168123	662			4200000	5500000	3400000	0.413	58.0567	3
O14980	Exportin-1	Homo sapiens	47.9925	40	282	40	1	1071	123.306	1.28	0.356144	1228	0.89	-0.168123	663	12.98	20.73	32000000	42000000	33000000	43.062	4121.99	40
Q9NZJ9	Diphosphoinositol polyphosphate phosphohydrolase 2	Homo sapiens	43.8889	6	34	5	1	180	20.293	1.29	0.367371	1236	0.89	-0.168123	664	24.87	17.29	12000000	17000000	11000000	5.31	487.374	6
P04843	Dolichyl-diphosphooligosaccharide--protein glycosyltransferase subunit 1	Homo sapiens	54.3657	25	316	25	1	607	68.527	1.29	0.367371	1243	0.89	-0.168123	665	19.18	9.38	140000000	180000000	130000000	23.561	4793.92	25
Q8IZ81	ELMO domain-containing protein 2	Homo sapiens	33.1058	9	41	9	1	293	34.938	1.29	0.367371	1315	0.89	-0.168123	666	10.59	1.02	25000000	35000000	23000000	10.548	513.448	9
E7EPT4	NADH dehydrogenase [ubiquinone] flavoprotein 2, mitochondrial	Homo sapiens	14.6825	3	25	3	1	252	27.889	1.29	0.367371	1321	0.89	-0.168123	667	14.99	22.9	17000000	23000000	17000000	0.968	441.906	3
P01112	GTPase HRas	Homo sapiens	41.7989	5	41	3	0	189	21.285	1.3	0.378512	1364	0.89	-0.168123	668	11.36	6.08	19000000	27000000	18000000	7.111	1089.85	5
Q9Y3B2	Exosome complex component CSL4	Homo sapiens	35.8974	5	20	5	1	195	21.438	1.3	0.378512	1387	0.89	-0.168123	669	13.23	8.82	12000000	16000000	11000000	7.111	326.118	5
Q96C19	EF-hand domain-containing protein D2	Homo sapiens	18.75	4	12	4	1	240	26.68	1.31	0.389567	1431	0.89	-0.168123	670	10.84	10.09	10000000	12000000	9600000	0.968	50.5571	4
P31930	Cytochrome b-c1 complex subunit 1, mitochondrial	Homo sapiens	37.9167	13	97	13	1	480	52.612	1.32	0.400538	1481	0.89	-0.168123	671	5.16	1.45	61000000	81000000	54000000	9	1868.16	13
Q9BZK7	F-box-like/WD repeat-containing protein TBL1XR1	Homo sapiens	21.5953	8	13	8	1	514	55.56	1.32	0.400538	1498	0.89	-0.168123	672	9.83	12.58	19000000	27000000	17000000	1.346	534.441	8
Q92609-2	TBC1 domain family member 5	Homo sapiens	17.5031	9	11	9	1	817	91.159	1.33	0.411426	1609	0.89	-0.168123	673	4.8	18.43	9700000	12000000	8000000	0.756	238.753	9
Q8TCT9	Minor histocompatibility antigen H13	Homo sapiens	20.6897	5	54	5	1	377	41.462	1.34	0.422233	1657	0.89	-0.168123	674	2.54	2.8	42000000	57000000	36000000	3.87	942.524	5
P62879	Guanine nucleotide-binding protein G(I)/G(S)/G(T) subunit beta-2	Homo sapiens	35.8824	11	128	7	1	340	37.307	1.36	0.443607	1777	0.89	-0.168123	675	7.74	8.31	73000000	100000000	68000000	19.535	1976.99	11
Q8NBX0	Saccharopine dehydrogenase-like oxidoreductase	Homo sapiens	22.8438	7	44	7	1	429	47.121	1.37	0.454176	1854	0.89	-0.168123	676	7.43	1.9	51000000	68000000	47000000	2.325	750.672	7
Q16629	Serine/arginine-rich splicing factor 7	Homo sapiens	27.7311	9	141	8	1	238	27.35	1.38	0.464668	1921	0.89	-0.168123	677	10.06	19.09	46000000	64000000	43000000	12.335	1864.74	9
Q3ZAQ7	Vacuolar ATPase assembly integral membrane protein VMA21	Homo sapiens	34.6535	3	57	3	1	101	11.347	1.38	0.464668	1930	0.89	-0.168123	678	8.82	7.91	15000000	21000000	13000000	9	749.584	3
Q9HBK9	Arsenite methyltransferase	Homo sapiens	17.8667	5	25	5	1	375	41.721	1.4	0.485427	2005	0.89	-0.168123	679	1.93	0.09	13000000	17000000	12000000	0.638	159.346	5
Q9UDX5	Mitochondrial fission process protein 1	Homo sapiens	45.7831	5	16	5	1	166	17.999	1.4	0.485427	2038	0.89	-0.168123	680	12.18	11.75	9700000	13000000	8300000	2.162	463.91	5
P50897	Palmitoyl-protein thioesterase 1	Homo sapiens	33.0065	6	30	6	1	306	34.171	1.41	0.495695	2072	0.89	-0.168123	681	11.85	21.92	19000000	24000000	14000000	2.981	848.793	6
H0YF29	UPF0598 protein C8orf82 (Fragment)	Homo sapiens	17.6245	3	16	3	1	261	28.579	1.41	0.495695	2102	0.89	-0.168123	682	7.45	2.23	7700000	11000000	6700000	0.501	445.118	3
Q6ZN17	Protein lin-28 homolog B	Homo sapiens	33.6	6	30	6	1	250	27.066	1.42	0.505891	2109	0.89	-0.168123	683	2.09	2.51	11000000	14000000	9000000	1.239	578.838	6
Q86WR0	Coiled-coil domain-containing protein 25	Homo sapiens	30.2885	7	17	7	1	208	24.463	1.42	0.505891	2127	0.89	-0.168123	684	6.93	13.53	55000000	68000000	58000000	3.87	251.793	7
Q6ZMG9-2	Ceramide synthase 6	Homo sapiens	11.9898	3	4	3	1	392	45.764	1.43	0.516015	2151	0.89	-0.168123	685			1100000	1600000	1000000	0.438	66.92	3
O14579	Coatomer subunit epsilon	Homo sapiens	49.3506	11	68	11	1	308	34.46	1.43	0.516015	2195	0.89	-0.168123	686	8.3	4.1	45000000	61000000	40000000	9	1516.85	11
O94760	N(G),N(G)-dimethylarginine dimethylaminohydrolase 1	Homo sapiens	24.5614	4	10	4	1	285	31.102	1.44	0.526069	2229	0.89	-0.168123	687	4.44	2.9	13000000	19000000	12000000	1.336	169.313	4
Q8WUH6	Transmembrane protein 263	Homo sapiens	41.3793	4	42	4	1	116	11.741	1.52	0.604071	2474	0.89	-0.168123	688	10.77	6.52	23000000	35000000	21000000	4.995	616.108	4
Q13885	Tubulin beta-2A chain	Homo sapiens	67.191	26	2070	4	1	445	49.875	1.57	0.650765	2571	0.89	-0.168123	689	0.01	10.72	87000000	140000000	83000000	7404.69	43647.3	26
P56937	3-keto-steroid reductase	Homo sapiens	10.2639	4	8	4	1	341	38.182	1.59	0.669027	2606	0.89	-0.168123	690	22.6	43.14	4800000	6000000	3300000	0.624	130.363	4
Q15121	Astrocytic phosphoprotein PEA-15	Homo sapiens	54.6154	4	25	4	1	130	15.031	1.61	0.687061	2632	0.89	-0.168123	691	10.44	9.24	7500000	11000000	7100000	12.335	216.214	4
Q15417	Calponin-3	Homo sapiens	63.5258	13	158	12	1	329	36.391	1.66	0.731183	2670	0.89	-0.168123	692	23.54	13.97	41000000	54000000	37000000	68.519	3067.65	13
O43924	Retinal rod rhodopsin-sensitive cGMP 3',5'-cyclic phosphodiesterase subunit delta	Homo sapiens	20.6667	3	13	3	1	150	17.409	1.67	0.739848	2678	0.89	-0.168123	693	1.2	11.08	5200000	8700000	4700000	9	273.799	3
Q709F0	Acyl-CoA dehydrogenase family member 11	Homo sapiens	8.58974	4	6	4	1	780	87.228	1.86	0.895303	2763	0.89	-0.168123	694			40000000	64000000	31000000	0.233	121.57	4
Q9BYD2	39S ribosomal protein L9, mitochondrial	Homo sapiens	16.8539	4	14	4	1	267	30.224	0.77	-0.37707	19	0.9	-0.152003	695			6100000	4600000	5400000	0.624	147.79	4
H0YMV8	40S ribosomal protein S27	Homo sapiens	62	6	165	2	1	100	11.338	0.9	-0.152003	38	0.9	-0.152003	696	5.95	12.79	26000000	27000000	25000000	1466.8	2856.06	6
Q9BWH6	RNA polymerase II-associated protein 1	Homo sapiens	5.67121	4	4	4	1	1393	152.659	1.01	0.0143553	95	0.9	-0.152003	697	40.95	25.14	980000	1100000	990000	0.133	52.3	4
Q14684	Ribosomal RNA processing protein 1 homolog B	Homo sapiens	10.1583	5	7	5	1	758	84.375	1.03	0.0426443	114	0.9	-0.152003	698	7.22	17.12	4700000	4800000	4200000	0.343	41.82	5
Q9NYL9	Tropomodulin-3	Homo sapiens	37.7841	9	25	9	1	352	39.57	1.03	0.0426443	126	0.9	-0.152003	699	8.79	1.12	25000000	21000000	21000000	1.873	372.96	9
Q6PGP7	Tetratricopeptide repeat protein 37	Homo sapiens	2.10997	3	5	3	1	1564	175.375	1.07	0.0976108	173	0.9	-0.152003	700			4100000	4400000	3700000	0.1	45.5433	3
Q9ULW3	Activator of basal transcription 1	Homo sapiens	10.2941	3	4	3	1	272	31.06	1.07	0.0976108	183	0.9	-0.152003	701	11.54	28.29	1300000	1300000	1000000	0.719	32.07	3
P47755	F-actin-capping protein subunit alpha-2	Homo sapiens	62.2378	12	99	10	1	286	32.929	1.11	0.15056	275	0.9	-0.152003	702	43.62	17.76	35000000	37000000	30000000	24.119	1920.95	12
Q96TC7	Regulator of microtubule dynamics protein 3	Homo sapiens	11.2766	3	13	3	1	470	52.086	1.11	0.15056	280	0.9	-0.152003	703	22.19	18.54	19000000	21000000	17000000	0.638	276.51	3
Q7Z5G4	Golgin subfamily A member 7	Homo sapiens	34.3066	4	54	4	1	137	15.814	1.12	0.163499	295	0.9	-0.152003	704	9.73	2.04	8800000	11000000	7900000	7.111	1031.8	4
Q92882	Osteoclast-stimulating factor 1	Homo sapiens	35.9813	6	36	6	1	214	23.772	1.16	0.214125	449	0.9	-0.152003	705	9.41	5.1	9300000	14000000	9000000	4.179	422.47	6
Q08257	Quinone oxidoreductase	Homo sapiens	75.9878	20	148	20	1	329	35.185	1.16	0.214125	455	0.9	-0.152003	706	8.89	2.06	110000000	130000000	99000000	137.95	2654.94	20
Q9Y6C9	Mitochondrial carrier homolog 2	Homo sapiens	50.165	12	134	12	1	303	33.309	1.18	0.238787	505	0.9	-0.152003	707	10.36	13.2	42000000	54000000	40000000	41.17	2331.45	12
Q9Y676	28S ribosomal protein S18b, mitochondrial	Homo sapiens	36.0465	7	27	7	1	258	29.377	1.18	0.238787	514	0.9	-0.152003	708	12.48	11.99	8200000	12000000	7800000	2.981	418.671	7
Q9NZ01	Very-long-chain enoyl-CoA reductase	Homo sapiens	25.3247	9	106	9	1	308	36.011	1.18	0.238787	515	0.9	-0.152003	709	7.81	2.65	47000000	59000000	42000000	9	1488.16	9
E9PF49	NADH dehydrogenase [ubiquinone] 1 beta subcomplex subunit 9	Homo sapiens	19.9095	4	25	4	1	221	26.568	1.18	0.238787	534	0.9	-0.152003	710	2.15	7.17	21000000	24000000	19000000	1.424	567.68	4
Q99584	Protein S100-A13	Homo sapiens	40.8163	5	18	5	1	98	11.464	1.18	0.238787	541	0.9	-0.152003	711	5.11	0.21	14000000	18000000	14000000	12.895	252.108	5
P18859-2	ATP synthase-coupling factor 6, mitochondrial	Homo sapiens	41.3793	3	37	3	1	116	13.38	1.18	0.238787	544	0.9	-0.152003	712	6.55	3.21	11000000	12000000	9300000	9	718.42	3
S4R3N1	Protein HSPE1-MOB4	Homo sapiens	53.2567	11	180	6	1	261	29.718	1.19	0.250962	592	0.9	-0.152003	713	1.77	10.87	17000000	20000000	16000000	13.678	6270.12	11
Q92576	PHD finger protein 3	Homo sapiens	6.62089	7	16	7	1	2039	229.339	1.19	0.250962	594	0.9	-0.152003	714	9.1	6.2	4700000	5400000	4200000	0.215	164.16	7
O75964	ATP synthase subunit g, mitochondrial	Homo sapiens	71.8447	6	217	6	1	103	11.421	1.19	0.250962	599	0.9	-0.152003	715	2.71	5.14	130000000	160000000	120000000	30.623	5293.68	6
P51812	Ribosomal protein S6 kinase alpha-3	Homo sapiens	60.4054	33	330	33	1	740	83.683	1.19	0.250962	616	0.9	-0.152003	716	4.46	0.14	130000000	180000000	130000000	26.384	4229.18	33
Q9UKX7	Nuclear pore complex protein Nup50	Homo sapiens	22.0085	7	24	7	1	468	50.113	1.2	0.263034	670	0.9	-0.152003	717			34000000	43000000	33000000	1.471	393.36	7
O95563	Mitochondrial pyruvate carrier 2	Homo sapiens	60.6299	7	164	7	1	127	14.27	1.22	0.286881	730	0.9	-0.152003	718	9.52	9.39	45000000	54000000	37000000	463.159	1065.7	7
O95372	Acyl-protein thioesterase 2	Homo sapiens	44.5887	6	51	6	1	231	24.721	1.22	0.286881	748	0.9	-0.152003	719	6.3	14.71	29000000	35000000	27000000	12.895	802.424	6
Q96IX5	Up-regulated during skeletal muscle growth protein 5	Homo sapiens	44.8276	4	66	4	1	58	6.453	1.23	0.298658	829	0.9	-0.152003	720	0.81	5.19	70000000	85000000	62000000	999	2374.53	4
Q5T6F2	Ubiquitin-associated protein 2	Homo sapiens	6.34495	4	9	4	1	1119	117.044	1.24	0.31034	890	0.9	-0.152003	721	4.9	9.32	4300000	5500000	4100000	0.501	59.22	4
P35221	Catenin alpha-1	Homo sapiens	48.3444	30	165	30	1	906	100.009	1.24	0.31034	911	0.9	-0.152003	722	10.57	6.16	37000000	42000000	32000000	7.171	3206.22	30
P13984	General transcription factor IIF subunit 2	Homo sapiens	42.1687	7	15	7	1	249	28.363	1.24	0.31034	914	0.9	-0.152003	723	12.28	1.7	8400000	11000000	8100000	3.437	203.466	7
H7BY58	Protein-L-isoaspartate O-methyltransferase	Homo sapiens	52.0979	13	163	13	1	286	30.339	1.25	0.321928	968	0.9	-0.152003	724	13.14	20.33	92000000	120000000	86000000	294.521	2927.14	13
P84085	ADP-ribosylation factor 5	Homo sapiens	65.5556	11	311	6	1	180	20.517	1.25	0.321928	969	0.9	-0.152003	725	11.14	10.18	30000000	37000000	28000000	169.125	5782.5	11
P55327-3	Tumor protein D52	Homo sapiens	39.9194	7	63	7	1	248	26.367	1.25	0.321928	991	0.9	-0.152003	726	7.19	6.71	40000000	47000000	34000000	6.356	2144.37	7
P09012	U1 small nuclear ribonucleoprotein A	Homo sapiens	44.6809	10	158	7	1	282	31.259	1.25	0.321928	995	0.9	-0.152003	727	4.81	14.11	38000000	48000000	35000000	315.228	1907.37	10
Q9NYL4	Peptidyl-prolyl cis-trans isomerase FKBP11	Homo sapiens	34.8259	6	68	6	1	201	22.166	1.26	0.333424	1046	0.9	-0.152003	728	4.9	8.92	30000000	37000000	28000000	14.849	1235.1	6
Q99700	Ataxin-2	Homo sapiens	3.88423	3	5	3	1	1313	140.196	1.28	0.356144	1154	0.9	-0.152003	729	10.33	2.71	2700000	3300000	2300000	0.259	84.32	3
O75191	Xylulose kinase	Homo sapiens	13.2463	3	3	3	1	536	58.345	1.28	0.356144	1171	0.9	-0.152003	730			10000000	13000000	9000000	0.259	132.18	3
Q10471	Polypeptide N-acetylgalactosaminyltransferase 2	Homo sapiens	18.0385	10	27	10	1	571	64.691	1.28	0.356144	1200	0.9	-0.152003	731			41000000	60000000	44000000	1.021	300.062	10
Q9NRP0-2	Oligosaccharyltransferase complex subunit OSTC	Homo sapiens	15.2047	3	61	3	1	171	19.158	1.28	0.356144	1215	0.9	-0.152003	732	20.11	7.13	79000000	100000000	70000000	3.217	1017.36	3
Q99959	Plakophilin-2	Homo sapiens	4.42679	3	8	3	1	881	97.355	1.29	0.367371	1268	0.9	-0.152003	733			9400000	11000000	10000000	0.172	228.465	3
P49419-2	Alpha-aminoadipic semialdehyde dehydrogenase	Homo sapiens	46.5753	15	152	15	1	511	55.331	1.29	0.367371	1312	0.9	-0.152003	734	9.85	9.74	130000000	170000000	110000000	9.826	3787.84	15
Q9Y6B6	GTP-binding protein SAR1b	Homo sapiens	35.3535	8	105	3	1	198	22.396	1.3	0.378512	1359	0.9	-0.152003	735	9.08	1.92	18000000	22000000	17000000	214.443	1010.38	8
Q06124	Tyrosine-protein phosphatase non-receptor type 11	Homo sapiens	18.593	7	19	7	1	597	68.393	1.3	0.378512	1361	0.9	-0.152003	736	22.7	4.57	5400000	7500000	5700000	0.73	283.567	7
P14324-2	Farnesyl pyrophosphate synthase	Homo sapiens	54.1076	14	132	14	1	353	40.507	1.31	0.389567	1454	0.9	-0.152003	737	11.32	8.67	60000000	67000000	48000000	45.416	2505.83	14
P12814	Alpha-actinin-1	Homo sapiens	64.7982	46	567	29	1	892	102.993	1.32	0.400538	1521	0.9	-0.152003	738	17	15.97	34000000	47000000	33000000	55.767	9228.2	46
P54619-3	5'-AMP-activated protein kinase subunit gamma-1	Homo sapiens	25.5882	6	19	6	1	340	38.508	1.32	0.400538	1522	0.9	-0.152003	739	13.5	5.99	11000000	14000000	9700000	1.565	289.18	6
Q99570	Phosphoinositide 3-kinase regulatory subunit 4	Homo sapiens	3.75552	3	4	3	1	1358	153.007	1.32	0.400538	1536	0.9	-0.152003	740			3700000	4900000	3300000	0.095	49.86	3
P26639-2	Threonine--tRNA ligase, cytoplasmic	Homo sapiens	25	18	117	18	1	756	86.806	1.34	0.422233	1621	0.9	-0.152003	741	2.87	10.7	41000000	57000000	39000000	2.556	2235.65	18
P62310	U6 snRNA-associated Sm-like protein LSm3	Homo sapiens	80.3922	6	40	6	1	102	11.838	1.34	0.422233	1629	0.9	-0.152003	742	1.06	15.01	120000000	170000000	110000000	38.811	244.179	6
Q8TCJ2	Dolichyl-diphosphooligosaccharide--protein glycosyltransferase subunit STT3B	Homo sapiens	12.4697	7	41	7	1	826	93.614	1.36	0.443607	1795	0.9	-0.152003	743	17.98	2.72	36000000	47000000	33000000	0.828	480.304	7
Q8WUK0	Phosphatidylglycerophosphatase and protein-tyrosine phosphatase 1	Homo sapiens	18.408	3	4	3	1	201	22.829	1.36	0.443607	1796	0.9	-0.152003	744	5.71	32.93	4300000	5800000	4000000	0.638	41.99	3
Q9NR28	Diablo homolog, mitochondrial	Homo sapiens	33.8912	6	53	6	1	239	27.114	1.36	0.443607	1799	0.9	-0.152003	745	7.16	7.83	61000000	86000000	56000000	4.08	595.388	6
Q9NZI8	Insulin-like growth factor 2 mRNA-binding protein 1	Homo sapiens	41.5945	19	282	17	1	577	63.441	1.37	0.454176	1864	0.9	-0.152003	746	13.94	6.34	150000000	180000000	130000000	12.769	6697.64	19
P28074	Proteasome subunit beta type-5	Homo sapiens	63.4981	16	296	16	1	263	28.462	1.38	0.464668	1928	0.9	-0.152003	747	7.4	29.26	130000000	180000000	140000000	195.842	9723.48	16
O95747	Serine/threonine-protein kinase OSR1	Homo sapiens	13.6622	5	29	5	1	527	57.986	1.39	0.475085	1968	0.9	-0.152003	748	20.32	13.67	28000000	34000000	22000000	0.743	871.256	5
P02753	Retinol-binding protein 4	Homo sapiens	59.204	10	125	10	1	201	22.995	1.39	0.475085	1974	0.9	-0.152003	749	4.21	7.68	100000000	140000000	90000000	124.893	1481.92	10
P20645	Cation-dependent mannose-6-phosphate receptor	Homo sapiens	14.8014	3	8	3	1	277	30.973	1.41	0.495695	2080	0.9	-0.152003	750	23.03	1.7	20000000	31000000	19000000	0.668	310.405	3
O75976	Carboxypeptidase D	Homo sapiens	19.058	20	105	20	1	1380	152.835	1.41	0.495695	2098	0.9	-0.152003	751	5.72	9.83	17000000	23000000	15000000	1.629	1128.27	20
Q9H0V9-2	VIP36-like protein	Homo sapiens	15.0418	3	7	3	1	359	40.956	1.42	0.505891	2130	0.9	-0.152003	752			8200000	11000000	6800000	0.616	80.9433	3
Q9H2G2	STE20-like serine/threonine-protein kinase	Homo sapiens	7.85425	7	12	7	1	1235	142.607	1.42	0.505891	2140	0.9	-0.152003	753	39.84	3.86	2900000	4000000	2900000	0.287	164.485	7
O15260	Surfeit locus protein 4	Homo sapiens	28.9963	5	53	5	1	269	30.374	1.43	0.516015	2182	0.9	-0.152003	754	12.64	17.49	12000000	17000000	11000000	3.642	1002.32	5
Q8TD19	Serine/threonine-protein kinase Nek9	Homo sapiens	11.7467	6	10	6	1	979	107.1	1.43	0.516015	2185	0.9	-0.152003	755	26.08	2.87	4500000	7300000	4500000	0.363	215.611	6
Q9P015	39S ribosomal protein L15, mitochondrial	Homo sapiens	17.5676	4	5	4	1	296	33.399	1.44	0.526069	2205	0.9	-0.152003	756	4.91	24.19	4000000	5700000	3500000	0.624	69.76	4
O14618	Copper chaperone for superoxide dismutase	Homo sapiens	28.8321	6	28	6	1	274	29.022	1.46	0.545968	2292	0.9	-0.152003	757	10.62	8.87	24000000	36000000	22000000	2.162	763.62	6
Q8WTV0-2	Scavenger receptor class B member 1	Homo sapiens	14.3418	5	16	5	1	509	56.936	1.47	0.555816	2314	0.9	-0.152003	758	0.11	2.21	22000000	34000000	22000000	1.031	145.409	5
Q5RKV6	Exosome complex component MTR3	Homo sapiens	15.4412	3	8	3	1	272	28.218	1.48	0.565597	2381	0.9	-0.152003	759	8.44	6.88	15000000	21000000	13000000	0.778	148.06	3
P67812	Signal peptidase complex catalytic subunit SEC11A	Homo sapiens	41.3408	7	91	7	1	179	20.612	1.5	0.584963	2421	0.9	-0.152003	760	6.62	22.17	43000000	66000000	42000000	11.115	1451.38	7
P17858	6-phosphofructokinase, liver type	Homo sapiens	32.9487	17	123	17	1	780	84.964	1.53	0.613532	2488	0.9	-0.152003	761	19.84	6.81	100000000	130000000	86000000	4.412	3285.8	17
Q15005	Signal peptidase complex subunit 2	Homo sapiens	49.5575	12	85	12	1	226	24.987	1.54	0.62293	2510	0.9	-0.152003	762	5.87	9.24	37000000	53000000	32000000	33.551	857.251	12
P36404	ADP-ribosylation factor-like protein 2	Homo sapiens	18.4783	3	8	3	1	184	20.865	1.56	0.641546	2554	0.9	-0.152003	763			2300000	3100000	2000000	1.31	137.07	3
P10412	Histone H1.4	Homo sapiens	26.484	9	496	2	1	219	21.852	1.57	0.650765	2566	0.9	-0.152003	764			210000000	240000000	200000000	99	11192	9
Q02252	Methylmalonate-semialdehyde dehydrogenase [acylating], mitochondrial	Homo sapiens	13.4579	4	8	4	1	535	57.803	1.59	0.669027	2599	0.9	-0.152003	765	38.78	23.4	21000000	30000000	17000000	0.403	95.8229	4
Q9P2D3	HEAT repeat-containing protein 5B	Homo sapiens	4.29744	5	6	5	1	2071	224.159	1.6	0.678072	2608	0.9	-0.152003	766			2100000	3300000	1900000	0.102	102.28	5
Q9BZX2	Uridine-cytidine kinase 2	Homo sapiens	12.6437	3	9	3	1	261	29.281	1.65	0.722466	2664	0.9	-0.152003	767	7.37	27.67	9100000	14000000	9800000	0.54	190.674	3
P56747	Claudin-6	Homo sapiens	17.2727	3	11	3	1	220	23.276	0.99	-0.0144996	79	0.91	-0.136062	768	18.83	15.59	9400000	11000000	18000000	2.162	182.651	3
O60885	Bromodomain-containing protein 4	Homo sapiens	3.45081	3	4	3	1	1362	152.124	1.07	0.0976108	180	0.91	-0.136062	769	9.69	16.83	4400000	4800000	4200000	0.194	41.7867	3
Q9Y6D9	Mitotic spindle assembly checkpoint protein MAD1	Homo sapiens	9.7493	4	6	4	1	718	83.016	1.09	0.124328	225	0.91	-0.136062	770	22.41	8.07	4700000	5600000	4300000	0.265	131.12	4
Q9Y3D0	Mitotic spindle-associated MMXD complex subunit MIP18	Homo sapiens	49.6933	4	10	4	1	163	17.652	1.11	0.15056	261	0.91	-0.136062	771	5.4	7.45	4000000	4100000	3200000	6.197	307.816	4
Q13111	Chromatin assembly factor 1 subunit A	Homo sapiens	7.11297	3	5	3	1	956	106.86	1.12	0.163499	297	0.91	-0.136062	772	6.72	18.12	4700000	5000000	4000000	0.216	36.68	3
P30837	Aldehyde dehydrogenase X, mitochondrial	Homo sapiens	16.6344	6	20	5	1	517	57.17	1.13	0.176323	319	0.91	-0.136062	773			38000000	48000000	36000000	0.887	113.087	6
Q99519	Sialidase-1	Homo sapiens	20.241	7	28	7	1	415	45.439	1.13	0.176323	333	0.91	-0.136062	774	13.88	4.93	21000000	25000000	19000000	3.062	223.61	7
Q10567	AP-1 complex subunit beta-1	Homo sapiens	33.1928	24	112	1	1	949	104.57	1.15	0.201634	381	0.91	-0.136062	775			8000000	9300000	7300000	6.586	1073.31	24
P35914	Hydroxymethylglutaryl-CoA lyase, mitochondrial	Homo sapiens	25.2308	7	46	7	1	325	34.338	1.15	0.201634	398	0.91	-0.136062	776	4.36	37.83	21000000	23000000	18000000	3.642	1001.61	7
Q9Y2Q5	Ragulator complex protein LAMTOR2	Homo sapiens	60	6	66	6	1	125	13.499	1.16	0.214125	415	0.91	-0.136062	777	9.65	4.19	18000000	22000000	17000000	137.95	1577.38	6
Q9BX68	Histidine triad nucleotide-binding protein 2, mitochondrial	Homo sapiens	29.4479	3	44	3	1	163	17.151	1.16	0.214125	429	0.91	-0.136062	778	6.47	9.4	100000000	120000000	92000000	4.337	1299.36	3
Q9NWS0	PIH1 domain-containing protein 1	Homo sapiens	16.5517	3	13	3	1	290	32.342	1.16	0.214125	436	0.91	-0.136062	779	20.75	2.39	7600000	9900000	6900000	0.668	259.455	3
Q10713	Mitochondrial-processing peptidase subunit alpha	Homo sapiens	24	8	21	8	1	525	58.216	1.17	0.226509	465	0.91	-0.136062	780	10.74	8.98	28000000	32000000	26000000	1.438	278.42	8
P0C0S5	Histone H2A.Z	Homo sapiens	53.9062	6	510	4	1	128	13.545	1.17	0.226509	477	0.91	-0.136062	781	10.52	14.77	99000000	110000000	88000000	999	6414.32	6
Q9Y5J7	Mitochondrial import inner membrane translocase subunit Tim9	Homo sapiens	59.5506	4	45	4	1	89	10.371	1.19	0.250962	562	0.91	-0.136062	782	1.08	5.78	25000000	30000000	23000000	30.623	595.243	4
Q13435	Splicing factor 3B subunit 2	Homo sapiens	39.7765	25	255	25	1	895	100.165	1.19	0.250962	574	0.91	-0.136062	783	6.97	9.81	36000000	47000000	34000000	9.453	2596.18	25
P48047	ATP synthase subunit O, mitochondrial	Homo sapiens	62.4413	10	242	7	1	213	23.263	1.2	0.263034	622	0.91	-0.136062	784	6.88	5.42	170000000	190000000	140000000	50.795	4587.76	10
Q9BW92	Threonine--tRNA ligase, mitochondrial	Homo sapiens	7.10306	4	9	4	1	718	80.985	1.2	0.263034	626	0.91	-0.136062	785			17000000	21000000	16000000	0.284	68.56	4
Q5JTJ3-2	Cytochrome c oxidase assembly factor 6 homolog	Homo sapiens	32.0513	6	45	6	1	156	18.082	1.2	0.263034	662	0.91	-0.136062	786	6.28	0.82	29000000	34000000	27000000	12.335	755.237	6
O14964	Hepatocyte growth factor-regulated tyrosine kinase substrate	Homo sapiens	3.861	3	4	3	1	777	86.138	1.2	0.263034	669	0.91	-0.136062	787			1500000	1800000	1300000	0.346	36.26	3
Q969X5	Endoplasmic reticulum-Golgi intermediate compartment protein 1	Homo sapiens	25.5172	6	24	6	1	290	32.571	1.21	0.275007	677	0.91	-0.136062	788	15.79	8.35	8500000	11000000	8000000	3.394	151.777	6
O14617-5	AP-3 complex subunit delta-1	Homo sapiens	25.1852	23	96	23	1	1215	136.565	1.21	0.275007	690	0.91	-0.136062	789	7.37	8.42	17000000	21000000	16000000	3.371	1083.06	23
P62330	ADP-ribosylation factor 6	Homo sapiens	50.2857	6	100	6	1	175	20.069	1.22	0.286881	791	0.91	-0.136062	790	6.82	8.09	45000000	58000000	42000000	45.416	840.642	6
Q15020	Squamous cell carcinoma antigen recognized by T-cells 3	Homo sapiens	38.7331	27	216	27	1	963	109.865	1.23	0.298658	862	0.91	-0.136062	791	5.87	4.84	34000000	40000000	28000000	5.31	3758.49	27
Q6PI48	Aspartate--tRNA ligase, mitochondrial	Homo sapiens	23.7209	10	58	10	1	645	73.516	1.23	0.298658	864	0.91	-0.136062	792	7.21	8.93	21000000	26000000	20000000	1.356	429.6	10
P08574	Cytochrome c1, heme protein, mitochondrial	Homo sapiens	37.2308	7	100	7	1	325	35.399	1.24	0.31034	895	0.91	-0.136062	793	5.56	1.4	56000000	69000000	52000000	3.833	1487.29	7
O43504	Ragulator complex protein LAMTOR5	Homo sapiens	96.7033	6	20	6	1	91	9.608	1.24	0.31034	928	0.91	-0.136062	794	12.77	9.38	5300000	6200000	4800000	99	456.978	6
O75150	E3 ubiquitin-protein ligase BRE1B	Homo sapiens	9.39061	6	11	5	1	1001	113.581	1.25	0.321928	987	0.91	-0.136062	795	4.56	16.3	2800000	3600000	2600000	0.297	184.206	6
P63218	Guanine nucleotide-binding protein G(I)/G(S)/G(O) subunit gamma-5	Homo sapiens	82.3529	6	65	6	1	68	7.314	1.25	0.321928	1005	0.91	-0.136062	796	7.68	3.71	19000000	24000000	17000000	2510.89	687.186	6
Q96S52	GPI transamidase component PIG-S	Homo sapiens	9.90991	4	17	4	1	555	61.617	1.26	0.333424	1025	0.91	-0.136062	797			13000000	16000000	12000000	0.778	546.822	4
Q9P0I2	ER membrane protein complex subunit 3	Homo sapiens	31.0345	7	39	7	1	261	29.932	1.26	0.333424	1026	0.91	-0.136062	798	14.27	20.49	11000000	17000000	11000000	3.642	977.921	7
P61086	Ubiquitin-conjugating enzyme E2 K	Homo sapiens	74.5	12	163	12	1	200	22.393	1.26	0.333424	1055	0.91	-0.136062	799	4.75	4.19	44000000	56000000	41000000	116.877	3479.71	12
O95573	Long-chain-fatty-acid--CoA ligase 3	Homo sapiens	52.9167	27	256	25	1	720	80.368	1.26	0.333424	1078	0.91	-0.136062	800	3.81	1.03	290000000	380000000	270000000	49.119	3874.8	27
Q9BQE4	Selenoprotein S	Homo sapiens	26.455	3	7	3	1	189	21.151	1.27	0.344828	1089	0.91	-0.136062	801			12000000	15000000	13000000	1.512	51.33	3
F8W031	Uncharacterized protein (Fragment)	Homo sapiens	44.1065	10	135	10	0	263	29.206	1.27	0.344828	1149	0.91	-0.136062	802	16	7.47	73000000	92000000	62000000	15.681	3232.35	10
Q13363	C-terminal-binding protein 1	Homo sapiens	22.7273	8	27	7	1	440	47.505	1.28	0.356144	1187	0.91	-0.136062	803	8.04	0.78	46000000	52000000	40000000	2.675	297.043	8
P16989	Y-box-binding protein 3	Homo sapiens	27.6882	7	49	3	1	372	40.066	1.28	0.356144	1198	0.91	-0.136062	804	14.75	10.96	8500000	10000000	7400000	2.548	761.764	7
P24539	ATP synthase F(0) complex subunit B1, mitochondrial	Homo sapiens	58.5938	15	153	15	1	256	28.89	1.28	0.356144	1214	0.91	-0.136062	805	7.98	6.11	59000000	78000000	59000000	49.802	2297.82	15
P04844	Dolichyl-diphosphooligosaccharide--protein glycosyltransferase subunit 2	Homo sapiens	46.2758	17	134	17	1	631	69.241	1.28	0.356144	1231	0.91	-0.136062	806	8.13	10.97	130000000	160000000	120000000	12.46	3568.24	17
P15927-3	Replication protein A 32 kDa subunit	Homo sapiens	29.3296	7	26	7	1	358	38.786	1.29	0.367371	1282	0.91	-0.136062	807	1.55	1.66	26000000	33000000	22000000	3.16	229.705	7
Q16706	Alpha-mannosidase 2	Homo sapiens	23.6888	20	79	20	1	1144	131.057	1.3	0.378512	1331	0.91	-0.136062	808	14.32	5.19	20000000	31000000	21000000	2.162	1148.67	20
P09110	3-ketoacyl-CoA thiolase, peroxisomal	Homo sapiens	53.066	15	200	15	1	424	44.264	1.31	0.389567	1424	0.91	-0.136062	809	5.66	4.61	69000000	94000000	62000000	99	3882.59	15
Q02750	Dual specificity mitogen-activated protein kinase kinase 1	Homo sapiens	35.369	10	78	7	1	393	43.411	1.31	0.389567	1472	0.91	-0.136062	810	2.25	8.9	13000000	16000000	12000000	7.031	1072.11	10
Q99733-2	Nucleosome assembly protein 1-like 4	Homo sapiens	20.2073	7	54	6	1	386	44.051	1.32	0.400538	1495	0.91	-0.136062	811	26.04	17.91	30000000	38000000	33000000	3.642	759.155	7
P49458	Signal recognition particle 9 kDa protein	Homo sapiens	54.6512	5	144	5	1	86	10.105	1.32	0.400538	1538	0.91	-0.136062	812	19.7	5.65	83000000	100000000	75000000	70.969	2734.05	5
P32119	Peroxiredoxin-2	Homo sapiens	87.3737	16	353	15	1	198	21.878	1.33	0.411426	1557	0.91	-0.136062	813	4.37	2.67	390000000	480000000	340000000	315.228	4819.63	16
Q9UJZ1	Stomatin-like protein 2, mitochondrial	Homo sapiens	55.3371	13	107	13	1	356	38.51	1.33	0.411426	1560	0.91	-0.136062	814	1.96	1.97	84000000	97000000	74000000	11.589	3643.56	13
P07384	Calpain-1 catalytic subunit	Homo sapiens	27.451	17	124	17	1	714	81.838	1.34	0.422233	1632	0.91	-0.136062	815	2.53	11.3	89000000	120000000	79000000	3.642	1279.51	17
P07919	Cytochrome b-c1 complex subunit 6, mitochondrial	Homo sapiens	29.6703	3	24	3	1	91	10.732	1.35	0.432959	1695	0.91	-0.136062	816	8.98	2.65	4200000	6200000	3800000	9	76.9567	3
P52907	F-actin-capping protein subunit alpha-1	Homo sapiens	68.8811	12	66	10	1	286	32.902	1.35	0.432959	1700	0.91	-0.136062	817	8.17	4.81	120000000	150000000	110000000	26.384	1000.11	12
Q96EE3-1	Nucleoporin SEH1	Homo sapiens	23.5154	6	11	6	1	421	46.549	1.36	0.443607	1766	0.91	-0.136062	818	5.51	0.01	9200000	13000000	8200000	0.817	158.93	6
Q06210	Glutamine--fructose-6-phosphate aminotransferase [isomerizing] 1	Homo sapiens	54.6495	28	211	28	1	699	78.756	1.37	0.454176	1826	0.91	-0.136062	819	1.55	5.18	140000000	200000000	120000000	11.068	4276.85	28
Q7Z7K6-3	Centromere protein V	Homo sapiens	33.4559	6	39	6	1	272	29.712	1.39	0.475085	1962	0.91	-0.136062	820	62.86	48.79	13000000	16000000	11000000	4.623	1300.97	6
Q7Z6K5-2	Arpin	Homo sapiens	11.9289	4	8	3	1	394	43.854	1.39	0.475085	1989	0.91	-0.136062	821	1.41	39.46	7800000	11000000	7600000	0.585	85.57	4
Q9BUL8	Programmed cell death protein 10	Homo sapiens	15.566	3	9	3	1	212	24.686	1.4	0.485427	2004	0.91	-0.136062	822	22.07	12.87	16000000	21000000	14000000	1.154	48.56	3
Q6P2E9	Enhancer of mRNA-decapping protein 4	Homo sapiens	25.4818	23	78	23	1	1401	151.567	1.41	0.495695	2061	0.91	-0.136062	823	1.68	21.27	22000000	29000000	23000000	2.391	1365.78	23
Q9C0J8	pre-mRNA 3' end processing protein WDR33	Homo sapiens	10.1796	10	22	10	1	1336	145.799	1.41	0.495695	2094	0.91	-0.136062	824	11.81	6.33	4500000	6800000	4000000	0.468	318.433	10
A6NEM2	HCF N-terminal chain 5	Homo sapiens	12.1154	13	50	13	1	2080	213.343	1.45	0.536053	2244	0.91	-0.136062	825	18.6	21.78	18000000	23000000	15000000	1.007	778.871	13
M0QZR4	Rho guanine nucleotide exchange factor 1	Homo sapiens	7.33471	6	15	6	1	968	108.257	1.46	0.545968	2288	0.91	-0.136062	826	34.32	2.48	5100000	5600000	4500000	0.348	136.66	6
P47985	Cytochrome b-c1 complex subunit Rieske, mitochondrial	Homo sapiens	46.7153	9	47	9	1	274	29.649	1.47	0.555816	2350	0.91	-0.136062	827	6.93	5.09	14000000	20000000	13000000	4.817	1018.55	9
Q9H0S4	Probable ATP-dependent RNA helicase DDX47	Homo sapiens	16.2637	5	18	5	1	455	50.615	1.48	0.565597	2371	0.91	-0.136062	828	9.41	22.4	25000000	35000000	25000000	0.701	337.978	5
Q8N138	ORM1-like protein 3	Homo sapiens	29.4118	3	25	2	1	153	17.483	1.54	0.62293	2513	0.91	-0.136062	829	9.39	16.15	39000000	51000000	36000000	9	796.717	3
Q16401	26S proteasome non-ATPase regulatory subunit 5	Homo sapiens	24.4048	9	14	9	1	504	56.16	1.58	0.659925	2580	0.91	-0.136062	830	17.86	8.5	35000000	48000000	32000000	1.054	320.764	9
J3KPV7	3-mercaptopyruvate sulfurtransferase	Homo sapiens	36.9085	9	47	9	1	317	35.228	1.6	0.678072	2611	0.91	-0.136062	831	22.13	14.49	21000000	31000000	18000000	4.179	824.489	9
P38646	Stress-70 protein, mitochondrial	Homo sapiens	61.1193	33	516	33	1	679	73.635	1.06	0.0840643	159	0.92	-0.120294	832	31.08	11.31	160000000	210000000	150000000	89.063	11605.2	33
Q9Y5X1	Sorting nexin-9	Homo sapiens	7.39496	3	12	3	1	595	66.55	1.08	0.111031	201	0.92	-0.120294	833	12.31	12.27	19000000	22000000	18000000	0.359	46.08	3
Q15428	Splicing factor 3A subunit 2	Homo sapiens	15.3017	5	41	5	1	464	49.224	1.09	0.124328	215	0.92	-0.120294	834	9.98	1.75	34000000	38000000	30000000	3.87	230.94	5
Q96A26	Protein FAM162A	Homo sapiens	19.4805	4	41	4	1	154	17.331	1.09	0.124328	231	0.92	-0.120294	835	8.74	0.36	40000000	46000000	36000000	2.981	249.313	4
P62854	40S ribosomal protein S26	Homo sapiens	44.3478	4	140	4	1	115	13.007	1.12	0.163499	291	0.92	-0.120294	836	24.74	18.49	140000000	170000000	140000000	463.159	1033.88	4
P38159	RNA-binding motif protein, X chromosome	Homo sapiens	37.0844	14	94	14	1	391	42.306	1.12	0.163499	308	0.92	-0.120294	837	16.93	8.11	210000000	260000000	210000000	4.337	1218.46	14
Q9Y265	RuvB-like 1	Homo sapiens	41.886	14	79	14	1	456	50.196	1.13	0.176323	312	0.92	-0.120294	838	21.89	13.69	89000000	110000000	86000000	8.085	1836.68	14
B4DNW0	Aminoacylase-1	Homo sapiens	28.9157	10	85	10	1	498	55.959	1.14	0.189034	348	0.92	-0.120294	839	20.06	12.33	90000000	92000000	68000000	3.642	887.204	10
Q8NI27	THO complex subunit 2	Homo sapiens	14.752	20	90	20	1	1593	182.659	1.14	0.189034	360	0.92	-0.120294	840	22.46	14.47	10000000	14000000	10000000	1.118	1657.78	20
Q6UX53	Methyltransferase-like protein 7B	Homo sapiens	20.4918	5	12	5	1	244	27.756	1.15	0.201634	395	0.92	-0.120294	841	5.54	1.71	14000000	15000000	12000000	1.738	55.6513	5
F5H4R9	Dynamin-2	Homo sapiens	33.6782	23	92	1	1	870	97.933	1.15	0.201634	401	0.92	-0.120294	842	6.56	4.54	5800000	6800000	5300000	3.112	1041.15	23
Q9NSE4	Isoleucine--tRNA ligase, mitochondrial	Homo sapiens	34.585	29	189	29	1	1012	113.719	1.15	0.201634	407	0.92	-0.120294	843	5.8	5.45	48000000	51000000	42000000	7.483	2274.1	29
Q9P0L0	Vesicle-associated membrane protein-associated protein A	Homo sapiens	45.7831	9	176	8	1	249	27.875	1.16	0.214125	441	0.92	-0.120294	844	6.17	7.28	38000000	39000000	31000000	53.117	2276.56	9
Q9Y6G9	Cytoplasmic dynein 1 light intermediate chain 1	Homo sapiens	26.9598	10	50	10	1	523	56.544	1.17	0.226509	471	0.92	-0.120294	845	0.36	4.92	38000000	41000000	33000000	2.808	551.52	10
Q02539	Histone H1.1	Homo sapiens	30.6977	8	353	5	1	215	21.829	1.17	0.226509	474	0.92	-0.120294	846	10.56	9.32	87000000	95000000	72000000	122.285	8310.55	8
P50454	Serpin H1	Homo sapiens	50	16	244	16	1	418	46.411	1.18	0.238787	523	0.92	-0.120294	847	29.11	17.22	94000000	130000000	88000000	24.119	3609.61	16
P20339	Ras-related protein Rab-5A	Homo sapiens	50.6977	9	103	5	1	215	23.644	1.18	0.238787	547	0.92	-0.120294	848	5.81	4.84	31000000	38000000	30000000	12.895	2658.23	9
Q9Y6W3	Calpain-7	Homo sapiens	7.74908	4	9	4	1	813	92.594	1.18	0.238787	552	0.92	-0.120294	849	3.65	1.53	7500000	11000000	8300000	0.243	35.46	4
Q9BYD3	39S ribosomal protein L4, mitochondrial	Homo sapiens	15.1125	3	12	3	1	311	34.897	1.19	0.250962	603	0.92	-0.120294	850	25.33	1.25	12000000	17000000	11000000	0.896	248.27	3
Q9BSJ8-2	Extended synaptotagmin-1	Homo sapiens	39.8564	29	176	29	1	1114	123.925	1.2	0.263034	639	0.92	-0.120294	851	2.88	3.15	38000000	47000000	37000000	7.532	3005.61	29
O60264	SWI/SNF-related matrix-associated actin-dependent regulator of chromatin subfamily A member 5	Homo sapiens	25.3802	24	137	13	1	1052	121.828	1.2	0.263034	663	0.92	-0.120294	852	12.39	2.79	11000000	16000000	11000000	2.875	543.357	24
P20020	Plasma membrane calcium-transporting ATPase 1	Homo sapiens	15.8188	14	62	7	1	1258	138.668	1.21	0.275007	693	0.92	-0.120294	853	7.63	11.06	13000000	16000000	11000000	1.015	1033.44	14
Q14151	Scaffold attachment factor B2	Homo sapiens	19.8321	14	108	5	1	953	107.408	1.22	0.286881	737	0.92	-0.120294	854	7.48	2.18	7700000	9500000	7500000	1.731	1327.7	14
P37837	Transaldolase	Homo sapiens	42.1365	16	175	16	1	337	37.516	1.22	0.286881	751	0.92	-0.120294	855	9.87	10.02	97000000	120000000	90000000	37.312	2185.4	16
P26368	Splicing factor U2AF 65 kDa subunit	Homo sapiens	33.0526	12	106	12	1	475	53.467	1.23	0.298658	798	0.92	-0.120294	856	11.32	6.04	110000000	140000000	99000000	12.895	1647.2	12
P37108	Signal recognition particle 14 kDa protein	Homo sapiens	71.3235	10	238	10	1	136	14.561	1.23	0.298658	815	0.92	-0.120294	857	5.63	1.98	110000000	140000000	100000000	561.341	2889.68	10
P53701	Cytochrome c-type heme lyase	Homo sapiens	43.6567	9	32	9	1	268	30.582	1.23	0.298658	842	0.92	-0.120294	858	19.39	0.3	9200000	13000000	9100000	4.817	409.134	9
P16104	Histone H2AX	Homo sapiens	52.4476	5	462	1	0	143	15.135	1.24	0.31034	874	0.92	-0.120294	859	10.58	2.57	25000000	33000000	23000000	26.826	5963.57	5
O00767	Acyl-CoA desaturase	Homo sapiens	27.5766	8	47	8	1	359	41.496	1.24	0.31034	885	0.92	-0.120294	860	18.45	26.97	14000000	17000000	12000000	3.833	527.824	8
P00390	Glutathione reductase, mitochondrial	Homo sapiens	54.2146	14	157	14	1	522	56.221	1.24	0.31034	917	0.92	-0.120294	861	26.1	13.7	130000000	190000000	130000000	15.103	2219.82	14
O14548	Cytochrome c oxidase subunit 7A-related protein, mitochondrial	Homo sapiens	61.4035	5	14	5	1	114	12.607	1.26	0.333424	1039	0.92	-0.120294	862	6.88	12.32	9100000	11000000	7400000	12.895	308.143	5
Q4VC31	Coiled-coil domain-containing protein 58	Homo sapiens	54.1667	8	73	8	1	144	16.609	1.26	0.333424	1048	0.92	-0.120294	863	9.7	1.77	48000000	60000000	45000000	132.352	2006.48	8
O15269	Serine palmitoyltransferase 1	Homo sapiens	9.09091	3	24	3	1	473	52.71	1.27	0.344828	1090	0.92	-0.120294	864	10.69	6.83	30000000	37000000	26000000	0.487	409.453	3
Q9P013	Spliceosome-associated protein CWC15 homolog	Homo sapiens	26.6376	4	13	4	1	229	26.608	1.27	0.344828	1094	0.92	-0.120294	865			6700000	11000000	5900000	1.848	139.935	4
O95861	3'(2'),5'-bisphosphate nucleotidase 1	Homo sapiens	55.1948	14	118	14	1	308	33.371	1.27	0.344828	1128	0.92	-0.120294	866	7.87	4.05	29000000	35000000	25000000	12.503	3951.96	14
P56192	Methionine--tRNA ligase, cytoplasmic	Homo sapiens	44.3333	26	201	26	1	900	101.052	1.27	0.344828	1133	0.92	-0.120294	867	6.58	6.08	50000000	70000000	51000000	9.513	3440.28	26
O00625	Pirin	Homo sapiens	39.3103	7	34	7	1	290	32.093	1.27	0.344828	1138	0.92	-0.120294	868	6.54	9.12	16000000	22000000	15000000	5.813	225.033	7
Q9BUJ2	Heterogeneous nuclear ribonucleoprotein U-like protein 1	Homo sapiens	28.3879	17	180	16	1	856	95.679	1.27	0.344828	1141	0.92	-0.120294	869	6.84	8.39	32000000	40000000	31000000	3.796	2670.18	17
P09525	Annexin A4	Homo sapiens	65.5172	23	473	5	1	319	35.86	1.27	0.344828	1145	0.92	-0.120294	870	15.04	6.04	100000000	140000000	95000000	200.534	11290	23
Q9GZN8-2	UPF0687 protein C20orf27	Homo sapiens	57.2864	7	46	7	1	199	21.631	1.28	0.356144	1169	0.92	-0.120294	871	2.64	17.06	38000000	48000000	38000000	9	341.023	7
E9PHY5	Band 4.1-like protein 2	Homo sapiens	30.5882	20	128	15	1	935	104.296	1.29	0.367371	1242	0.92	-0.120294	872	20.28	9.76	20000000	27000000	20000000	3.823	1834.65	20
O43491	Band 4.1-like protein 2	Homo sapiens	29.0547	20	128	16	0	1005	112.519	1.29	0.367371	1245	0.92	-0.120294	873	20.28	9.76	20000000	27000000	20000000	3.273	1834.65	20
Q13492	Phosphatidylinositol-binding clathrin assembly protein	Homo sapiens	11.8098	4	8	4	1	652	70.71	1.29	0.367371	1247	0.92	-0.120294	874	5.6	8.75	11000000	14000000	9700000	0.509	270.565	4
O60888-2	Protein CutA	Homo sapiens	23.2323	3	30	3	1	198	20.912	1.29	0.367371	1248	0.92	-0.120294	875	12.45	2.89	110000000	140000000	99000000	9	380.084	3
Q15363	Transmembrane emp24 domain-containing protein 2	Homo sapiens	43.2836	7	80	7	1	201	22.746	1.29	0.367371	1275	0.92	-0.120294	876	4.84	0.65	110000000	120000000	86000000	67.129	1495.36	7
P61026	Ras-related protein Rab-10	Homo sapiens	47	11	232	7	1	200	22.527	1.3	0.378512	1374	0.92	-0.120294	877	3.79	4.12	33000000	43000000	30000000	16.191	4460.21	11
Q92504	Zinc transporter SLC39A7	Homo sapiens	15.3518	3	3	3	1	469	50.087	1.31	0.389567	1406	0.92	-0.120294	878			7600000	12000000	8300000	0.874	33.2	3
P45974	Ubiquitin carboxyl-terminal hydrolase 5	Homo sapiens	28.5548	16	113	16	1	858	95.725	1.31	0.389567	1449	0.92	-0.120294	879	9.01	0.91	25000000	33000000	23000000	3.108	2214.49	16
P61106	Ras-related protein Rab-14	Homo sapiens	73.9535	15	319	13	1	215	23.882	1.31	0.389567	1468	0.92	-0.120294	880	6.94	3.99	70000000	85000000	63000000	340.455	7714.36	15
P01024	Complement C3	Homo sapiens	18.16	21	41	19	1	1663	187.03	1.32	0.400538	1531	0.92	-0.120294	881	16.72	8.93	9100000	13000000	7900000	0.66	775.008	21
O75431	Metaxin-2	Homo sapiens	44.4867	9	26	9	1	263	29.744	1.33	0.411426	1548	0.92	-0.120294	882	3.73	8.39	25000000	32000000	22000000	6.017	529.733	9
Q7L2J0	7SK snRNA methylphosphate capping enzyme	Homo sapiens	7.40203	3	4	3	1	689	74.31	1.33	0.411426	1554	0.92	-0.120294	883	2.49	0.66	2700000	3500000	2500000	0.266	47.75	3
P27694	Replication protein A 70 kDa DNA-binding subunit	Homo sapiens	29.8701	10	25	10	1	616	68.095	1.33	0.411426	1556	0.92	-0.120294	884	11.73	11.91	25000000	29000000	21000000	0.983	223.13	10
Q8NHH9	Atlastin-2	Homo sapiens	14.5798	4	12	4	1	583	66.187	1.33	0.411426	1610	0.92	-0.120294	885			14000000	20000000	14000000	0.487	249.973	4
Q8N0U8	Vitamin K epoxide reductase complex subunit 1-like protein 1	Homo sapiens	36.3636	6	42	6	1	176	19.823	1.34	0.422233	1624	0.92	-0.120294	886	13.87	9.33	27000000	31000000	23000000	18.307	292.453	6
P11717	Cation-independent mannose-6-phosphate receptor	Homo sapiens	23.043	42	272	42	1	2491	274.199	1.34	0.422233	1626	0.92	-0.120294	887	5.34	3.39	30000000	40000000	29000000	2.137	4074.35	42
O96013	Serine/threonine-protein kinase PAK 4	Homo sapiens	13.5364	4	11	4	1	591	64.032	1.34	0.422233	1670	0.92	-0.120294	888			13000000	18000000	12000000	0.562	229.107	4
P35222	Catenin beta-1	Homo sapiens	46.3508	24	131	20	1	781	85.442	1.35	0.432959	1685	0.92	-0.120294	889	3.03	7.73	30000000	46000000	28000000	7.577	2125.76	24
O43395	U4/U6 small nuclear ribonucleoprotein Prp3	Homo sapiens	6.58858	3	6	3	1	683	77.481	1.35	0.432959	1687	0.92	-0.120294	890			15000000	21000000	16000000	0.266	102.52	3
Q06787	Fragile X mental retardation protein 1	Homo sapiens	5.85443	3	6	2	1	632	71.131	1.35	0.432959	1698	0.92	-0.120294	891	4.76	17.36	7200000	10000000	6100000	0.334	52.53	3
P52758	Ribonuclease UK114	Homo sapiens	44.5255	5	63	5	1	137	14.485	1.36	0.443607	1774	0.92	-0.120294	892	8.33	9.61	74000000	110000000	73000000	4.012	2165.64	5
Q9Y490	Talin-1	Homo sapiens	59.1106	108	1543	97	1	2541	269.599	1.36	0.443607	1812	0.92	-0.120294	893	37.98	40.71	91000000	110000000	99000000	43.215	42122.1	108
Q6DD88	Atlastin-3	Homo sapiens	39.7412	11	57	11	1	541	60.503	1.37	0.454176	1833	0.92	-0.120294	894	9.96	3.31	46000000	61000000	41000000	3.299	913.191	11
Q9H944	Mediator of RNA polymerase II transcription subunit 20	Homo sapiens	16.9811	3	4	3	1	212	23.206	1.37	0.454176	1856	0.92	-0.120294	895			3600000	5500000	3400000	1.31	105.04	3
P13929	Beta-enolase	Homo sapiens	22.1198	5	355	4	0	434	46.957	1.37	0.454176	1863	0.92	-0.120294	896	16.79	8.07	250000000	360000000	240000000	1.212	17729.1	5
Q9BUF5	Tubulin beta-6 chain	Homo sapiens	66.1435	21	816	9	1	446	49.825	1.37	0.454176	1865	0.92	-0.120294	897	3.83	8.58	160000000	230000000	160000000	194.734	11810.7	21
Q9NUJ1	Mycophenolic acid acyl-glucuronide esterase, mitochondrial	Homo sapiens	38.8889	9	49	9	1	306	33.911	1.38	0.464668	1897	0.92	-0.120294	898	0.55	10.35	20000000	28000000	18000000	4.012	778.618	9
Q9Y5U8	Mitochondrial pyruvate carrier 1	Homo sapiens	44.9541	4	29	4	1	109	12.339	1.38	0.464668	1903	0.92	-0.120294	899	5.59	25.04	21000000	29000000	19000000	13.678	636.02	4
Q9ULV4-3	Coronin-1C	Homo sapiens	32.2581	15	146	15	1	527	58.91	1.4	0.485427	1999	0.92	-0.120294	900	13.41	8.72	140000000	200000000	130000000	6.943	3454.68	15
Q8TEW0	Partitioning defective 3 homolog	Homo sapiens	3.68732	4	4	4	1	1356	151.33	1.42	0.505891	2131	0.92	-0.120294	901			4800000	6300000	4000000	0.117	67.1467	4
Q9BUP3-3	Oxidoreductase HTATIP2	Homo sapiens	45.2899	13	66	13	1	276	30.112	1.42	0.505891	2146	0.92	-0.120294	902	1.2	4.71	14000000	21000000	12000000	7.913	464.346	13
Q7LGA3	Heparan sulfate 2-O-sulfotransferase 1	Homo sapiens	15.4494	4	5	4	1	356	41.854	1.43	0.516015	2152	0.92	-0.120294	903	8.28	21.71	25000000	37000000	26000000	0.778	86.8867	4
P06132	Uroporphyrinogen decarboxylase	Homo sapiens	41.4169	10	61	10	1	367	40.761	1.43	0.516015	2176	0.92	-0.120294	904	11.17	8.7	13000000	20000000	13000000	4.456	988.302	10
F8VVA7	Coatomer subunit zeta-1	Homo sapiens	24.2424	5	139	5	1	198	22.326	1.45	0.536053	2245	0.92	-0.120294	905	21.1	0.82	51000000	68000000	48000000	26.826	3509.3	5
Q9UK76	Hematological and neurological expressed 1 protein	Homo sapiens	64.9351	5	73	5	1	154	16.005	1.45	0.536053	2256	0.92	-0.120294	906	4.07	27.42	25000000	35000000	26000000	11.915	989.433	5
Q8NCW5	NAD(P)H-hydrate epimerase	Homo sapiens	41.3194	8	78	8	1	288	31.654	1.45	0.536053	2270	0.92	-0.120294	907	10.63	6.06	48000000	63000000	45000000	6.743	1852.36	8
Q13769	THO complex subunit 5 homolog	Homo sapiens	6.00293	3	5	3	1	683	78.458	1.47	0.555816	2342	0.92	-0.120294	908			14000000	20000000	13000000	0.189	31.59	3
Q14697-2	Neutral alpha-glucosidase AB	Homo sapiens	57.4534	41	1005	2	1	966	109.369	1.48	0.565597	2354	0.92	-0.120294	909	25.42	12.39	9900000	12000000	8500000	94.972	14884.3	41
P50213	Isocitrate dehydrogenase [NAD] subunit alpha, mitochondrial	Homo sapiens	28.9617	9	56	9	1	366	39.566	1.5	0.584963	2418	0.92	-0.120294	910	13.85	6.74	16000000	25000000	15000000	5.449	1341.26	9
Q06203	Amidophosphoribosyltransferase	Homo sapiens	15.087	6	19	6	1	517	57.362	1.52	0.604071	2469	0.92	-0.120294	911	27.24	20.72	21000000	30000000	19000000	0.848	207.87	6
P04899-4	Guanine nucleotide-binding protein G(i) subunit alpha-2	Homo sapiens	42.0765	11	74	6	1	366	41.522	1.55	0.632268	2526	0.92	-0.120294	912	12.28	10.68	15000000	23000000	14000000	9	1041.41	11
Q8NBS9	Thioredoxin domain-containing protein 5	Homo sapiens	37.2685	13	108	13	1	432	47.599	1.59	0.669027	2597	0.92	-0.120294	913	11.1	4.06	96000000	140000000	89000000	4.055	1442.72	13
Q8NBJ5	Procollagen galactosyltransferase 1	Homo sapiens	32.1543	15	90	15	1	622	71.59	1.63	0.704872	2643	0.92	-0.120294	914	1.72	1.1	66000000	100000000	57000000	2.252	1583.91	15
B7WNH4	Small integral membrane protein 7	Homo sapiens	26.2136	4	12	4	1	103	11.792	1.76	0.815575	2741	0.92	-0.120294	915			620000	1100000	590000	3.642	118.126	4
Q8N6H7	ADP-ribosylation factor GTPase-activating protein 2	Homo sapiens	13.4357	4	17	2	1	521	56.685	0.44	-1.18442	6	0.93	-0.104697	916			27000000	12000000	26000000	0.52	402.16	4
P16403	Histone H1.2	Homo sapiens	25.3521	8	546	1	1	213	21.352	1.02	0.0285692	103	0.93	-0.104697	917	10.99	20.44	260000000	270000000	230000000	82.768	11103.3	8
Q29RF7	Sister chromatid cohesion protein PDS5 homolog A	Homo sapiens	19.4465	17	53	15	1	1337	150.734	1.02	0.0285692	106	0.93	-0.104697	918	15.95	6.72	9600000	10000000	12000000	1.064	526.289	17
O95639	Cleavage and polyadenylation specificity factor subunit 4	Homo sapiens	33.4572	7	16	7	1	269	30.235	1.04	0.0565835	133	0.93	-0.104697	919	24.93	43.89	11000000	12000000	9800000	1.976	64.12	7
P62826	GTP-binding nuclear protein Ran	Homo sapiens	58.3333	15	350	15	1	216	24.408	1.06	0.0840643	162	0.93	-0.104697	920	32.97	23.78	230000000	290000000	230000000	1231.85	5924.45	15
Q9P265	Disco-interacting protein 2 homolog B	Homo sapiens	6.9797	7	10	7	1	1576	171.382	1.08	0.111031	195	0.93	-0.104697	921	4.83	11.51	3200000	3200000	3000000	0.296	161.956	7
O14776	Transcription elongation regulator 1	Homo sapiens	16.1202	15	72	15	1	1098	123.823	1.09	0.124328	216	0.93	-0.104697	922	21.44	27.13	10000000	13000000	9900000	1.825	1131.52	15
O75438	NADH dehydrogenase [ubiquinone] 1 beta subcomplex subunit 1	Homo sapiens	34.4828	3	23	3	1	58	6.957	1.11	0.15056	257	0.93	-0.104697	923	11.01	7.99	14000000	15000000	13000000	45.416	420.443	3
Q9NX24	H/ACA ribonucleoprotein complex subunit 2	Homo sapiens	58.8235	5	32	5	1	153	17.19	1.13	0.176323	310	0.93	-0.104697	924	16.61	16.72	56000000	65000000	54000000	45.416	816.568	5
Q15233	Non-POU domain-containing octamer-binding protein	Homo sapiens	48.8323	15	242	9	1	471	54.197	1.13	0.176323	318	0.93	-0.104697	925	28.36	20.85	56000000	74000000	52000000	19.962	5955.13	15
Q9NTX5	Ethylmalonyl-CoA decarboxylase	Homo sapiens	18.5668	5	17	5	1	307	33.677	1.13	0.176323	327	0.93	-0.104697	926	53.84	8.25	8800000	13000000	9300000	1.336	285.951	5
Q9UIJ7	GTP:AMP phosphotransferase AK3, mitochondrial	Homo sapiens	57.7093	13	84	13	1	227	25.55	1.13	0.176323	331	0.93	-0.104697	927	3.61	1.91	44000000	52000000	47000000	13.384	1714.71	13
O75531	Barrier-to-autointegration factor	Homo sapiens	50.5618	5	144	5	1	89	10.052	1.15	0.201634	373	0.93	-0.104697	928	4.89	3.97	110000000	120000000	100000000	70.969	2828.47	5
Q6KC79	Nipped-B-like protein	Homo sapiens	4.35093	8	19	8	1	2804	315.854	1.16	0.214125	428	0.93	-0.104697	929	1.07	24.51	4700000	5300000	4000000	0.148	456.306	8
Q969R2	Oxysterol-binding protein 2	Homo sapiens	4.36681	3	12	2	0	916	101.202	1.16	0.214125	437	0.93	-0.104697	930	32.88	29.12	13000000	19000000	14000000	0.19	360.332	3
P35232	Prohibitin	Homo sapiens	75.7353	16	356	16	1	272	29.786	1.16	0.214125	450	0.93	-0.104697	931	1.45	1.52	280000000	310000000	270000000	99	8755	16
P11233	Ras-related protein Ral-A	Homo sapiens	26.2136	6	105	3	1	206	23.552	1.18	0.238787	529	0.93	-0.104697	932	0.35	4.62	64000000	76000000	60000000	34.112	1242.72	6
E9PQ57	mRNA export factor	Homo sapiens	28.6041	7	26	7	1	437	47.801	1.18	0.238787	532	0.93	-0.104697	933	1.03	3.63	17000000	22000000	16000000	1.894	557.49	7
P09543	2',3'-cyclic-nucleotide 3'-phosphodiesterase	Homo sapiens	14.2518	4	19	4	1	421	47.549	1.18	0.238787	546	0.93	-0.104697	934	9.35	22.56	19000000	23000000	18000000	0.433	399.16	4
Q99447-3	Ethanolamine-phosphate cytidylyltransferase	Homo sapiens	30.9582	8	31	8	1	407	45.594	1.19	0.250962	581	0.93	-0.104697	935	6.06	7.22	32000000	36000000	29000000	1.424	626.947	8
Q96RR5	Hepatocellular carcinoma-associated antigen 90	Homo sapiens	9.96169	4	5	4	1	783	89.338	1.19	0.250962	604	0.93	-0.104697	936			5600000	6400000	6000000	0.292	38.89	4
Q14160-3	Protein scribble homolog	Homo sapiens	6.94864	8	21	8	1	1655	177.586	1.2	0.263034	629	0.93	-0.104697	937	1.88	4.13	5900000	7300000	5600000	0.321	89.814	8
Q15942	Zyxin	Homo sapiens	27.0979	10	69	10	1	572	61.238	1.21	0.275007	675	0.93	-0.104697	938	12.07	10.13	37000000	45000000	34000000	7.185	870.741	10
P46977	Dolichyl-diphosphooligosaccharide--protein glycosyltransferase subunit STT3A	Homo sapiens	19.1489	11	70	11	1	705	80.477	1.21	0.275007	708	0.93	-0.104697	939	19.02	22.14	24000000	28000000	26000000	1.572	482.722	11
P05091	Aldehyde dehydrogenase, mitochondrial	Homo sapiens	57.06	20	252	18	1	517	56.346	1.22	0.286881	738	0.93	-0.104697	940	13.26	3.46	230000000	280000000	210000000	21.758	3682.22	20
O96008	Mitochondrial import receptor subunit TOM40 homolog	Homo sapiens	45.4294	11	118	11	1	361	37.869	1.22	0.286881	750	0.93	-0.104697	941	4.69	2.48	49000000	62000000	44000000	30.623	2342.03	11
B3KXW5	AP-1 complex subunit gamma-1	Homo sapiens	20.1183	12	37	12	1	845	94.08	1.22	0.286881	768	0.93	-0.104697	942	14.89	2.86	23000000	30000000	22000000	1.228	648.592	12
Q14139-2	Ubiquitin conjugation factor E4 A	Homo sapiens	14.1659	11	31	11	1	1073	123.442	1.22	0.286881	770	0.93	-0.104697	943	3.76	6.75	7200000	8600000	6900000	1.096	442.103	11
Q9Y2W1	Thyroid hormone receptor-associated protein 3	Homo sapiens	14.6597	11	126	11	1	955	108.601	1.22	0.286881	782	0.93	-0.104697	944	10	14.12	19000000	23000000	18000000	1.492	1640.93	11
P11021	78 kDa glucose-regulated protein	Homo sapiens	53.6697	37	1240	35	1	654	72.288	1.23	0.298658	809	0.93	-0.104697	945	19.3	17.67	460000000	570000000	390000000	480.867	27858.9	37
P22307	Non-specific lipid-transfer protein	Homo sapiens	23.5832	18	362	18	1	547	58.956	1.23	0.298658	823	0.93	-0.104697	946	19.37	8.72	130000000	150000000	110000000	18.307	6006.92	18
P13010	X-ray repair cross-complementing protein 5	Homo sapiens	69.1257	36	377	35	1	732	82.652	1.23	0.298658	841	0.93	-0.104697	947	26.8	10.78	120000000	150000000	120000000	47.853	3848.18	36
Q02978	Mitochondrial 2-oxoglutarate/malate carrier protein	Homo sapiens	42.0382	11	168	11	1	314	34.04	1.24	0.31034	896	0.93	-0.104697	948	8.45	5.28	91000000	110000000	82000000	10.159	5870.1	11
Q9Y2S7	Polymerase delta-interacting protein 2	Homo sapiens	15.7609	5	24	5	1	368	42.007	1.25	0.321928	983	0.93	-0.104697	949	8.22	7.69	9800000	12000000	8100000	0.978	548.886	5
P10644	cAMP-dependent protein kinase type I-alpha regulatory subunit	Homo sapiens	24.4094	7	46	7	1	381	42.955	1.25	0.321928	992	0.93	-0.104697	950	1.85	5.66	45000000	55000000	40000000	2.162	526.455	7
Q9HAB8	Phosphopantothenate--cysteine ligase	Homo sapiens	34.0836	8	20	8	1	311	33.984	1.25	0.321928	996	0.93	-0.104697	951	16.67	1.29	11000000	14000000	10000000	2.36	201.206	8
P30520	Adenylosuccinate synthetase isozyme 2	Homo sapiens	25.2193	8	40	8	1	456	50.066	1.25	0.321928	1003	0.93	-0.104697	952	16.21	16.9	55000000	74000000	61000000	1.683	848.521	8
Q9H8H0	Nucleolar protein 11	Homo sapiens	6.67594	4	7	4	1	719	81.072	1.25	0.321928	1009	0.93	-0.104697	953	2.43	18.17	9300000	12000000	9400000	0.227	128.34	4
Q86UP2	Kinectin	Homo sapiens	17.6861	18	58	18	1	1357	156.179	1.26	0.333424	1035	0.93	-0.104697	954	3.09	4.79	10000000	12000000	9200000	0.924	785.384	18
Q9HB07	UPF0160 protein MYG1, mitochondrial	Homo sapiens	21.2766	6	33	6	1	376	42.422	1.26	0.333424	1056	0.93	-0.104697	955	8.09	5.27	12000000	15000000	10000000	1.096	335.876	6
P49411	Elongation factor Tu, mitochondrial	Homo sapiens	72.1239	27	245	27	1	452	49.51	1.26	0.333424	1074	0.93	-0.104697	956	9.06	3.99	270000000	330000000	230000000	59.43	3397.08	27
P07954	Fumarate hydratase, mitochondrial	Homo sapiens	48.8235	15	88	15	1	510	54.602	1.27	0.344828	1112	0.93	-0.104697	957	8.2	2.89	120000000	170000000	120000000	6.055	2108.77	15
Q8WWC4	Uncharacterized protein C2orf47, mitochondrial	Homo sapiens	12.0275	3	16	3	1	291	32.524	1.27	0.344828	1142	0.93	-0.104697	958	7.05	2.84	7400000	10000000	7200000	0.65	288.905	3
D6RER5	Septin-11	Homo sapiens	23.6111	7	42	5	1	432	49.777	1.28	0.356144	1152	0.93	-0.104697	959	10.57	11.69	41000000	55000000	42000000	1.649	463.829	7
P63208	S-phase kinase-associated protein 1	Homo sapiens	38.0368	7	77	7	1	163	18.646	1.28	0.356144	1167	0.93	-0.104697	960	7.45	24.26	69000000	87000000	70000000	7.254	1121.36	7
P49321-3	Nuclear autoantigenic sperm protein	Homo sapiens	23.1646	11	113	11	1	790	86.216	1.28	0.356144	1227	0.93	-0.104697	961	19.21	19.34	29000000	36000000	26000000	2.244	2326.34	11
P36639	7,8-dihydro-8-oxoguanine triphosphatase	Homo sapiens	18.7817	3	17	3	1	197	22.505	1.29	0.367371	1256	0.93	-0.104697	962	17.42	13.14	25000000	37000000	26000000	1.61	373.822	3
B4DFR2	Dynein light chain roadblock-type 1	Homo sapiens	47.9339	5	89	5	1	121	13.354	1.29	0.367371	1285	0.93	-0.104697	963	8.58	5.4	48000000	64000000	47000000	12.895	2426.19	5
Q96EL3	39S ribosomal protein L53, mitochondrial	Homo sapiens	36.6071	3	9	3	1	112	12.099	1.29	0.367371	1294	0.93	-0.104697	964	8.47	15.77	14000000	16000000	13000000	1.154	333.122	3
Q7Z5L9	Interferon regulatory factor 2-binding protein 2	Homo sapiens	30.3237	9	23	9	1	587	60.987	1.3	0.378512	1347	0.93	-0.104697	965	8.48	8.11	33000000	45000000	36000000	1.477	477.36	9
O15258	Protein RER1	Homo sapiens	29.5918	4	68	4	1	196	22.943	1.3	0.378512	1349	0.93	-0.104697	966	9	4.97	25000000	33000000	23000000	9	871.192	4
Q9Y394	Dehydrogenase/reductase SDR family member 7	Homo sapiens	31.5634	10	61	10	1	339	38.274	1.3	0.378512	1372	0.93	-0.104697	967	15.01	4.87	35000000	44000000	28000000	9	1113.3	10
Q06323-2	Proteasome activator complex subunit 1	Homo sapiens	58	15	114	15	1	250	28.584	1.31	0.389567	1436	0.93	-0.104697	968	1.95	5.24	110000000	130000000	98000000	41.813	1442.07	15
F8VYN9	ADP-ribosylation factor-like protein 1	Homo sapiens	39.6907	6	78	6	1	194	21.764	1.31	0.389567	1442	0.93	-0.104697	969	8.8	5.27	89000000	110000000	84000000	24.119	789.526	6
Q9Y5J6	Mitochondrial import inner membrane translocase subunit Tim10 B	Homo sapiens	47.5728	3	17	3	1	103	11.579	1.31	0.389567	1443	0.93	-0.104697	970	25.97	8.35	2600000	3900000	2500000	2.162	244.847	3
Q7Z7H5	Transmembrane emp24 domain-containing protein 4	Homo sapiens	50.2203	9	50	8	1	227	25.926	1.31	0.389567	1453	0.93	-0.104697	971	7.53	8.15	45000000	58000000	42000000	9	1002.65	9
P82979	SAP domain-containing ribonucleoprotein	Homo sapiens	39.0476	8	72	8	1	210	23.656	1.32	0.400538	1484	0.93	-0.104697	972	35.27	31.39	39000000	51000000	39000000	16.013	1408.43	8
Q9NQ94	APOBEC1 complementation factor	Homo sapiens	42.4242	19	75	19	1	594	65.161	1.32	0.400538	1525	0.93	-0.104697	973	0.98	9.5	88000000	110000000	78000000	6.565	704.304	19
P60602	Reactive oxygen species modulator 1	Homo sapiens	59.4937	3	70	3	1	79	8.177	1.33	0.411426	1558	0.93	-0.104697	974	7.81	9.91	84000000	110000000	74000000	315.228	2461.61	3
Q6P1L8	39S ribosomal protein L14, mitochondrial	Homo sapiens	28.9655	3	32	3	1	145	15.937	1.33	0.411426	1576	0.93	-0.104697	975	4.03	9.42	9900000	13000000	9500000	2.981	955.202	3
P25815	Protein S100-P	Homo sapiens	42.1053	4	41	4	1	95	10.393	1.33	0.411426	1577	0.93	-0.104697	976	6.03	3.28	54000000	66000000	51000000	1777.28	1620.81	4
O00116	Alkyldihydroxyacetonephosphate synthase, peroxisomal	Homo sapiens	31.7629	14	64	14	1	658	72.866	1.33	0.411426	1583	0.93	-0.104697	977	13.26	11.42	37000000	47000000	32000000	2.665	880.289	14
P61599	N-alpha-acetyltransferase 20	Homo sapiens	16.8539	3	10	3	1	178	20.355	1.33	0.411426	1598	0.93	-0.104697	978	9.43	0.41	9700000	14000000	9200000	2.981	190.92	3
Q96HR9	Receptor expression-enhancing protein 6	Homo sapiens	26.6304	5	120	5	1	184	20.72	1.35	0.432959	1707	0.93	-0.104697	979	5.49	1.94	80000000	96000000	72000000	11.328	945.422	5
Q96EL2	28S ribosomal protein S24, mitochondrial	Homo sapiens	35.9281	4	20	4	1	167	19.003	1.35	0.432959	1729	0.93	-0.104697	980			5700000	7900000	5600000	1.61	219.587	4
O75323	Protein NipSnap homolog 2	Homo sapiens	22.7273	5	33	5	1	286	33.721	1.35	0.432959	1746	0.93	-0.104697	981	6.52	0.21	13000000	17000000	13000000	1.637	303.42	5
Q9UHB6-4	LIM domain and actin-binding protein 1	Homo sapiens	7.76316	4	5	4	1	760	85.171	1.36	0.443607	1805	0.93	-0.104697	982			4800000	6500000	4800000	0.129	28.78	4
Q9ULC4-3	Malignant T-cell-amplified sequence 1	Homo sapiens	49.4505	8	37	8	1	182	20.537	1.37	0.454176	1838	0.93	-0.104697	983	1.18	4.47	59000000	84000000	52000000	24.119	826.578	8
P48444	Coatomer subunit delta	Homo sapiens	31.1155	13	75	13	1	511	57.174	1.38	0.464668	1884	0.93	-0.104697	984	8.97	2.71	70000000	98000000	65000000	9	1264.27	13
P98175	RNA-binding protein 10	Homo sapiens	8.27957	6	13	6	1	930	103.469	1.38	0.464668	1893	0.93	-0.104697	985	1.57	4.59	7100000	8500000	5000000	0.514	124.437	6
Q6NVY1	3-hydroxyisobutyryl-CoA hydrolase, mitochondrial	Homo sapiens	10.6218	4	13	4	1	386	43.454	1.38	0.464668	1896	0.93	-0.104697	986			4500000	6300000	4000000	0.557	175.837	4
P60174	Triosephosphate isomerase	Homo sapiens	75.5245	18	639	18	1	286	30.772	1.38	0.464668	1899	0.93	-0.104697	987	20.64	14.54	390000000	550000000	390000000	999	16444.7	18
Q93099	Homogentisate 1,2-dioxygenase	Homo sapiens	22.9213	8	46	8	1	445	49.932	1.38	0.464668	1900	0.93	-0.104697	988	21.43	4.61	32000000	47000000	30000000	2.455	568.722	8
P01111	GTPase NRas	Homo sapiens	46.5608	6	56	4	1	189	21.216	1.38	0.464668	1908	0.93	-0.104697	989	9.32	0.26	34000000	45000000	30000000	9	1433.54	6
Q9Y2B0	Protein canopy homolog 2	Homo sapiens	67.033	10	132	10	1	182	20.639	1.38	0.464668	1910	0.93	-0.104697	990	8.42	8.64	85000000	110000000	73000000	55.234	3115.77	10
P60709	Actin, cytoplasmic 1	Homo sapiens	93.3333	32	2081	13	1	375	41.71	1.38	0.464668	1931	0.93	-0.104697	991	33.71	18.9	390000000	510000000	410000000	496194	54542.2	32
Q5RI15-2	Cytochrome c oxidase protein 20 homolog	Homo sapiens	30.7692	4	10	4	1	130	14.659	1.4	0.485427	2003	0.93	-0.104697	992	13.61	12.48	4800000	6900000	4400000	6.197	225.493	4
Q96FV9	THO complex subunit 1	Homo sapiens	8.52359	4	11	4	1	657	75.619	1.4	0.485427	2033	0.93	-0.104697	993			11000000	15000000	11000000	0.401	39.98	4
B5MBZ0	Echinoderm microtubule-associated protein-like 4	Homo sapiens	9.07258	6	18	6	1	992	110.109	1.42	0.505891	2115	0.93	-0.104697	994	15.57	9.2	20000000	27000000	18000000	0.259	97.6929	6
P18085	ADP-ribosylation factor 4	Homo sapiens	65.5556	11	356	7	1	180	20.498	1.43	0.516015	2191	0.93	-0.104697	995	13.43	1.49	130000000	170000000	120000000	288.427	6437.7	11
A6NHL2	Tubulin alpha chain-like 3	Homo sapiens	10.3139	5	520	1	1	446	49.877	1.44	0.526069	2225	0.93	-0.104697	996			3500000	5000000	3300000	2.775	4759.53	5
Q9BSR8	Protein YIPF4	Homo sapiens	12.7049	3	7	3	1	244	27.065	1.45	0.536053	2246	0.93	-0.104697	997	7.03	24.39	7800000	11000000	6800000	0.995	29.26	3
Q07954	Prolow-density lipoprotein receptor-related protein 1	Homo sapiens	2.22271	6	12	6	1	4544	504.276	1.46	0.545968	2277	0.93	-0.104697	998	35.46	17.56	1900000	2300000	1700000	0.064	101.79	6
Q9H936	Mitochondrial glutamate carrier 1	Homo sapiens	11.1455	3	10	3	1	323	34.448	1.47	0.555816	2331	0.93	-0.104697	999			7900000	9400000	6400000	0.896	375.608	3
H7BYY1	Tropomyosin 1 (Alpha), isoform CRA_m	Homo sapiens	46.7742	12	120	6	1	248	28.73	1.48	0.565597	2357	0.93	-0.104697	1000	1.55	3.93	12000000	18000000	12000000	9	1591.01	12
Q96IJ6-2	Mannose-1-phosphate guanyltransferase alpha	Homo sapiens	12.8964	4	9	4	1	473	51.985	1.49	0.575312	2396	0.93	-0.104697	1001			13000000	20000000	13000000	0.585	198.549	4
O00233	26S proteasome non-ATPase regulatory subunit 9	Homo sapiens	30.9417	6	29	6	1	223	24.667	1.49	0.575312	2405	0.93	-0.104697	1002	3.2	1.05	19000000	27000000	18000000	9	656.163	6
Q15369	Transcription elongation factor B polypeptide 1	Homo sapiens	75.8929	5	72	3	1	112	12.465	1.52	0.604071	2480	0.93	-0.104697	1003	4.94	11.04	71000000	110000000	69000000	41.17	3476.98	5
I3L0C1	Serine/threonine-protein kinase SMG1	Homo sapiens	1.93883	5	6	5	1	3662	410.369	1.56	0.641546	2550	0.93	-0.104697	1004	51.67	6.53	2100000	3800000	1800000	0.059	159.56	5
Q9BQ04	RNA-binding protein 4B	Homo sapiens	27.5766	9	51	1	1	359	40.124	1.61	0.687061	2630	0.93	-0.104697	1005			2200000	3500000	2000000	4.109	574.898	9
Q99575	Ribonucleases P/MRP protein subunit POP1	Homo sapiens	6.15234	5	7	5	1	1024	114.636	1.69	0.757023	2698	0.93	-0.104697	1006	41.87	1.5	1800000	2900000	1800000	0.245	82.32	5
P56381	ATP synthase subunit epsilon, mitochondrial	Homo sapiens	45.098	3	58	3	1	51	5.776	1.09	0.124328	209	0.94	-0.0892673	1007	8.76	9.75	29000000	38000000	29000000	30.623	710.784	3
Q14914	Prostaglandin reductase 1	Homo sapiens	26.7477	6	25	6	1	329	35.847	1.1	0.137504	248	0.94	-0.0892673	1008	1.73	1.47	8000000	8700000	7000000	3.467	199.644	6
P12956	X-ray repair cross-complementing protein 6	Homo sapiens	47.4548	23	385	23	1	609	69.799	1.11	0.15056	266	0.94	-0.0892673	1009	17.57	10.36	110000000	140000000	110000000	24.119	5490.09	23
Q9UKM9	RNA-binding protein Raly	Homo sapiens	34.6405	11	155	11	1	306	32.444	1.11	0.15056	271	0.94	-0.0892673	1010	24.66	13.81	59000000	75000000	59000000	11.589	2658.36	11
O75165	DnaJ homolog subfamily C member 13	Homo sapiens	8.29247	14	39	14	1	2243	254.252	1.11	0.15056	278	0.94	-0.0892673	1011	27.91	27.22	6200000	6600000	5100000	0.404	523.876	14
M0QYT0	Uncharacterized protein (Fragment)	Homo sapiens	49.2212	12	263	11	0	321	35.992	1.16	0.214125	418	0.94	-0.0892673	1012	11.12	17.95	110000000	130000000	88000000	214.443	4037.67	12
Q9NRV9	Heme-binding protein 1	Homo sapiens	57.672	7	69	7	1	189	21.084	1.16	0.214125	433	0.94	-0.0892673	1013	19.95	7.7	20000000	25000000	18000000	16.013	1048.02	7
P35659	Protein DEK	Homo sapiens	17.3333	5	39	5	1	375	42.648	1.16	0.214125	434	0.94	-0.0892673	1014	21.7	10.03	67000000	93000000	66000000	1.873	709.917	5
Q01082	Spectrin beta chain, non-erythrocytic 1	Homo sapiens	68.7817	140	2425	11	1	2364	274.439	1.16	0.214125	435	0.94	-0.0892673	1015	23.21	26.64	130000000	160000000	130000000	194.04	46990.5	140
P51809	Vesicle-associated membrane protein 7	Homo sapiens	11.8182	3	6	3	1	220	24.919	1.16	0.214125	451	0.94	-0.0892673	1016	15.48	12.15	4700000	5100000	4200000	0.848	31.71	3
H0YJ40	SRA stem-loop-interacting RNA-binding protein, mitochondrial (Fragment)	Homo sapiens	87.5	9	143	9	1	96	10.842	1.17	0.226509	467	0.94	-0.0892673	1017	9.95	6.51	130000000	160000000	120000000	165.81	2029.89	9
Q9NWH9	SAFB-like transcription modulator	Homo sapiens	10.058	8	34	8	1	1034	117.079	1.17	0.226509	480	0.94	-0.0892673	1018	6	4.36	14000000	17000000	13000000	0.741	985.212	8
V9GZ56	U6 snRNA-associated Sm-like protein LSm4 (Fragment)	Homo sapiens	26.4706	6	72	6	1	238	25.717	1.18	0.238787	527	0.94	-0.0892673	1019	4.63	0.93	75000000	92000000	69000000	14.399	799.149	6
P42677	40S ribosomal protein S27	Homo sapiens	73.8095	6	138	2	1	84	9.455	1.18	0.238787	540	0.94	-0.0892673	1020	23.48	9.56	54000000	60000000	52000000	6308.57	2867.46	6
O94826	Mitochondrial import receptor subunit TOM70	Homo sapiens	41.1184	15	110	15	1	608	67.412	1.19	0.250962	568	0.94	-0.0892673	1021	7.98	2.26	52000000	65000000	47000000	6.326	1578.05	15
O94925-3	Glutaminase kidney isoform, mitochondrial	Homo sapiens	38.1271	14	67	2	1	598	65.418	1.19	0.250962	614	0.94	-0.0892673	1022	25.1	13.9	18000000	21000000	17000000	3.642	1039.79	14
A6NJZ9	Nucleolar complex protein 3 homolog	Homo sapiens	9.375	5	13	5	1	800	92.566	1.2	0.263034	638	0.94	-0.0892673	1023			15000000	19000000	15000000	0.535	106.897	5
O43678	NADH dehydrogenase [ubiquinone] 1 alpha subcomplex subunit 2	Homo sapiens	41.4141	4	27	4	1	99	10.915	1.21	0.275007	715	0.94	-0.0892673	1024	1.57	4.78	9700000	12000000	8900000	12.895	570.887	4
Q9UNS2	COP9 signalosome complex subunit 3	Homo sapiens	22.4586	6	20	6	1	423	47.842	1.21	0.275007	723	0.94	-0.0892673	1025	7.54	7.97	16000000	20000000	16000000	1.346	273.813	6
Q9Y6A9	Signal peptidase complex subunit 1	Homo sapiens	31.3725	3	27	3	1	102	11.797	1.22	0.286881	736	0.94	-0.0892673	1026	0.39	6.77	33000000	41000000	29000000	999999	328.063	3
C9JIF9	Acylamino-acid-releasing enzyme	Homo sapiens	19.6744	9	64	9	1	737	81.622	1.22	0.286881	742	0.94	-0.0892673	1027	10.49	0.36	53000000	60000000	52000000	1.707	1347.63	9
Q15459	Splicing factor 3A subunit 1	Homo sapiens	22.3203	14	113	14	1	793	88.831	1.22	0.286881	754	0.94	-0.0892673	1028	14.75	8.23	19000000	23000000	18000000	3.903	2051.65	14
P51149	Ras-related protein Rab-7a	Homo sapiens	78.744	17	439	17	1	207	23.475	1.22	0.286881	781	0.94	-0.0892673	1029	3.3	2.99	150000000	180000000	130000000	224.393	10051.3	17
Q9P2M7	Cingulin	Homo sapiens	16.4578	12	31	12	1	1197	136.304	1.23	0.298658	807	0.94	-0.0892673	1030	2.47	7.26	12000000	14000000	12000000	0.53	461.383	12
P43897	Elongation factor Ts, mitochondrial	Homo sapiens	45.5385	10	50	10	1	325	35.368	1.24	0.31034	868	0.94	-0.0892673	1031	3.04	8.36	21000000	27000000	20000000	9	921.613	10
Q00688	Peptidyl-prolyl cis-trans isomerase FKBP3	Homo sapiens	52.2321	12	72	12	1	224	25.161	1.24	0.31034	873	0.94	-0.0892673	1032	8.02	1.37	45000000	57000000	43000000	21.539	1608.92	12
Q5EBL8-2	PDZ domain-containing protein 11	Homo sapiens	22.2222	3	15	3	1	171	19.48	1.25	0.321928	946	0.94	-0.0892673	1033	10.49	0.07	6500000	8400000	7000000	2.511	237.612	3
P53992	Protein transport protein Sec24C	Homo sapiens	25.4113	21	90	21	1	1094	118.249	1.25	0.321928	956	0.94	-0.0892673	1034	8.73	6.02	24000000	30000000	22000000	3.217	804.385	21
Q9BXY0	Protein MAK16 homolog	Homo sapiens	19	4	11	4	1	300	35.347	1.25	0.321928	971	0.94	-0.0892673	1035	1.02	0.6	23000000	28000000	21000000	0.968	209.45	4
Q6P3W7	SCY1-like protein 2	Homo sapiens	13.4553	7	24	7	1	929	103.642	1.25	0.321928	982	0.94	-0.0892673	1036			18000000	24000000	18000000	0.758	426.829	7
Q9Y2R0	Cytochrome c oxidase assembly factor 3 homolog, mitochondrial	Homo sapiens	47.1698	5	37	5	1	106	11.724	1.26	0.333424	1040	0.94	-0.0892673	1037	19.32	12.63	21000000	25000000	19000000	30.623	337.884	5
P46926	Glucosamine-6-phosphate isomerase 1	Homo sapiens	31.4879	7	32	7	1	289	32.648	1.26	0.333424	1059	0.94	-0.0892673	1038	2.42	1.58	34000000	47000000	33000000	3.084	717.486	7
O00217	NADH dehydrogenase [ubiquinone] iron-sulfur protein 8, mitochondrial	Homo sapiens	23.8095	4	25	4	1	210	23.69	1.26	0.333424	1061	0.94	-0.0892673	1039	3.44	5.7	23000000	29000000	21000000	1.738	905.479	4
O14828	Secretory carrier-associated membrane protein 3	Homo sapiens	18.732	4	23	4	1	347	38.262	1.26	0.333424	1075	0.94	-0.0892673	1040	14.99	24.95	16000000	21000000	16000000	1.929	1179.96	4
P28300	Protein-lysine 6-oxidase	Homo sapiens	29.2566	5	11	5	1	417	46.915	1.26	0.333424	1077	0.94	-0.0892673	1041	4.45	2.54	28000000	35000000	26000000	0.931	158.62	5
Q92667	A-kinase anchor protein 1, mitochondrial	Homo sapiens	15.6146	8	15	8	1	903	97.281	1.27	0.344828	1084	0.94	-0.0892673	1042	12.18	3.27	3300000	4300000	3200000	0.54	164.8	8
Q92917	G patch domain and KOW motifs-containing protein	Homo sapiens	13.4454	3	7	3	1	476	52.197	1.27	0.344828	1151	0.94	-0.0892673	1043	5.83	9.61	16000000	21000000	15000000	0.241	260.71	3
Q9H444	Charged multivesicular body protein 4b	Homo sapiens	20.0893	4	28	4	1	224	24.935	1.28	0.356144	1213	0.94	-0.0892673	1044	1.16	5.76	15000000	19000000	14000000	1.683	572.383	4
Q12797	Aspartyl/asparaginyl beta-hydroxylase	Homo sapiens	7.65172	4	10	4	1	758	85.809	1.29	0.367371	1307	0.94	-0.0892673	1045	9.23	6.34	6500000	8700000	6300000	0.274	158.249	4
Q9Y281	Cofilin-2	Homo sapiens	68.6747	11	113	6	1	166	18.725	1.3	0.378512	1324	0.94	-0.0892673	1046	5.86	4.35	81000000	110000000	75000000	27.943	1372.77	11
O75152	Zinc finger CCCH domain-containing protein 11A	Homo sapiens	13.3333	6	16	6	1	810	89.076	1.3	0.378512	1345	0.94	-0.0892673	1047	28.7	12.4	5500000	7700000	5500000	0.478	288.261	6
O00571	ATP-dependent RNA helicase DDX3X	Homo sapiens	61.0272	34	290	33	1	662	73.198	1.3	0.378512	1378	0.94	-0.0892673	1048	40.07	37.63	68000000	100000000	73000000	24.396	5994.58	34
Q15388	Mitochondrial import receptor subunit TOM20 homolog	Homo sapiens	31.0345	3	72	3	1	145	16.288	1.31	0.389567	1399	0.94	-0.0892673	1049	9.66	28.83	15000000	18000000	14000000	6.197	660.604	3
P40937	Replication factor C subunit 5	Homo sapiens	43.2353	10	42	10	1	340	38.472	1.31	0.389567	1418	0.94	-0.0892673	1050	0.22	3.02	11000000	14000000	11000000	2.29	398.599	10
Q15287	RNA-binding protein with serine-rich domain 1	Homo sapiens	15.4098	3	12	3	1	305	34.188	1.31	0.389567	1433	0.94	-0.0892673	1051			67000000	87000000	62000000	1.154	183.213	3
O75306	NADH dehydrogenase [ubiquinone] iron-sulfur protein 2, mitochondrial	Homo sapiens	28.0778	8	28	8	1	463	52.512	1.31	0.389567	1458	0.94	-0.0892673	1052	4.23	0.52	38000000	48000000	36000000	2.03	276.37	8
P55786	Puromycin-sensitive aminopeptidase	Homo sapiens	41.6757	29	172	29	1	919	103.211	1.32	0.400538	1482	0.94	-0.0892673	1053	6.8	8.75	41000000	55000000	38000000	5.412	2856.53	29
P41240	Tyrosine-protein kinase CSK	Homo sapiens	10.8889	4	13	4	1	450	50.672	1.32	0.400538	1486	0.94	-0.0892673	1054	16.08	17.34	22000000	29000000	22000000	0.61	114.147	4
Q14353	Guanidinoacetate N-methyltransferase	Homo sapiens	55.5085	9	99	9	1	236	26.301	1.32	0.400538	1488	0.94	-0.0892673	1055	9.21	12.15	73000000	92000000	67000000	157.489	1874.19	9
O60749	Sorting nexin-2	Homo sapiens	38.921	18	87	16	1	519	58.435	1.33	0.411426	1602	0.94	-0.0892673	1056	5.36	13.09	39000000	54000000	37000000	8.261	1448.34	18
P36543	V-type proton ATPase subunit E 1	Homo sapiens	33.6283	6	45	6	1	226	26.129	1.33	0.411426	1604	0.94	-0.0892673	1057	7.93	3.92	17000000	24000000	19000000	5.494	1422.15	6
P99999	Cytochrome c	Homo sapiens	57.1429	7	174	7	1	105	11.741	1.34	0.422233	1639	0.94	-0.0892673	1058	19.24	8.73	170000000	210000000	160000000	315.228	3346.3	7
Q02790	Peptidyl-prolyl cis-trans isomerase FKBP4	Homo sapiens	59.4771	22	228	22	1	459	51.772	1.34	0.422233	1647	0.94	-0.0892673	1059	9.84	4	82000000	110000000	78000000	20.017	4200.49	22
Q96BP2	Coiled-coil-helix-coiled-coil-helix domain-containing protein 1	Homo sapiens	38.1356	4	29	4	1	118	13.466	1.34	0.422233	1653	0.94	-0.0892673	1060	27.81	5	6000000	7200000	5400000	13.678	377.26	4
P00505	Aspartate aminotransferase, mitochondrial	Homo sapiens	62.3256	22	239	22	1	430	47.487	1.34	0.422233	1658	0.94	-0.0892673	1061	1.94	2.2	130000000	180000000	120000000	24.929	3324.22	22
Q9Y6D6	Brefeldin A-inhibited guanine nucleotide-exchange protein 1	Homo sapiens	9.30233	13	59	4	1	1849	208.634	1.35	0.432959	1683	0.94	-0.0892673	1062	20.67	7.51	3400000	3900000	3200000	0.517	1332.07	13
P30101	Protein disulfide-isomerase A3	Homo sapiens	64.7525	29	724	22	1	505	56.747	1.36	0.443607	1765	0.94	-0.0892673	1063	20.25	23.17	300000000	400000000	270000000	122.285	12331	29
Q9NQR4	Omega-amidase NIT2	Homo sapiens	60.8696	13	91	13	1	276	30.589	1.36	0.443607	1771	0.94	-0.0892673	1064	5.45	4.59	43000000	60000000	40000000	11.452	2374.18	13
P05783	Keratin, type I cytoskeletal 18	Homo sapiens	76.7442	31	1521	22	1	430	48.029	1.37	0.454176	1871	0.94	-0.0892673	1065	22.02	15.12	250000000	360000000	250000000	4297.66	41969.7	31
P39656	Dolichyl-diphosphooligosaccharide--protein glycosyltransferase 48 kDa subunit	Homo sapiens	45.614	14	191	14	1	456	50.769	1.38	0.464668	1917	0.94	-0.0892673	1066	9.76	6.7	150000000	210000000	150000000	9.965	2979.41	14
Q10570	Cleavage and polyadenylation specificity factor subunit 1	Homo sapiens	18.8496	20	60	20	1	1443	160.782	1.38	0.464668	1939	0.94	-0.0892673	1067	4.33	6.89	27000000	38000000	27000000	1.006	1145.64	20
Q6DD87	Zinc finger protein 787	Homo sapiens	13.0548	3	3	3	1	383	40.518	1.39	0.475085	1949	0.94	-0.0892673	1068			10000000	14000000	8600000	0.438	29.19	3
Q8IUE6	Histone H2A type 2-B	Homo sapiens	57.6923	4	260	2	1	130	13.987	1.39	0.475085	1973	0.94	-0.0892673	1069	5.37	5.59	24000000	32000000	22000000	25.827	5278.51	4
P30047	GTP cyclohydrolase 1 feedback regulatory protein	Homo sapiens	92.8571	7	118	7	1	84	9.692	1.39	0.475085	1987	0.94	-0.0892673	1070	1.57	10.39	25000000	34000000	23000000	17781.8	2751.05	7
Q9P0S3	ORM1-like protein 1	Homo sapiens	30.0654	3	27	1	1	153	17.36	1.4	0.485427	2045	0.94	-0.0892673	1071			2500000	3400000	2300000	12.895	800.07	3
Q96TA1	Niban-like protein 1	Homo sapiens	5.89812	3	8	3	1	746	84.085	1.41	0.495695	2081	0.94	-0.0892673	1072	0.12	3.86	13000000	19000000	13000000	0.292	48.7643	3
P54760	Ephrin type-B receptor 4	Homo sapiens	6.38298	5	12	4	1	987	108.201	1.41	0.495695	2107	0.94	-0.0892673	1073	9.16	27.41	2900000	3900000	2300000	0.224	242.778	5
O95777	U6 snRNA-associated Sm-like protein LSm8	Homo sapiens	73.9583	6	33	6	1	96	10.396	1.42	0.505891	2123	0.94	-0.0892673	1074	7.07	6.06	27000000	37000000	34000000	6.197	570.217	6
Q9UK41-2	Vacuolar protein sorting-associated protein 28 homolog	Homo sapiens	27.4678	4	56	4	1	233	26.445	1.44	0.526069	2213	0.94	-0.0892673	1075	9.98	0.45	13000000	18000000	12000000	6.356	1003.52	4
P36507	Dual specificity mitogen-activated protein kinase kinase 2	Homo sapiens	36.75	9	62	6	1	400	44.396	1.44	0.526069	2217	0.94	-0.0892673	1076	2.36	3.56	16000000	22000000	15000000	2.728	832.868	9
Q9NV31	U3 small nucleolar ribonucleoprotein protein IMP3	Homo sapiens	39.1304	5	18	5	1	184	21.837	1.46	0.545968	2297	0.94	-0.0892673	1077	17.19	1.66	23000000	31000000	22000000	7.111	606.52	5
Q86SZ2	Trafficking protein particle complex subunit 6B	Homo sapiens	32.2785	4	10	4	1	158	17.971	1.47	0.555816	2324	0.94	-0.0892673	1078	0.71	4.89	5100000	7500000	4700000	1.683	237.653	4
P52888	Thimet oligopeptidase	Homo sapiens	19.1582	10	27	10	1	689	78.789	1.54	0.62293	2518	0.94	-0.0892673	1079	3.28	1.92	21000000	29000000	20000000	1.195	409.567	10
Q9BVA1	Tubulin beta-2B chain	Homo sapiens	73.2584	26	2070	3	0	445	49.921	1.59	0.669027	2598	0.94	-0.0892673	1080	1.68	17.78	93000000	150000000	91000000	7404.69	43610.2	26
Q9BRF8	Calcineurin-like phosphoesterase domain-containing protein 1	Homo sapiens	11.7834	3	14	3	1	314	35.526	1.7	0.765535	2702	0.94	-0.0892673	1081	26.52	5.33	8900000	13000000	8000000	0.833	483.377	3
Q86X10	Ral GTPase-activating protein subunit beta	Homo sapiens	6.69344	5	7	5	1	1494	166.692	1.75	0.807355	2733	0.94	-0.0892673	1082			7600000	12000000	11000000	0.184	61.93	5
Q6WKZ4	Rab11 family-interacting protein 1	Homo sapiens	6.15744	6	14	6	1	1283	137.083	0.83	-0.268817	26	0.95	-0.0740006	1083	70.9	14.13	10000000	13000000	12000000	0.297	52.37	6
P07437	Tubulin beta chain	Homo sapiens	82.2072	29	2562	5	1	444	49.639	1.04	0.0565835	137	0.95	-0.0740006	1084	26.37	27.02	240000000	280000000	260000000	90472.6	54018.2	29
P49711	Transcriptional repressor CTCF	Homo sapiens	8.39065	4	5	4	1	727	82.732	1.06	0.0840643	163	0.95	-0.0740006	1085	16.81	18.88	6200000	7500000	5000000	0.377	53.13	4
Q8TED0	U3 small nucleolar RNA-associated protein 15 homolog	Homo sapiens	15.251	5	18	5	1	518	58.379	1.07	0.0976108	174	0.95	-0.0740006	1086	0.59	14.35	21000000	22000000	19000000	0.668	257.781	5
P09669	Cytochrome c oxidase subunit 6C	Homo sapiens	52	7	88	7	1	75	8.776	1.1	0.137504	235	0.95	-0.0740006	1087	6.08	2	16000000	21000000	16000000	680.292	556.036	7
Q9BRJ6	Uncharacterized protein C7orf50	Homo sapiens	28.866	4	22	4	1	194	22.07	1.11	0.15056	273	0.95	-0.0740006	1088	0.61	5.09	18000000	20000000	17000000	2.511	436.71	4
P27816	Microtubule-associated protein 4	Homo sapiens	45.3125	36	478	36	1	1152	120.93	1.11	0.15056	276	0.95	-0.0740006	1089	15.87	13.83	41000000	53000000	42000000	16.783	6095.61	36
Q6Y1H2	Very-long-chain (3R)-3-hydroxyacyl-[acyl-carrier protein] dehydratase 2	Homo sapiens	19.2913	4	43	4	1	254	28.35	1.12	0.163499	305	0.95	-0.0740006	1090	7.53	18.81	11000000	13000000	11000000	4.878	932.544	4
Q07666	KH domain-containing, RNA-binding, signal transduction-associated protein 1	Homo sapiens	25.5079	7	60	7	1	443	48.197	1.13	0.176323	316	0.95	-0.0740006	1091	11.85	6.52	52000000	56000000	50000000	2.481	527.57	7
Q9Y4L1	Hypoxia up-regulated protein 1	Homo sapiens	44.6446	35	385	35	1	999	111.266	1.14	0.189034	352	0.95	-0.0740006	1092	30.91	7.04	59000000	80000000	54000000	17.478	5789.66	35
Q8WXX5	DnaJ homolog subfamily C member 9	Homo sapiens	29.2308	6	25	6	1	260	29.891	1.15	0.201634	387	0.95	-0.0740006	1093	0.48	17.35	53000000	77000000	56000000	2.162	535.21	6
P60953	Cell division control protein 42 homolog	Homo sapiens	63.8743	10	173	9	1	191	21.245	1.15	0.201634	402	0.95	-0.0740006	1094	4	2.12	200000000	230000000	180000000	99	1971.31	10
Q12765-2	Secernin-1	Homo sapiens	13.3641	4	25	4	1	434	48.683	1.17	0.226509	481	0.95	-0.0740006	1095	67.57	30.13	28000000	33000000	27000000	0.701	367.273	4
P35611-3	Alpha-adducin	Homo sapiens	22.1354	11	97	11	1	768	84.25	1.18	0.238787	511	0.95	-0.0740006	1096	4.9	7.57	34000000	40000000	30000000	3.252	1853.25	11
O75934	Pre-mRNA-splicing factor SPF27	Homo sapiens	34.6667	7	18	7	1	225	26.115	1.18	0.238787	517	0.95	-0.0740006	1097	3.64	1.67	20000000	23000000	18000000	7.483	303.624	7
Q9HAV7	GrpE protein homolog 1, mitochondrial	Homo sapiens	57.6037	12	57	12	1	217	24.264	1.19	0.250962	582	0.95	-0.0740006	1098	6.47	4.45	78000000	95000000	75000000	10.365	782.894	12
Q9Y3B7	39S ribosomal protein L11, mitochondrial	Homo sapiens	45.3125	8	58	8	1	192	20.67	1.2	0.263034	637	0.95	-0.0740006	1099	0.59	3.14	29000000	38000000	28000000	7.483	814.083	8
B4DJI5	HESB like domain containing 2, isoform CRA_b	Homo sapiens	36.3636	5	26	5	1	176	19.276	1.2	0.263034	641	0.95	-0.0740006	1100	4.41	4.86	18000000	21000000	17000000	4.623	458.093	5
Q96KP4	Cytosolic non-specific dipeptidase	Homo sapiens	26.7368	8	34	8	1	475	52.845	1.2	0.263034	643	0.95	-0.0740006	1101	6.43	17.13	40000000	48000000	36000000	1.593	280.98	8
O95169	NADH dehydrogenase [ubiquinone] 1 beta subcomplex subunit 8, mitochondrial	Homo sapiens	15.0538	3	13	3	1	186	21.751	1.2	0.263034	656	0.95	-0.0740006	1102	9.06	0.22	9600000	11000000	9100000	1.848	172.78	3
Q9NY12	H/ACA ribonucleoprotein complex subunit 1	Homo sapiens	27.1889	5	31	5	1	217	22.334	1.2	0.263034	659	0.95	-0.0740006	1103	14.3	5.02	29000000	34000000	26000000	2.728	504.961	5
Q0VDF9	Heat shock 70 kDa protein 14	Homo sapiens	11.1984	4	14	4	1	509	54.76	1.21	0.275007	704	0.95	-0.0740006	1104	18.41	1.31	27000000	35000000	26000000	0.433	217.44	4
Q8NHQ9	ATP-dependent RNA helicase DDX55	Homo sapiens	8.5	4	10	4	1	600	68.503	1.21	0.275007	714	0.95	-0.0740006	1105	3.25	13.3	3100000	3700000	3400000	0.354	381.518	4
P13667	Protein disulfide-isomerase A4	Homo sapiens	62.4806	44	932	43	1	645	72.887	1.22	0.286881	777	0.95	-0.0740006	1106	24.04	10.63	220000000	290000000	200000000	385.328	16752.9	44
Q5QJE6	Deoxynucleotidyltransferase terminal-interacting protein 2	Homo sapiens	16.0053	8	17	8	1	756	84.418	1.22	0.286881	778	0.95	-0.0740006	1107	9.66	6.31	5400000	7100000	5400000	0.73	375.971	8
O00244	Copper transport protein ATOX1	Homo sapiens	69.1176	5	62	5	1	68	7.397	1.23	0.298658	808	0.95	-0.0740006	1108	31.36	8.02	15000000	16000000	14000000	5622.41	525.56	5
Q5JVF3-4	PCI domain-containing protein 2	Homo sapiens	7.28477	3	4	3	1	453	52.066	1.23	0.298658	818	0.95	-0.0740006	1109			12000000	14000000	12000000	0.301	104.56	3
Q9NRX1	RNA-binding protein PNO1	Homo sapiens	40.4762	8	23	8	1	252	27.907	1.23	0.298658	820	0.95	-0.0740006	1110	7.71	10.7	9500000	11000000	9200000	2.875	467.066	8
Q9H0A0	N-acetyltransferase 10	Homo sapiens	17.0732	13	40	13	1	1025	115.657	1.23	0.298658	847	0.95	-0.0740006	1111	3.15	3.35	16000000	23000000	16000000	1.209	901.027	13
A6NCS6	Uncharacterized protein C2orf72	Homo sapiens	16.9492	3	3	3	1	295	30.462	1.23	0.298658	853	0.95	-0.0740006	1112			3400000	4400000	3500000	0.638	51.93	3
P26885	Peptidyl-prolyl cis-trans isomerase FKBP2	Homo sapiens	38.7324	6	76	6	1	142	15.639	1.23	0.298658	855	0.95	-0.0740006	1113	4	3	38000000	49000000	37000000	99	987.361	6
Q92797	Symplekin	Homo sapiens	18.1319	17	36	17	1	1274	141.059	1.24	0.31034	887	0.95	-0.0740006	1114	13.12	3.65	17000000	22000000	15000000	1.066	462.96	17
P61964	WD repeat-containing protein 5	Homo sapiens	12.2754	3	9	3	1	334	36.565	1.24	0.31034	910	0.95	-0.0740006	1115	0.66	40.72	5600000	7200000	5900000	0.52	111.007	3
Q16775	Hydroxyacylglutathione hydrolase, mitochondrial	Homo sapiens	11.6883	3	4	3	1	308	33.784	1.24	0.31034	919	0.95	-0.0740006	1116	18.31	16.92	5700000	6500000	5100000	0.624	86.5967	3
P05141	ADP/ATP translocase 2	Homo sapiens	61.4094	20	420	9	1	298	32.831	1.24	0.31034	926	0.95	-0.0740006	1117	7.97	6.35	240000000	290000000	230000000	123.52	7101.55	20
Q9HBL7	Plasminogen receptor (KT)	Homo sapiens	19.7279	3	16	3	1	147	17.19	1.25	0.321928	985	0.95	-0.0740006	1118	20.18	18.64	3300000	3700000	3200000	6.743	159.164	3
Q5JRA6	Melanoma inhibitory activity protein 3	Homo sapiens	12.4803	15	54	15	1	1907	213.57	1.25	0.321928	1004	0.95	-0.0740006	1119	14.6	3.79	8900000	11000000	8400000	0.533	825.57	15
Q99567	Nuclear pore complex protein Nup88	Homo sapiens	11.7409	5	10	5	1	741	83.489	1.26	0.333424	1060	0.95	-0.0740006	1120	11.16	3.38	12000000	16000000	13000000	0.425	137.37	5
J3KNA0	Mitochondrial inner membrane protein OXA1L	Homo sapiens	8.48485	4	7	4	1	495	55.234	1.27	0.344828	1110	0.95	-0.0740006	1121			4900000	5500000	5100000	0.823	50.06	4
Q3ZCQ8-2	Mitochondrial import inner membrane translocase subunit TIM50	Homo sapiens	18.4211	6	62	6	1	456	50.433	1.27	0.344828	1113	0.95	-0.0740006	1122	8.23	3.01	22000000	28000000	20000000	2.981	2033.83	6
Q7Z7K0	COX assembly mitochondrial protein homolog	Homo sapiens	57.5472	6	95	6	1	106	12.481	1.27	0.344828	1134	0.95	-0.0740006	1123	14.33	3.89	29000000	37000000	28000000	267.27	1834.44	6
Q9H6Z4	Ran-binding protein 3	Homo sapiens	9.87654	4	17	4	1	567	60.173	1.28	0.356144	1155	0.95	-0.0740006	1124	0.46	8.89	14000000	18000000	14000000	0.585	389.205	4
P35573	Glycogen debranching enzyme	Homo sapiens	14.4909	16	34	16	1	1532	174.652	1.28	0.356144	1166	0.95	-0.0740006	1125	2.82	1.06	12000000	17000000	12000000	0.542	441.938	16
O43148-2	mRNA cap guanine-N7 methyltransferase	Homo sapiens	12.1032	4	11	4	1	504	57.688	1.28	0.356144	1204	0.95	-0.0740006	1126	0.28	20.42	17000000	22000000	15000000	0.311	180.302	4
C9JRZ6	Coiled-coil-helix-coiled-coil-helix domain-containing protein 3, mitochondrial	Homo sapiens	31.0345	8	68	8	1	232	26.678	1.28	0.356144	1220	0.95	-0.0740006	1127	7.36	3.06	47000000	62000000	47000000	7.859	1255.58	8
Q9H7C9	Mth938 domain-containing protein	Homo sapiens	70.4918	9	99	9	1	122	13.324	1.29	0.367371	1265	0.95	-0.0740006	1128	20.34	13.18	33000000	45000000	29000000	27.48	1890.31	9
Q9H2W6	39S ribosomal protein L46, mitochondrial	Homo sapiens	28.3154	5	22	5	1	279	31.685	1.29	0.367371	1266	0.95	-0.0740006	1129	5.56	3.02	24000000	30000000	24000000	2.36	243.161	5
P53634	Dipeptidyl peptidase 1	Homo sapiens	38.8769	12	134	12	1	463	51.82	1.29	0.367371	1308	0.95	-0.0740006	1130	12.03	15.86	42000000	54000000	42000000	9.965	2701.97	12
P61009	Signal peptidase complex subunit 3	Homo sapiens	21.6667	4	39	4	1	180	20.301	1.29	0.367371	1309	0.95	-0.0740006	1131	7.47	4.53	48000000	64000000	45000000	6.499	669.57	4
Q8WWY3	U4/U6 small nuclear ribonucleoprotein Prp31	Homo sapiens	11.022	4	11	4	1	499	55.421	1.3	0.378512	1342	0.95	-0.0740006	1132	3.27	8.67	9800000	13000000	9300000	0.859	270.38	4
P09417	Dihydropteridine reductase	Homo sapiens	60.2459	10	121	10	1	244	25.773	1.3	0.378512	1344	0.95	-0.0740006	1133	4.59	1.94	85000000	110000000	87000000	49.802	3212.84	10
Q9H3S7	Tyrosine-protein phosphatase non-receptor type 23	Homo sapiens	10.6968	11	33	11	1	1636	178.861	1.3	0.378512	1346	0.95	-0.0740006	1134	6.64	9.16	10000000	12000000	8500000	0.532	529.74	11
P78537	Biogenesis of lysosome-related organelles complex 1 subunit 1	Homo sapiens	32.0261	4	13	4	1	153	17.252	1.3	0.378512	1390	0.95	-0.0740006	1135	12.97	5.3	10000000	12000000	9300000	4.012	104.715	4
P54577	Tyrosine--tRNA ligase, cytoplasmic	Homo sapiens	45.0758	21	187	21	1	528	59.106	1.31	0.389567	1401	0.95	-0.0740006	1136	8.54	1.62	90000000	120000000	85000000	8.49	2051.46	21
Q9BSE5	Agmatinase, mitochondrial	Homo sapiens	32.9545	8	47	8	1	352	37.636	1.31	0.389567	1417	0.95	-0.0740006	1137	0.41	1.83	63000000	78000000	60000000	4.08	706.524	8
Q8NFH4	Nucleoporin Nup37	Homo sapiens	13.1902	3	7	3	1	326	36.684	1.32	0.400538	1502	0.95	-0.0740006	1138	21.61	16.45	6100000	7900000	5600000	0.719	124.37	3
Q9NX58	Cell growth-regulating nucleolar protein	Homo sapiens	21.372	6	15	6	1	379	43.588	1.32	0.400538	1507	0.95	-0.0740006	1139	17.26	9.22	27000000	38000000	28000000	1.683	247.226	6
Q9Y3L5	Ras-related protein Rap-2c	Homo sapiens	37.1585	6	35	3	1	183	20.731	1.33	0.411426	1550	0.95	-0.0740006	1140	10.99	4.39	15000000	17000000	13000000	4.623	577.97	6
O75340	Programmed cell death protein 6	Homo sapiens	24.0838	4	23	4	1	191	21.855	1.33	0.411426	1568	0.95	-0.0740006	1141	17.55	2.4	13000000	19000000	13000000	1.848	492.075	4
O95571	Persulfide dioxygenase ETHE1, mitochondrial	Homo sapiens	45.2756	6	32	6	1	254	27.855	1.33	0.411426	1575	0.95	-0.0740006	1142	5.18	3.79	28000000	37000000	26000000	2.652	524.93	6
Q969G6	Riboflavin kinase	Homo sapiens	59.3548	6	19	6	1	155	17.612	1.34	0.422233	1617	0.95	-0.0740006	1143	5.08	3.22	8100000	11000000	7800000	22.714	206.78	6
O43447	Peptidyl-prolyl cis-trans isomerase H	Homo sapiens	67.2316	9	93	7	1	177	19.196	1.34	0.422233	1642	0.95	-0.0740006	1144	2.03	0.52	25000000	34000000	25000000	12.895	1304.08	9
P40925	Malate dehydrogenase, cytoplasmic	Homo sapiens	51.7964	13	191	13	1	334	36.403	1.34	0.422233	1655	0.95	-0.0740006	1145	4.28	3.77	300000000	390000000	290000000	16.783	3383.14	13
P57105	Synaptojanin-2-binding protein	Homo sapiens	70.3448	8	43	8	1	145	15.918	1.34	0.422233	1667	0.95	-0.0740006	1146	5.86	4.71	11000000	12000000	8300000	26.826	737.504	8
Q9BYC9	39S ribosomal protein L20, mitochondrial	Homo sapiens	26.1745	3	15	3	1	149	17.432	1.35	0.432959	1703	0.95	-0.0740006	1147			2600000	3400000	2400000	2.162	295.847	3
Q9UKY7	Protein CDV3 homolog	Homo sapiens	48.8372	5	107	5	1	258	27.318	1.35	0.432959	1750	0.95	-0.0740006	1148	5.22	11.17	32000000	43000000	30000000	12.895	1697.17	5
P46781	40S ribosomal protein S9	Homo sapiens	40.2062	14	555	14	1	194	22.578	1.36	0.443607	1760	0.95	-0.0740006	1149	5.28	34.14	320000000	460000000	350000000	137.95	6178.84	14
Q9BVK6	Transmembrane emp24 domain-containing protein 9	Homo sapiens	47.6596	8	117	7	1	235	27.26	1.37	0.454176	1828	0.95	-0.0740006	1150	3.62	4.95	97000000	130000000	90000000	16.783	1480.16	8
P51153	Ras-related protein Rab-13	Homo sapiens	31.5271	6	87	5	1	203	22.76	1.37	0.454176	1832	0.95	-0.0740006	1151	20.55	9.95	13000000	18000000	13000000	2.981	1316.39	6
O75663	TIP41-like protein	Homo sapiens	27.5735	7	24	7	1	272	31.424	1.37	0.454176	1868	0.95	-0.0740006	1152	3.96	2.21	18000000	28000000	33000000	2.36	324.22	7
Q15075	Early endosome antigen 1	Homo sapiens	36.7824	41	139	41	1	1411	162.367	1.38	0.464668	1905	0.95	-0.0740006	1153	9.32	11.03	16000000	23000000	16000000	2.739	3023.25	41
Q9UJW0-3	Dynactin subunit 4	Homo sapiens	8.56531	3	4	3	1	467	53.118	1.38	0.464668	1915	0.95	-0.0740006	1154	4.45	12.17	14000000	19000000	13000000	0.292	96.5767	3
Q12792	Twinfilin-1	Homo sapiens	42.8571	12	68	11	1	350	40.258	1.38	0.464668	1926	0.95	-0.0740006	1155	13.36	14.06	16000000	22000000	18000000	9	1560.52	12
Q9NVS9	Pyridoxine-5'-phosphate oxidase	Homo sapiens	24.9042	4	20	4	1	261	29.969	1.39	0.475085	1951	0.95	-0.0740006	1156	0.71	0.2	26000000	36000000	25000000	1.512	155.847	4
Q15019-2	Septin-2	Homo sapiens	55.0505	13	76	13	1	396	45.432	1.39	0.475085	1961	0.95	-0.0740006	1157	5.9	3.33	59000000	79000000	56000000	6.586	1972.19	13
O75489	NADH dehydrogenase [ubiquinone] iron-sulfur protein 3, mitochondrial	Homo sapiens	32.9545	7	69	7	1	264	30.223	1.39	0.475085	1979	0.95	-0.0740006	1158	5.22	3.56	52000000	70000000	50000000	4.012	2063.73	7
Q9UK59	Lariat debranching enzyme	Homo sapiens	10.6618	3	6	3	1	544	61.516	1.39	0.475085	1982	0.95	-0.0740006	1159			8700000	12000000	8200000	0.389	24.72	3
Q9Y315	Putative deoxyribose-phosphate aldolase	Homo sapiens	34.2767	7	24	7	1	318	35.208	1.39	0.475085	1990	0.95	-0.0740006	1160	18.83	0.63	16000000	20000000	14000000	2.162	370.93	7
Q1KMD3	Heterogeneous nuclear ribonucleoprotein U-like protein 2	Homo sapiens	24.7657	15	71	15	1	747	85.052	1.4	0.485427	2008	0.95	-0.0740006	1161	10.29	1.72	25000000	47000000	25000000	3.16	1462.87	15
E9PJ10	LIM domain only protein 7 (Fragment)	Homo sapiens	21.9895	3	26	2	0	191	22.85	1.4	0.485427	2046	0.95	-0.0740006	1162	3.21	7.1	11000000	17000000	11000000	2.415	1054.94	3
Q92945	Far upstream element-binding protein 2	Homo sapiens	58.9311	32	436	31	1	711	73.07	1.41	0.495695	2066	0.95	-0.0740006	1163	2.57	10.71	140000000	190000000	140000000	42.94	10667.2	32
O75874	Isocitrate dehydrogenase [NADP] cytoplasmic	Homo sapiens	64.0097	24	572	23	1	414	46.63	1.41	0.495695	2090	0.95	-0.0740006	1164	28.61	5.75	340000000	430000000	340000000	500.187	10090.7	24
E7EWR4	Cleavage stimulation factor subunit 2	Homo sapiens	6.03015	3	4	3	1	597	62.903	1.45	0.536053	2266	0.95	-0.0740006	1165			5500000	8300000	4800000	0.292	35.76	3
Q96FW1	Ubiquitin thioesterase OTUB1	Homo sapiens	68.6347	13	67	13	1	271	31.264	1.46	0.545968	2281	0.95	-0.0740006	1166	4.69	4.05	46000000	69000000	45000000	72.564	1482.27	13
Q9Y3E7	Charged multivesicular body protein 3	Homo sapiens	15.7658	3	3	3	1	222	25.057	1.49	0.575312	2391	0.95	-0.0740006	1167	74.94	53.99	2500000	4000000	2500000	0.701	0	3
Q7Z7F7-2	39S ribosomal protein L55, mitochondrial	Homo sapiens	20.122	3	16	3	1	164	18.891	1.49	0.575312	2410	0.95	-0.0740006	1168			1300000	1900000	1400000	1.783	508.319	3
Q86X76-2	Nitrilase homolog 1	Homo sapiens	43.299	8	22	8	1	291	31.838	1.51	0.594549	2446	0.95	-0.0740006	1169	0.64	0.03	5300000	7600000	5300000	3.084	590.48	8
Q96B45	UPF0693 protein C10orf32	Homo sapiens	47.619	4	9	4	1	105	11.557	1.52	0.604071	2475	0.95	-0.0740006	1170	10.56	8.62	4800000	7600000	4800000	2.162	135.747	4
Q9UNF1	Melanoma-associated antigen D2	Homo sapiens	9.40594	4	5	4	1	606	64.914	1.53	0.613532	2495	0.95	-0.0740006	1171	20.4	35.23	2900000	4700000	3400000	0.301	106.025	4
P00491	Purine nucleoside phosphorylase	Homo sapiens	54.6713	12	117	12	1	289	32.097	1.55	0.632268	2522	0.95	-0.0740006	1172	3.21	1.3	74000000	110000000	71000000	17.738	2734.88	12
P34931	Heat shock 70 kDa protein 1-like	Homo sapiens	15.9126	8	231	4	0	641	70.331	1.55	0.632268	2533	0.95	-0.0740006	1173	30.77	13.9	23000000	34000000	22000000	1.285	6284.74	8
P08754	Guanine nucleotide-binding protein G(k) subunit alpha	Homo sapiens	41.2429	12	64	7	1	354	40.506	1.56	0.641546	2552	0.95	-0.0740006	1174	17.48	11.16	21000000	30000000	18000000	11.743	514.809	12
Q8N3U4-2	Cohesin subunit SA-2	Homo sapiens	9.70032	10	22	10	1	1268	145.658	1.57	0.650765	2569	0.95	-0.0740006	1175	16.73	14.6	6100000	8300000	6100000	0.585	221.165	10
P60520	Gamma-aminobutyric acid receptor-associated protein-like 2	Homo sapiens	29.0598	3	18	3	1	117	13.658	1.66	0.731183	2676	0.95	-0.0740006	1176	2.79	7.12	8300000	14000000	7700000	2.594	119.311	3
Q5VWZ2	Lysophospholipase-like protein 1	Homo sapiens	21.9409	5	22	5	1	237	26.299	1.75	0.807355	2736	0.95	-0.0740006	1177	0.9	0.84	20000000	37000000	20000000	0.968	407.51	5
P26640	Valine--tRNA ligase	Homo sapiens	55.9335	51	381	51	1	1264	140.387	1	0	88	0.96	-0.0588937	1178	46.43	9.34	41000000	47000000	41000000	28.609	7533.92	51
Q8IX12	Cell division cycle and apoptosis regulator protein 1	Homo sapiens	12	9	36	9	1	1150	132.739	1.07	0.0976108	169	0.96	-0.0588937	1179	14.33	13.8	13000000	14000000	12000000	0.987	663.99	9
Q13501	Sequestosome-1	Homo sapiens	33.8636	7	45	7	1	440	47.657	1.09	0.124328	211	0.96	-0.0588937	1180	24.04	6.79	34000000	40000000	31000000	3.833	723.401	7
Q9H477	Ribokinase	Homo sapiens	9.31677	3	6	3	1	322	34.121	1.09	0.124328	213	0.96	-0.0588937	1181	11.81	4.74	3600000	3900000	3200000	0.778	117.747	3
P53609	Geranylgeranyl transferase type-1 subunit beta	Homo sapiens	8.48806	3	10	3	1	377	42.341	1.09	0.124328	214	0.96	-0.0588937	1182			1900000	2100000	1800000	0.369	21.09	3
Q9BQE3	Tubulin alpha-1C chain	Homo sapiens	77.7283	28	1674	4	1	449	49.863	1.09	0.124328	217	0.96	-0.0588937	1183	27.69	10.99	170000000	220000000	180000000	7497.94	30593.4	28
P13073	Cytochrome c oxidase subunit 4 isoform 1, mitochondrial	Homo sapiens	51.4793	11	218	11	1	169	19.564	1.13	0.176323	314	0.96	-0.0588937	1184	8.65	9.82	82000000	97000000	89000000	680.292	2605.57	11
O14497	AT-rich interactive domain-containing protein 1A	Homo sapiens	11.0284	15	55	15	1	2285	241.892	1.14	0.189034	340	0.96	-0.0588937	1185	6.94	9.69	6900000	7700000	6500000	0.974	522.572	15
Q92804	TATA-binding protein-associated factor 2N	Homo sapiens	11.3176	5	65	3	1	592	61.793	1.14	0.189034	342	0.96	-0.0588937	1186	6.12	11.01	50000000	60000000	53000000	1.113	1053.45	5
P11387	DNA topoisomerase 1	Homo sapiens	26.5359	17	136	17	1	765	90.669	1.14	0.189034	344	0.96	-0.0588937	1187	18	12.73	53000000	58000000	45000000	3.796	1898.73	17
I3L2B0	Clustered mitochondria protein homolog (Fragment)	Homo sapiens	30.9061	27	121	1	1	1236	138.142	1.15	0.201634	388	0.96	-0.0588937	1188			18000000	21000000	17000000	2.645	1219	27
P05388	60S acidic ribosomal protein P0	Homo sapiens	63.0915	16	258	16	1	317	34.252	1.15	0.201634	393	0.96	-0.0588937	1189	20.66	14.54	180000000	230000000	180000000	68.519	4530.84	16
Q9NZ45	CDGSH iron-sulfur domain-containing protein 1	Homo sapiens	79.6296	10	118	10	1	108	12.191	1.15	0.201634	397	0.96	-0.0588937	1190	14.45	11.54	50000000	58000000	43000000	316227	1692.79	10
P20700	Lamin-B1	Homo sapiens	53.413	34	265	30	1	586	66.368	1.15	0.201634	405	0.96	-0.0588937	1191	3.31	5.12	100000000	110000000	96000000	48.239	5743.85	34
P82663	28S ribosomal protein S25, mitochondrial	Homo sapiens	48.5549	6	18	6	1	173	20.103	1.16	0.214125	413	0.96	-0.0588937	1192	1.22	3.04	16000000	18000000	15000000	4.337	247.747	6
O76021	Ribosomal L1 domain-containing protein 1	Homo sapiens	17.551	6	33	6	1	490	54.939	1.16	0.214125	448	0.96	-0.0588937	1193	3.72	4.94	51000000	58000000	49000000	1.219	584.54	6
E7ENU4	Double-stranded RNA-specific adenosine deaminase	Homo sapiens	28.29	28	183	28	1	1269	140.739	1.17	0.226509	463	0.96	-0.0588937	1194	6.74	3.6	31000000	41000000	29000000	2.447	2671.86	28
P78347	General transcription factor II-I	Homo sapiens	44.3888	37	294	37	1	998	112.346	1.19	0.250962	565	0.96	-0.0588937	1195	4.18	4.3	42000000	51000000	39000000	10.602	3659.88	37
P29966	Myristoylated alanine-rich C-kinase substrate	Homo sapiens	46.0843	9	118	9	1	332	31.536	1.19	0.250962	572	0.96	-0.0588937	1196	20.61	7.64	53000000	68000000	52000000	37.312	2447.29	9
Q8IXT5	RNA-binding protein 12B	Homo sapiens	3.6963	3	7	3	1	1001	118.03	1.2	0.263034	617	0.96	-0.0588937	1197	7.91	3.67	2500000	2900000	2300000	0.088	0	3
Q15631	Translin	Homo sapiens	60.9649	13	139	13	1	228	26.167	1.2	0.263034	660	0.96	-0.0588937	1198	12.7	5	31000000	39000000	31000000	169.125	2369.42	13
Q92620	Pre-mRNA-splicing factor ATP-dependent RNA helicase PRP16	Homo sapiens	8.96496	8	10	8	1	1227	140.415	1.21	0.275007	706	0.96	-0.0588937	1199			6900000	8200000	6200000	0.296	203.605	8
O60832	H/ACA ribonucleoprotein complex subunit 4	Homo sapiens	27.821	10	49	10	1	514	57.638	1.21	0.275007	716	0.96	-0.0588937	1200	3.86	2.25	69000000	88000000	67000000	2.162	468.85	10
P20338	Ras-related protein Rab-4A	Homo sapiens	27.0642	5	78	3	1	218	24.374	1.21	0.275007	722	0.96	-0.0588937	1201	25.79	25.1	12000000	14000000	11000000	2.981	2306.28	5
O95881	Thioredoxin domain-containing protein 12	Homo sapiens	36.6279	6	56	6	1	172	19.194	1.22	0.286881	771	0.96	-0.0588937	1202	4.34	11.95	55000000	72000000	52000000	16.013	1027.94	6
P27487	Dipeptidyl peptidase 4	Homo sapiens	28.4595	17	119	17	1	766	88.222	1.23	0.298658	812	0.96	-0.0588937	1203	2.79	2.56	25000000	33000000	24000000	2.782	1031.34	17
Q12888-2	Tumor suppressor p53-binding protein 1	Homo sapiens	6.6262	7	28	7	1	1977	213.985	1.23	0.298658	827	0.96	-0.0588937	1204	0.57	2.11	6800000	8100000	6400000	0.301	602.53	7
P23396	40S ribosomal protein S3	Homo sapiens	81.893	23	792	23	1	243	26.671	1.24	0.31034	876	0.96	-0.0588937	1205	18.2	25.97	320000000	410000000	310000000	614.848	12012.1	23
P49589-3	Cysteine--tRNA ligase, cytoplasmic	Homo sapiens	19.3742	11	31	11	1	831	94.578	1.24	0.31034	907	0.96	-0.0588937	1206	15.05	1.94	21000000	22000000	19000000	1.121	373.4	11
Q587I9	Vesicle transport protein SFT2C	Homo sapiens	20	3	18	3	1	215	21.776	1.24	0.31034	921	0.96	-0.0588937	1207	0.77	0.15	15000000	19000000	15000000	1.848	302.554	3
A6NFX8	ADP-sugar pyrophosphatase	Homo sapiens	56.4655	11	230	11	1	232	25.879	1.25	0.321928	951	0.96	-0.0588937	1208	6.81	3.08	86000000	110000000	83000000	48.239	3143.11	11
O95104	Splicing factor, arginine/serine-rich 15	Homo sapiens	12.1186	8	48	6	1	1147	125.79	1.25	0.321928	961	0.96	-0.0588937	1209	3.32	7.55	15000000	17000000	14000000	1.712	801.38	8
C9J7E5	Transportin-3	Homo sapiens	21.9436	13	27	13	1	957	107.978	1.25	0.321928	988	0.96	-0.0588937	1210	5.13	6.61	7600000	10000000	7700000	1.154	220.23	13
Q15154	Pericentriolar material 1 protein	Homo sapiens	9.38735	14	52	14	1	2024	228.392	1.26	0.333424	1019	0.96	-0.0588937	1211	2.42	2.03	8100000	10000000	6800000	0.495	615.383	14
Q9NZN3	EH domain-containing protein 3	Homo sapiens	18.8785	7	14	5	0	535	60.849	1.26	0.333424	1021	0.96	-0.0588937	1212			24000000	32000000	23000000	0.911	160.47	7
Q9NUU7	ATP-dependent RNA helicase DDX19A	Homo sapiens	21.1297	7	34	7	1	478	53.941	1.26	0.333424	1041	0.96	-0.0588937	1213	7.91	13.18	41000000	53000000	42000000	1.254	667.907	7
Q9Y478	5'-AMP-activated protein kinase subunit beta-1	Homo sapiens	14.4444	3	3	3	1	270	30.363	1.27	0.344828	1085	0.96	-0.0588937	1214	0.6	10.33	2900000	2900000	2200000	0.54	61.84	3
Q9C005	Protein dpy-30 homolog	Homo sapiens	47.4747	4	13	4	1	99	11.243	1.27	0.344828	1097	0.96	-0.0588937	1215	9.2	1.35	9800000	13000000	9300000	20.544	211.559	4
Q07812-2	Apoptosis regulator BAX	Homo sapiens	55.5046	11	139	11	1	218	24.204	1.27	0.344828	1104	0.96	-0.0588937	1216	14.31	3.37	47000000	65000000	45000000	63.938	3803.3	11
Q14203	Dynactin subunit 1	Homo sapiens	29.6557	26	108	26	1	1278	141.607	1.27	0.344828	1132	0.96	-0.0588937	1217	9.39	3.44	18000000	23000000	16000000	2.831	1593.74	26
Q9UKS6	Protein kinase C and casein kinase substrate in neurons protein 3	Homo sapiens	11.5566	4	13	4	1	424	48.457	1.27	0.344828	1148	0.96	-0.0588937	1218	17.79	7.69	29000000	37000000	27000000	0.668	230.121	4
Q92600	Cell differentiation protein RCD1 homolog	Homo sapiens	38.1271	9	42	9	1	299	33.61	1.28	0.356144	1158	0.96	-0.0588937	1219	2.75	3	24000000	28000000	23000000	4.78	1391.8	9
P78330	Phosphoserine phosphatase	Homo sapiens	54.2222	10	125	10	1	225	24.992	1.28	0.356144	1189	0.96	-0.0588937	1220	3.58	1.89	220000000	300000000	200000000	30.623	3865.21	10
P51571	Translocon-associated protein subunit delta	Homo sapiens	53.7572	7	129	7	1	173	18.987	1.28	0.356144	1232	0.96	-0.0588937	1221	8.62	10.52	160000000	220000000	160000000	30.623	3038.14	7
Q15126	Phosphomevalonate kinase	Homo sapiens	50	10	61	10	1	192	21.981	1.29	0.367371	1260	0.96	-0.0588937	1222	2.98	11.5	28000000	29000000	24000000	10.788	1446.82	10
P07339	Cathepsin D	Homo sapiens	54.6117	18	266	18	1	412	44.524	1.29	0.367371	1264	0.96	-0.0588937	1223	20.66	44.43	89000000	110000000	75000000	59.619	5876.75	18
P40121	Macrophage-capping protein	Homo sapiens	44.5402	10	72	10	1	348	38.474	1.29	0.367371	1295	0.96	-0.0588937	1224	8.48	13.37	38000000	48000000	35000000	30.623	1344.27	10
P61160	Actin-related protein 2	Homo sapiens	43.6548	15	112	14	1	394	44.732	1.29	0.367371	1300	0.96	-0.0588937	1225	5.06	5.87	60000000	78000000	57000000	34.112	2071.1	15
Q13595	Transformer-2 protein homolog alpha	Homo sapiens	11.3475	3	25	3	1	282	32.669	1.29	0.367371	1314	0.96	-0.0588937	1226	6.84	7.32	31000000	45000000	30000000	0.848	484.344	3
Q9NR31	GTP-binding protein SAR1a	Homo sapiens	86.8687	15	129	10	1	198	22.353	1.31	0.389567	1440	0.96	-0.0588937	1227	5.46	2.8	64000000	77000000	56000000	561.341	1655.35	15
P29401-2	Transketolase	Homo sapiens	50.2377	24	290	24	1	631	68.77	1.32	0.400538	1476	0.96	-0.0588937	1228	2.16	2.96	210000000	280000000	200000000	26.067	5329.93	24
P14625	Endoplasmin	Homo sapiens	55.9153	45	1367	43	1	803	92.411	1.32	0.400538	1512	0.96	-0.0588937	1229	12.42	9.39	230000000	330000000	220000000	404.362	22347.2	45
Q9Y3I0	tRNA-splicing ligase RtcB homolog	Homo sapiens	33.2673	11	46	11	1	505	55.175	1.32	0.400538	1535	0.96	-0.0588937	1230	7.82	3.36	46000000	61000000	46000000	2.415	799.931	11
Q02818	Nucleobindin-1	Homo sapiens	10.6291	4	19	4	1	461	53.846	1.33	0.411426	1563	0.96	-0.0588937	1231			12000000	14000000	11000000	0.359	355.175	4
Q9BUR5	Apolipoprotein O	Homo sapiens	29.798	5	30	5	1	198	22.271	1.33	0.411426	1574	0.96	-0.0588937	1232	4.63	1.65	44000000	60000000	43000000	3.125	848.331	5
Q15836	Vesicle-associated membrane protein 3	Homo sapiens	53	5	73	3	1	100	11.302	1.33	0.411426	1589	0.96	-0.0588937	1233	4.06	3.47	40000000	53000000	38000000	397.107	3382.49	5
Q9HCN8	Stromal cell-derived factor 2-like protein 1	Homo sapiens	39.3665	5	24	5	1	221	23.584	1.34	0.422233	1663	0.96	-0.0588937	1234	5.83	7.17	29000000	39000000	27000000	4.179	699.03	5
O75223	Gamma-glutamylcyclotransferase	Homo sapiens	38.2979	6	91	6	1	188	20.994	1.36	0.443607	1775	0.96	-0.0588937	1235	4.67	5.6	76000000	97000000	66000000	9	1259.39	6
P61019	Ras-related protein Rab-2A	Homo sapiens	70.7547	14	232	14	1	212	23.531	1.36	0.443607	1780	0.96	-0.0588937	1236	13.89	12.33	120000000	150000000	110000000	134.936	4725.28	14
O43795	Unconventional myosin-Ib	Homo sapiens	31.338	27	116	27	1	1136	131.902	1.36	0.443607	1786	0.96	-0.0588937	1237	1.58	7.03	24000000	30000000	21000000	2.981	2240.14	27
Q9H6R4	Nucleolar protein 6	Homo sapiens	8.55148	6	20	6	1	1146	127.513	1.36	0.443607	1800	0.96	-0.0588937	1238	7.02	13.47	5400000	7200000	5000000	0.429	665.328	6
P47756-2	F-actin-capping protein subunit beta	Homo sapiens	64.3382	18	261	18	1	272	30.609	1.36	0.443607	1806	0.96	-0.0588937	1239	4.2	4.32	98000000	130000000	94000000	126.427	5713.38	18
Q14204	Cytoplasmic dynein 1 heavy chain 1	Homo sapiens	49.6987	183	1857	183	1	4646	532.072	1.36	0.443607	1813	0.96	-0.0588937	1240	24.33	56.9	58000000	74000000	60000000	27.605	32811.2	183
Q96A72	Protein mago nashi homolog 2	Homo sapiens	86.4865	14	186	1	1	148	17.265	1.37	0.454176	1817	0.96	-0.0588937	1241	2.89	2.03	50000000	69000000	48000000	99	2015.11	14
O14787-2	Transportin-2	Homo sapiens	16.46	10	43	4	1	887	100.343	1.37	0.454176	1860	0.96	-0.0588937	1242	2.79	4.89	11000000	14000000	10000000	1.404	398.439	10
O60427	Fatty acid desaturase 1	Homo sapiens	11.9369	4	10	4	1	444	51.931	1.37	0.454176	1876	0.96	-0.0588937	1243	7.42	24.97	10000000	12000000	9700000	0.616	121.55	4
P55209	Nucleosome assembly protein 1-like 1	Homo sapiens	27.8772	8	207	7	1	391	45.346	1.37	0.454176	1878	0.96	-0.0588937	1244	17.27	13.96	140000000	210000000	140000000	45.416	4701.42	8
Q13131-2	5'-AMP-activated protein kinase catalytic subunit alpha-1	Homo sapiens	13.4146	6	13	6	1	574	65.481	1.38	0.464668	1920	0.96	-0.0588937	1245			13000000	17000000	12000000	0.778	108.15	6
P06744	Glucose-6-phosphate isomerase	Homo sapiens	58.2437	22	262	15	1	558	63.107	1.38	0.464668	1937	0.96	-0.0588937	1246	5.16	1.81	200000000	260000000	180000000	16.783	3989.38	22
O43819	Protein SCO2 homolog, mitochondrial	Homo sapiens	24.812	4	13	4	1	266	29.791	1.38	0.464668	1938	0.96	-0.0588937	1247	8.88	0.56	19000000	26000000	18000000	1.069	303.127	4
P15104	Glutamine synthetase	Homo sapiens	24.1287	5	14	5	1	373	42.037	1.41	0.495695	2108	0.96	-0.0588937	1248	26.29	18.2	31000000	43000000	29000000	0.995	111.57	5
Q8WXD5	Gem-associated protein 6	Homo sapiens	22.7545	3	24	3	1	167	18.812	1.42	0.505891	2144	0.96	-0.0588937	1249	9.41	3.56	4900000	6600000	4600000	2.594	422.199	3
O75880	Protein SCO1 homolog, mitochondrial	Homo sapiens	25.5814	5	25	5	1	301	33.793	1.43	0.516015	2167	0.96	-0.0588937	1250	0.23	3.24	21000000	29000000	18000000	2.162	256.587	5
Q15008	26S proteasome non-ATPase regulatory subunit 6	Homo sapiens	46.5296	18	95	18	1	389	45.502	1.43	0.516015	2173	0.96	-0.0588937	1251	7.39	6.64	21000000	28000000	19000000	9.826	1567.91	18
P25787	Proteasome subunit alpha type-2	Homo sapiens	42.3077	8	146	8	1	234	25.882	1.44	0.526069	2218	0.96	-0.0588937	1252	9.69	9.1	81000000	120000000	84000000	16.013	4145.51	8
P38606	V-type proton ATPase catalytic subunit A	Homo sapiens	25.2836	11	60	11	1	617	68.26	1.44	0.526069	2221	0.96	-0.0588937	1253	5.48	10.39	35000000	49000000	32000000	2.35	772.557	11
Q8NEW0	Zinc transporter 7	Homo sapiens	12.234	3	18	3	1	376	41.599	1.45	0.536053	2268	0.96	-0.0588937	1254	6.3	8.46	9700000	11000000	7200000	1.154	424.529	3
Q9UHX1	Poly(U)-binding-splicing factor PUF60	Homo sapiens	22.1825	9	87	9	1	559	59.838	1.46	0.545968	2289	0.96	-0.0588937	1255	14.16	10.19	73000000	110000000	71000000	2.047	2280.45	9
P49902	Cytosolic purine 5'-nucleotidase	Homo sapiens	21.3904	7	37	7	1	561	64.928	1.46	0.545968	2307	0.96	-0.0588937	1256	6.76	10.66	31000000	47000000	29000000	1.712	336.89	7
Q9HCE6	Rho guanine nucleotide exchange factor 10-like protein	Homo sapiens	5.16028	5	16	5	1	1279	140.321	1.47	0.555816	2321	0.96	-0.0588937	1257	30.41	3.82	3600000	5300000	4100000	0.302	203.1	5
B4E2N0	Protein LZIC	Homo sapiens	21.327	5	24	5	1	211	23.91	1.48	0.565597	2382	0.96	-0.0588937	1258	16.28	4.4	22000000	32000000	21000000	1.738	380.104	5
P14868	Aspartate--tRNA ligase, cytoplasmic	Homo sapiens	42.515	18	114	18	1	501	57.1	1.49	0.575312	2387	0.96	-0.0588937	1259	5.59	1.7	71000000	95000000	64000000	4.012	1870.83	18
P10909-2	Clusterin	Homo sapiens	8.18363	3	11	3	1	501	57.796	1.51	0.594549	2435	0.96	-0.0588937	1260	20.72	36.9	5800000	8800000	6500000	0.407	81.5186	3
Q9Y3D6	Mitochondrial fission 1 protein	Homo sapiens	37.5	3	21	3	1	152	16.927	1.51	0.594549	2443	0.96	-0.0588937	1261	0.64	27.26	15000000	24000000	17000000	2.162	824.934	3
P28482	Mitogen-activated protein kinase 1	Homo sapiens	49.7222	15	138	8	1	360	41.363	1.52	0.604071	2476	0.96	-0.0588937	1262	2.98	0.68	56000000	84000000	53000000	15.496	1672.98	15
B7ZAV2	Nuclear pore complex protein Nup214	Homo sapiens	10.5895	5	28	4	0	916	87.92	1.56	0.641546	2558	0.96	-0.0588937	1263			2400000	3400000	3200000	2.455	241.82	5
P12955	Xaa-Pro dipeptidase	Homo sapiens	27.1805	8	25	8	1	493	54.513	1.59	0.669027	2604	0.96	-0.0588937	1264	9.92	7.33	36000000	58000000	36000000	1.424	620.4	8
Q9UFW8	CGG triplet repeat-binding protein 1	Homo sapiens	25.1497	3	12	3	1	167	18.809	1.61	0.687061	2621	0.96	-0.0588937	1265	5.28	11.19	13000000	21000000	13000000	1.61	190.719	3
Q9BWU0	Kanadaptin	Homo sapiens	5.40201	3	6	3	1	796	88.759	1.75	0.807355	2730	0.96	-0.0588937	1266	8.87	3.08	4400000	7500000	4300000	0.202	85.0325	3
O43347	RNA-binding protein Musashi homolog 1	Homo sapiens	24.5856	6	17	5	1	362	39.099	1.75	0.807355	2732	0.96	-0.0588937	1267	38.13	22.01	5600000	8500000	5100000	1.955	309.949	6
Q9NZT2	Opioid growth factor receptor	Homo sapiens	20.6795	8	25	8	1	677	73.28	1.8	0.847997	2754	0.96	-0.0588937	1268	20.21	20	4200000	6800000	3900000	1.009	425.508	8
Q96K76	Ubiquitin carboxyl-terminal hydrolase 47	Homo sapiens	2.61818	3	9	3	1	1375	157.212	0.87	-0.200913	33	0.97	-0.0439433	1269	50.1	64.91	3500000	2700000	3700000	0.153	116.431	3
P62745	Rho-related GTP-binding protein RhoB	Homo sapiens	36.7347	7	63	5	1	196	22.109	0.88	-0.184425	35	0.97	-0.0439433	1270	11.01	10.84	11000000	10000000	11000000	9	1111.73	7
P16930	Fumarylacetoacetase	Homo sapiens	18.3771	5	35	5	1	419	46.344	0.91	-0.136062	39	0.97	-0.0439433	1271	5.12	9.34	28000000	28000000	26000000	2.008	719.88	5
O75396	Vesicle-trafficking protein SEC22b	Homo sapiens	47.907	10	200	10	1	215	24.578	0.99	-0.0144996	77	0.97	-0.0439433	1272	43.62	12.88	36000000	50000000	32000000	99	6207.39	10
G3V325	Pentatricopeptide repeat-containing protein 1, mitochondrial	Homo sapiens	4.40587	3	24	1	1	749	84.057	0.99	-0.0144996	78	0.97	-0.0439433	1273			32000000	32000000	31000000	0.299	229.738	3
Q9NRG0	Chromatin accessibility complex protein 1	Homo sapiens	45.8015	3	6	3	1	131	14.701	1.02	0.0285692	105	0.97	-0.0439433	1274			5300000	4800000	5300000	2.162	175.54	3
Q9H2P0	Activity-dependent neuroprotector homeobox protein	Homo sapiens	19.0563	12	35	12	1	1102	123.485	1.02	0.0285692	107	0.97	-0.0439433	1275	5.65	0.89	12000000	15000000	11000000	0.751	385.775	12
J3KN69	Arylacetamide deacetylase-like 1	Homo sapiens	6.59091	3	6	3	1	440	49.031	1.06	0.0840643	154	0.97	-0.0439433	1276			14000000	18000000	14000000	0.318	24.1633	3
Q9Y3D3	28S ribosomal protein S16, mitochondrial	Homo sapiens	39.4161	4	49	4	1	137	15.335	1.1	0.137504	242	0.97	-0.0439433	1277	11.79	3.19	25000000	32000000	24000000	9	253.111	4
P27338	Amine oxidase [flavin-containing] B	Homo sapiens	43.2692	17	123	17	1	520	58.725	1.1	0.137504	254	0.97	-0.0439433	1278	7.68	2.78	140000000	140000000	130000000	11.409	2601.74	17
P48681	Nestin	Homo sapiens	44.417	59	1000	59	1	1621	177.332	1.11	0.15056	262	0.97	-0.0439433	1279	28.46	34.92	44000000	55000000	52000000	19.593	23141.6	59
Q13596	Sorting nexin-1	Homo sapiens	19.5402	7	27	5	1	522	59.033	1.11	0.15056	265	0.97	-0.0439433	1280			8300000	10000000	9100000	1.326	292.01	7
P46939	Utrophin	Homo sapiens	19.2543	47	149	47	1	3433	394.22	1.14	0.189034	350	0.97	-0.0439433	1281	1.24	5.67	14000000	16000000	13000000	1.124	1894.7	47
Q9H098-2	Protein FAM107B	Homo sapiens	11.7647	3	9	3	1	306	34.738	1.15	0.201634	375	0.97	-0.0439433	1282			2000000	2300000	1800000	0.585	219.98	3
P61586	Transforming protein RhoA	Homo sapiens	59.5855	10	257	2	1	193	21.754	1.16	0.214125	414	0.97	-0.0439433	1283	7.99	4.36	70000000	81000000	68000000	169.125	4578.06	10
Q10567-3	AP-1 complex subunit beta-1	Homo sapiens	33.2268	24	111	1	1	939	103.498	1.16	0.214125	416	0.97	-0.0439433	1284			13000000	15000000	13000000	6.244	1059.6	24
P52272	Heterogeneous nuclear ribonucleoprotein M	Homo sapiens	73.1507	42	628	19	1	730	77.464	1.16	0.214125	427	0.97	-0.0439433	1285	21.64	7.57	140000000	170000000	140000000	127.556	12508.2	42
Q9NY93	Probable ATP-dependent RNA helicase DDX56	Homo sapiens	12.0658	4	12	4	1	547	61.551	1.16	0.214125	439	0.97	-0.0439433	1286			18000000	22000000	18000000	0.417	52.7244	4
E9PD98	Intersectin-1	Homo sapiens	8.77397	10	18	10	1	1721	195.259	1.17	0.226509	475	0.97	-0.0439433	1287	0.14	12.48	7000000	8700000	5800000	0.385	264.673	10
P46776	60S ribosomal protein L27a	Homo sapiens	32.4324	7	158	7	1	148	16.551	1.18	0.238787	516	0.97	-0.0439433	1288	30.01	24.67	260000000	350000000	270000000	99	2589.9	7
Q02880	DNA topoisomerase 2-beta	Homo sapiens	24.1697	35	235	26	1	1626	183.152	1.18	0.238787	538	0.97	-0.0439433	1289	7.6	5.77	39000000	41000000	39000000	3.642	4193.78	35
Q96AB3	Isochorismatase domain-containing protein 2, mitochondrial	Homo sapiens	52.1951	5	53	5	1	205	22.323	1.18	0.238787	543	0.97	-0.0439433	1290	4.46	7.22	20000000	23000000	18000000	24.119	1204.99	5
P54687-5	Branched-chain-amino-acid aminotransferase, cytosolic	Homo sapiens	15.8291	4	11	4	1	398	44.103	1.19	0.250962	601	0.97	-0.0439433	1291	11.68	5.28	15000000	17000000	14000000	1.581	75.58	4
Q09472	Histone acetyltransferase p300	Homo sapiens	2.19553	4	10	2	1	2414	263.99	1.19	0.250962	612	0.97	-0.0439433	1292	26.82	15.08	4500000	5100000	4200000	0.16	136.243	4
O00483	NADH dehydrogenase [ubiquinone] 1 alpha subcomplex subunit 4	Homo sapiens	86.4198	6	99	6	1	81	9.364	1.21	0.275007	710	0.97	-0.0439433	1293	2.72	2.5	70000000	85000000	69000000	45.416	1780.47	6
P23284	Peptidyl-prolyl cis-trans isomerase B	Homo sapiens	64.3519	19	816	18	1	216	23.728	1.22	0.286881	759	0.97	-0.0439433	1294	22.7	7.28	490000000	600000000	470000000	2737.42	13446.6	19
Q5T5C7	Serine--tRNA ligase, cytoplasmic	Homo sapiens	29.8507	12	56	12	1	536	61.274	1.22	0.286881	769	0.97	-0.0439433	1295	9.13	7.07	28000000	31000000	23000000	2.765	599.267	12
P16435	NADPH--cytochrome P450 reductase	Homo sapiens	45.3471	26	224	26	1	677	76.641	1.23	0.298658	858	0.97	-0.0439433	1296	11.22	16.55	150000000	200000000	140000000	26.067	3697.85	26
P15559	NAD(P)H dehydrogenase [quinone] 1	Homo sapiens	22.2628	6	72	6	1	274	30.848	1.24	0.31034	881	0.97	-0.0439433	1297	6.34	10.59	29000000	36000000	29000000	4.878	460.448	6
P21796	Voltage-dependent anion-selective channel protein 1	Homo sapiens	68.5512	16	352	15	1	283	30.754	1.24	0.31034	923	0.97	-0.0439433	1298	12.53	9.81	130000000	150000000	120000000	128.155	10595.2	16
O95202	LETM1 and EF-hand domain-containing protein 1, mitochondrial	Homo sapiens	42.6252	22	86	22	1	739	83.302	1.24	0.31034	937	0.97	-0.0439433	1299	3.58	2.92	62000000	70000000	58000000	4.766	1068.08	22
Q9Y530	O-acetyl-ADP-ribose deacetylase 1	Homo sapiens	31.5789	4	10	4	1	152	17.014	1.25	0.321928	1002	0.97	-0.0439433	1300			2200000	2800000	1500000	2.455	57.71	4
I3L0E3	28S ribosomal protein S17, mitochondrial	Homo sapiens	35.1111	6	62	6	1	225	25.704	1.26	0.333424	1029	0.97	-0.0439433	1301	3.65	4.45	30000000	37000000	29000000	4.878	1788.19	6
O75832	26S proteasome non-ATPase regulatory subunit 10	Homo sapiens	54.8673	9	46	9	1	226	24.412	1.26	0.333424	1038	0.97	-0.0439433	1302	8.22	3.27	15000000	19000000	15000000	10.938	994.031	9
Q8WVM8	Sec1 family domain-containing protein 1	Homo sapiens	48.5981	17	146	17	1	642	72.334	1.26	0.333424	1070	0.97	-0.0439433	1303	10.07	4.44	49000000	68000000	46000000	7.297	2349.72	17
Q15424-3	Scaffold attachment factor B1	Homo sapiens	23.0098	16	140	7	1	917	102.793	1.27	0.344828	1126	0.97	-0.0439433	1304	6.7	10.78	20000000	27000000	20000000	2.704	1687.98	16
Q13151	Heterogeneous nuclear ribonucleoprotein A0	Homo sapiens	47.541	11	118	9	1	305	30.822	1.28	0.356144	1191	0.97	-0.0439433	1305	8.01	1.62	65000000	77000000	64000000	38.811	2415.1	11
Q9Y2R4	Probable ATP-dependent RNA helicase DDX52	Homo sapiens	6.6778	3	6	3	1	599	67.456	1.28	0.356144	1193	0.97	-0.0439433	1306			14000000	17000000	13000000	0.311	66.6	3
P45877	Peptidyl-prolyl cis-trans isomerase C	Homo sapiens	12.7358	3	67	2	1	212	22.749	1.28	0.356144	1224	0.97	-0.0439433	1307	12.43	34.05	18000000	23000000	17000000	2.511	1120.13	3
Q8TB37	Iron-sulfur protein NUBPL	Homo sapiens	38.558	8	32	2	1	319	34.061	1.29	0.367371	1269	0.97	-0.0439433	1308			5500000	7100000	5300000	5.158	986.757	8
O14976	Cyclin-G-associated kinase	Homo sapiens	15.2555	13	22	13	1	1311	143.1	1.29	0.367371	1283	0.97	-0.0439433	1309	18.58	16.71	14000000	15000000	12000000	0.656	324.086	13
O14647	Chromodomain-helicase-DNA-binding protein 2	Homo sapiens	2.13348	3	13	2	1	1828	211.214	1.29	0.367371	1289	0.97	-0.0439433	1310			8300000	11000000	8100000	0.112	136.482	3
Q9NR45	Sialic acid synthase	Homo sapiens	61.5599	15	114	15	1	359	40.281	1.29	0.367371	1293	0.97	-0.0439433	1311	1.83	0.58	91000000	120000000	89000000	34.481	2514.36	15
P61163	Alpha-centractin	Homo sapiens	45.4787	11	112	4	1	376	42.587	1.29	0.367371	1322	0.97	-0.0439433	1312	0.58	12.48	30000000	41000000	29000000	5.7	1497.35	11
Q12905	Interleukin enhancer-binding factor 2	Homo sapiens	50.2564	15	214	15	1	390	43.035	1.3	0.378512	1338	0.97	-0.0439433	1313	6.24	2.04	270000000	330000000	260000000	40.596	4561.68	15
S4R3H4	Apoptotic chromatin condensation inducer in the nucleus	Homo sapiens	18.862	15	111	15	1	1283	145.355	1.3	0.378512	1376	0.97	-0.0439433	1314	7.74	8.3	17000000	21000000	17000000	1.246	1768.78	15
P62072	Mitochondrial import inner membrane translocase subunit Tim10	Homo sapiens	32.2222	3	15	3	1	90	10.326	1.31	0.389567	1405	0.97	-0.0439433	1315			10000000	13000000	9700000	3.217	100.927	3
Q04837	Single-stranded DNA-binding protein, mitochondrial	Homo sapiens	58.7838	9	124	9	1	148	17.249	1.31	0.389567	1452	0.97	-0.0439433	1316	16.24	1.97	110000000	130000000	100000000	150.991	2525.63	9
Q99460	26S proteasome non-ATPase regulatory subunit 1	Homo sapiens	39.6642	26	152	26	1	953	105.769	1.31	0.389567	1467	0.97	-0.0439433	1317	3.73	10.19	27000000	38000000	29000000	7.458	2118.94	26
P51452	Dual specificity protein phosphatase 3	Homo sapiens	41.6216	6	63	6	1	185	20.465	1.31	0.389567	1470	0.97	-0.0439433	1318	8.67	1.2	82000000	100000000	81000000	14.199	2400.65	6
C9JJ19	28S ribosomal protein S34, mitochondrial	Homo sapiens	31.1111	7	75	7	1	225	26.316	1.32	0.400538	1485	0.97	-0.0439433	1319	3.89	3.38	28000000	39000000	28000000	4.623	826.52	7
Q13442	28 kDa heat- and acid-stable phosphoprotein	Homo sapiens	26.5193	5	61	5	1	181	20.618	1.32	0.400538	1504	0.97	-0.0439433	1320	18.87	15.08	35000000	48000000	35000000	9	1502.93	5
P62714	Serine/threonine-protein phosphatase 2A catalytic subunit beta isoform	Homo sapiens	56.3107	13	88	1	1	309	35.552	1.32	0.400538	1517	0.97	-0.0439433	1321	5.73	10.64	15000000	19000000	13000000	9	2296.67	13
Q9BTV4	Transmembrane protein 43	Homo sapiens	28.75	8	39	8	1	400	44.847	1.32	0.400538	1534	0.97	-0.0439433	1322	14.02	0.9	46000000	64000000	45000000	3.062	563.56	8
P14923	Junction plakoglobin	Homo sapiens	18.255	9	40	5	1	745	81.693	1.33	0.411426	1549	0.97	-0.0439433	1323			15000000	17000000	15000000	0.778	331.079	9
Q9P2J5	Leucine--tRNA ligase, cytoplasmic	Homo sapiens	25.085	23	111	23	1	1176	134.379	1.33	0.411426	1606	0.97	-0.0439433	1324	2.3	1.36	21000000	26000000	19000000	2.523	1533.71	23
P09132	Signal recognition particle 19 kDa protein	Homo sapiens	37.5	5	12	5	1	144	16.145	1.34	0.422233	1640	0.97	-0.0439433	1325	3.44	9.19	19000000	25000000	18000000	12.335	299.551	5
O94903	Proline synthase co-transcribed bacterial homolog protein	Homo sapiens	33.8182	8	65	8	1	275	30.325	1.34	0.422233	1676	0.97	-0.0439433	1326	0.06	4.91	60000000	81000000	58000000	4.275	538.881	8
Q9Y277	Voltage-dependent anion-selective channel protein 3	Homo sapiens	57.2438	13	230	12	1	283	30.639	1.35	0.432959	1684	0.97	-0.0439433	1327	14.93	9.49	220000000	270000000	200000000	25.367	4565.54	13
Q14166	Tubulin--tyrosine ligase-like protein 12	Homo sapiens	38.5093	15	52	15	1	644	74.356	1.35	0.432959	1691	0.97	-0.0439433	1328	11.84	8.16	74000000	89000000	66000000	2.831	663.004	15
K7ELG9	Protein LSM12 homolog	Homo sapiens	29.5652	4	36	4	1	230	24.94	1.35	0.432959	1728	0.97	-0.0439433	1329	16.93	12.07	33000000	41000000	31000000	2.162	1292.83	4
P60468	Protein transport protein Sec61 subunit beta	Homo sapiens	66.6667	5	94	5	1	96	9.968	1.35	0.432959	1739	0.97	-0.0439433	1330	0.4	2.17	98000000	130000000	96000000	67.129	1330.96	5
P30153	Serine/threonine-protein phosphatase 2A 65 kDa regulatory subunit A alpha isoform	Homo sapiens	43.9728	20	137	16	1	589	65.267	1.35	0.432959	1743	0.97	-0.0439433	1331	0.14	1.88	54000000	69000000	48000000	6.897	2757.07	20
Q15843	NEDD8	Homo sapiens	49.3827	4	17	4	1	81	9.066	1.36	0.443607	1761	0.97	-0.0439433	1332	39.41	18.38	12000000	19000000	13000000	9	288.734	4
O00159	Unconventional myosin-Ic	Homo sapiens	15.0517	12	43	12	1	1063	121.606	1.36	0.443607	1798	0.97	-0.0439433	1333	7.95	9.45	17000000	22000000	14000000	0.719	1132	12
Q15366-3	Poly(rC)-binding protein 2	Homo sapiens	58.5635	13	239	10	1	362	38.197	1.36	0.443607	1801	0.97	-0.0439433	1334	17.17	12.68	100000000	130000000	98000000	62.096	5842.76	13
P55145	Mesencephalic astrocyte-derived neurotrophic factor	Homo sapiens	48.9011	10	200	10	1	182	20.687	1.37	0.454176	1849	0.97	-0.0439433	1335	10.11	3.79	130000000	180000000	130000000	250.189	2596.56	10
G3V180	Dipeptidyl peptidase 3	Homo sapiens	54.9538	26	178	26	1	757	84.324	1.37	0.454176	1851	0.97	-0.0439433	1336	2.22	1.44	230000000	330000000	230000000	9	5232.46	26
Q9C0C9	Ubiquitin-conjugating enzyme E2 O	Homo sapiens	26.4706	22	86	22	1	1292	141.205	1.38	0.464668	1881	0.97	-0.0439433	1337	3.03	15.97	16000000	21000000	15000000	2.446	780.836	22
Q7L576	Cytoplasmic FMR1-interacting protein 1	Homo sapiens	22.506	21	78	21	1	1253	145.089	1.38	0.464668	1882	0.97	-0.0439433	1338	6.57	1.45	20000000	24000000	16000000	1.408	987.231	21
Q9P258	Protein RCC2	Homo sapiens	44.0613	15	55	15	1	522	56.049	1.38	0.464668	1892	0.97	-0.0439433	1339	1.26	2.47	41000000	59000000	41000000	4.436	916.069	15
Q9BXR0	Queuine tRNA-ribosyltransferase	Homo sapiens	10.1737	3	16	3	1	403	44.019	1.39	0.475085	1991	0.97	-0.0439433	1340	19.02	10.17	8700000	11000000	8200000	0.931	406.418	3
Q9NX46	Poly(ADP-ribose) glycohydrolase ARH3	Homo sapiens	17.0799	4	6	4	1	363	38.922	1.4	0.485427	1996	0.97	-0.0439433	1341	0.21	9.44	3300000	4800000	3100000	0.668	160	4
F5GWP8	Junction plakoglobin	Homo sapiens	14.2132	7	71	3	0	591	66.309	1.4	0.485427	2022	0.97	-0.0439433	1342			1100000	1500000	1100000	0.708	816.991	7
Q9BSH4	Translational activator of cytochrome c oxidase 1	Homo sapiens	20.5387	4	31	4	1	297	32.457	1.41	0.495695	2058	0.97	-0.0439433	1343	2.16	1.3	41000000	49000000	38000000	2.594	611.911	4
Q13619	Cullin-4A	Homo sapiens	9.61792	6	19	3	1	759	87.624	1.42	0.505891	2119	0.97	-0.0439433	1344			23000000	34000000	22000000	0.381	237.693	6
O14745	Na(+)/H(+) exchange regulatory cofactor NHE-RF1	Homo sapiens	54.1899	16	146	16	1	358	38.845	1.42	0.505891	2148	0.97	-0.0439433	1345	8.08	7.83	120000000	170000000	120000000	15.681	2459.91	16
P31942	Heterogeneous nuclear ribonucleoprotein H3	Homo sapiens	50.578	12	72	12	1	346	36.903	1.43	0.516015	2160	0.97	-0.0439433	1346	1.81	4.72	39000000	53000000	37000000	5.449	1668.13	12
E7EW20	Unconventional myosin-VI	Homo sapiens	23.0171	21	91	21	1	1286	148.742	1.44	0.526069	2198	0.97	-0.0439433	1347	1	3.77	23000000	27000000	21000000	1.715	1700.09	21
F5H0B0	Tumor protein D52	Homo sapiens	29.8561	7	48	7	0	278	31.151	1.44	0.526069	2215	0.97	-0.0439433	1348	22.57	13.89	19000000	24000000	18000000	6.499	922.883	7
Q96EK6	Glucosamine 6-phosphate N-acetyltransferase	Homo sapiens	58.1522	6	34	6	1	184	20.736	1.45	0.536053	2239	0.97	-0.0439433	1349	17.56	5.54	25000000	37000000	23000000	11.589	645.798	6
O94925	Glutaminase kidney isoform, mitochondrial	Homo sapiens	30.6428	13	61	1	1	669	73.414	1.45	0.536053	2241	0.97	-0.0439433	1350			3000000	4400000	3000000	1.994	852.126	13
Q96DI7	U5 small nuclear ribonucleoprotein 40 kDa protein	Homo sapiens	47.8992	11	53	11	1	357	39.286	1.45	0.536053	2263	0.97	-0.0439433	1351	4.15	0.24	26000000	38000000	26000000	6.943	814.329	11
E7ERK9	Translation initiation factor eIF-2B subunit delta	Homo sapiens	8.45588	3	5	3	1	544	59.677	1.45	0.536053	2265	0.97	-0.0439433	1352			5500000	8100000	5300000	0.28	43.27	3
P60891	Ribose-phosphate pyrophosphokinase 1	Homo sapiens	51.8868	14	100	14	1	318	34.812	1.47	0.555816	2311	0.97	-0.0439433	1353	12.65	15.96	22000000	30000000	21000000	14.849	1851.53	14
Q5J8M3	ER membrane protein complex subunit 4	Homo sapiens	26.776	4	8	4	1	183	20.073	1.47	0.555816	2317	0.97	-0.0439433	1354	16.05	0.32	15000000	19000000	15000000	2.981	139.484	4
P11216	Glycogen phosphorylase, brain form	Homo sapiens	28.8256	19	104	14	1	843	96.635	1.48	0.565597	2373	0.97	-0.0439433	1355	8.62	11.73	21000000	30000000	20000000	2.227	897.766	19
P13489	Ribonuclease inhibitor	Homo sapiens	51.8438	15	77	15	1	461	49.941	1.48	0.565597	2377	0.97	-0.0439433	1356	4.94	4.99	62000000	88000000	60000000	4.012	2561.74	15
Q9NRN7	L-aminoadipate-semialdehyde dehydrogenase-phosphopantetheinyl transferase	Homo sapiens	13.9159	4	20	4	1	309	35.753	1.51	0.594549	2449	0.97	-0.0439433	1357	6.51	7.5	4300000	6600000	4200000	1.081	222.148	4
Q04760	Lactoylglutathione lyase	Homo sapiens	74.4565	12	272	12	1	184	20.764	1.52	0.604071	2473	0.97	-0.0439433	1358	18.44	24.11	160000000	230000000	160000000	145.78	2198.96	12
O15145	Actin-related protein 2/3 complex subunit 3	Homo sapiens	39.8876	7	90	7	1	178	20.533	1.56	0.641546	2553	0.97	-0.0439433	1359	18.45	2.94	83000000	120000000	78000000	11.115	1230.87	7
Q92930	Ras-related protein Rab-8B	Homo sapiens	52.1739	12	194	5	1	207	23.569	1.57	0.650765	2568	0.97	-0.0439433	1360	16.25	4.23	39000000	61000000	38000000	22.714	4061.39	12
P27105	Erythrocyte band 7 integral membrane protein	Homo sapiens	42.0139	8	86	8	1	288	31.711	1.58	0.659925	2576	0.97	-0.0439433	1361	15.9	19.5	28000000	39000000	25000000	5.813	2338.15	8
P41208	Centrin-2	Homo sapiens	23.8372	3	9	3	1	172	19.726	1.68	0.748461	2694	0.97	-0.0439433	1362	46.74	5.6	5400000	20000000	5200000	4.012	121.199	3
G5E9Q6	Profilin	Homo sapiens	31.9149	6	151	6	1	188	20.773	1.7	0.765535	2701	0.97	-0.0439433	1363	17.36	6.26	38000000	56000000	35000000	9	3771.37	6
Q9P086	Mediator of RNA polymerase II transcription subunit 11	Homo sapiens	39.3162	3	4	3	1	117	13.121	1.7	0.765535	2703	0.97	-0.0439433	1364			4900000	8500000	4700000	1.371	136.553	3
Q9Y4C2	Protein FAM115A	Homo sapiens	6.08035	5	13	5	1	921	102.061	1.86	0.895303	2762	0.97	-0.0439433	1365	19.01	12.38	10000000	16000000	10000000	0.48	314.146	5
Q9HB66	Alternative protein MKKS	Homo sapiens	69.8413	3	8	3	1	63	7.259	0.88	-0.184425	36	0.98	-0.0291463	1366	49.71	19.39	19000000	22000000	16000000	9	170.03	3
Q8N2F6	Armadillo repeat-containing protein 10	Homo sapiens	14.5773	3	6	3	1	343	37.517	1.04	0.0565835	139	0.98	-0.0291463	1367			6100000	6300000	6000000	0.848	64.18	3
Q9H1K1	Iron-sulfur cluster assembly enzyme ISCU, mitochondrial	Homo sapiens	38.9222	5	31	5	1	167	17.988	1.12	0.163499	290	0.98	-0.0291463	1368	5.08	3.86	6600000	7100000	6400000	6.017	665.57	5
P62805	Histone H4	Homo sapiens	61.165	13	2588	13	1	103	11.36	1.12	0.163499	293	0.98	-0.0291463	1369	14	9.94	500000000	680000000	540000000	6.81292e+07	52176.6	13
P09429	High mobility group protein B1	Homo sapiens	47.907	11	511	9	1	215	24.878	1.15	0.201634	366	0.98	-0.0291463	1370	6.22	4.68	300000000	360000000	310000000	999	10577.2	11
Q8N5M9	Protein jagunal homolog 1	Homo sapiens	20.2186	4	38	4	1	183	21.111	1.15	0.201634	371	0.98	-0.0291463	1371	0.99	6.07	24000000	26000000	22000000	16.783	673.8	4
P0CW22	40S ribosomal protein S17-like	Homo sapiens	60	7	215	7	1	135	15.54	1.15	0.201634	379	0.98	-0.0291463	1372	24.66	18.62	210000000	240000000	220000000	2153.43	1952.32	7
P62753	40S ribosomal protein S6	Homo sapiens	41.3655	13	225	13	1	249	28.663	1.15	0.201634	409	0.98	-0.0291463	1373	28.79	19.01	280000000	350000000	370000000	202.092	4017.52	13
Q9Y2T2	AP-3 complex subunit mu-1	Homo sapiens	13.1579	4	21	4	1	418	46.909	1.17	0.226509	472	0.98	-0.0291463	1374	0.37	0.33	31000000	37000000	31000000	1.015	369.012	4
O95816	BAG family molecular chaperone regulator 2	Homo sapiens	43.128	6	44	6	1	211	23.757	1.17	0.226509	495	0.98	-0.0291463	1375	7.14	5.46	19000000	24000000	19000000	6.499	418.746	6
Q9H307	Pinin	Homo sapiens	14.7838	9	49	9	1	717	81.565	1.18	0.238787	524	0.98	-0.0291463	1376	9.48	7.44	26000000	29000000	25000000	1.081	229.829	9
O00203	AP-3 complex subunit beta-1	Homo sapiens	16.819	15	59	15	1	1094	121.244	1.19	0.250962	563	0.98	-0.0291463	1377	6.11	3.83	11000000	14000000	10000000	1.031	932.991	15
Q7L0Y3	Mitochondrial ribonuclease P protein 1	Homo sapiens	25.3102	7	36	7	1	403	47.317	1.2	0.263034	655	0.98	-0.0291463	1378	3.07	15.98	12000000	16000000	12000000	1.807	249.882	7
Q96T76-8	MMS19 nucleotide excision repair protein homolog	Homo sapiens	14.4624	10	37	10	1	1051	115.631	1.21	0.275007	687	0.98	-0.0291463	1379	16.71	9.04	7100000	7700000	6100000	0.647	254.06	10
Q00325	Phosphate carrier protein, mitochondrial	Homo sapiens	56.9061	17	532	17	1	362	40.069	1.21	0.275007	696	0.98	-0.0291463	1380	16.08	14.09	150000000	200000000	150000000	172.02	6159.1	17
A8MXP9	Matrin-3	Homo sapiens	37.9888	25	199	25	1	895	99.905	1.21	0.275007	707	0.98	-0.0291463	1381	14.86	9.62	62000000	75000000	57000000	7.756	2469.07	25
Q92538	Golgi-specific brefeldin A-resistance guanine nucleotide exchange factor 1	Homo sapiens	27.4879	35	161	34	1	1859	206.315	1.21	0.275007	709	0.98	-0.0291463	1382	7.4	7.16	12000000	15000000	12000000	2.229	2190.31	35
P09622	Dihydrolipoyl dehydrogenase, mitochondrial	Homo sapiens	25.5403	9	67	9	1	509	54.143	1.23	0.298658	821	0.98	-0.0291463	1383	3.2	5.41	110000000	130000000	100000000	2.687	1752.15	9
Q8N1G4	Leucine-rich repeat-containing protein 47	Homo sapiens	20.0686	8	36	8	1	583	63.434	1.23	0.298658	833	0.98	-0.0291463	1384	27.21	7.77	19000000	25000000	17000000	1.352	540.258	8
P42224	Signal transducer and activator of transcription 1-alpha/beta	Homo sapiens	33.3333	21	114	21	1	750	87.28	1.23	0.298658	839	0.98	-0.0291463	1385	4.16	2.17	45000000	53000000	43000000	4.766	2270.44	21
Q01105	Protein SET	Homo sapiens	38.9655	8	131	8	1	290	33.469	1.23	0.298658	848	0.98	-0.0291463	1386	1.13	2.59	130000000	160000000	120000000	30.623	1232.75	8
P20674	Cytochrome c oxidase subunit 5A, mitochondrial	Homo sapiens	58	9	156	9	1	150	16.752	1.23	0.298658	851	0.98	-0.0291463	1387	6.64	2.77	130000000	160000000	130000000	186.382	2088.88	9
P51398	28S ribosomal protein S29, mitochondrial	Homo sapiens	24.1206	7	36	7	1	398	45.538	1.23	0.298658	860	0.98	-0.0291463	1388	39.15	1.58	9600000	12000000	9800000	1.371	535.222	7
P09488	Glutathione S-transferase Mu 1	Homo sapiens	46.789	9	71	3	1	218	25.695	1.24	0.31034	878	0.98	-0.0291463	1389	4.05	4.3	52000000	63000000	49000000	6.743	2665.54	9
P61006	Ras-related protein Rab-8A	Homo sapiens	52.1739	12	189	4	1	207	23.653	1.24	0.31034	935	0.98	-0.0291463	1390	9.31	12.42	14000000	18000000	14000000	18.684	3129.19	12
O00567	Nucleolar protein 56	Homo sapiens	45.6229	16	95	16	1	594	66.009	1.25	0.321928	966	0.98	-0.0291463	1391	9.25	5.66	36000000	44000000	33000000	7.254	2354.88	16
Q9BYD6	39S ribosomal protein L1, mitochondrial	Homo sapiens	10.4615	3	22	3	1	325	36.885	1.25	0.321928	1011	0.98	-0.0291463	1392	19.11	7.67	7900000	9800000	8100000	0.931	213.155	3
P50395	Rab GDP dissociation inhibitor beta	Homo sapiens	82.4719	34	684	24	1	445	50.631	1.27	0.344828	1116	0.98	-0.0291463	1393	13.72	5.59	290000000	390000000	290000000	1171.1	12134.7	34
P06756	Integrin alpha-V	Homo sapiens	10.8779	8	24	8	1	1048	115.964	1.28	0.356144	1159	0.98	-0.0291463	1394	18.01	14.15	5300000	5700000	4300000	0.451	261.147	8
P08183	Multidrug resistance protein 1	Homo sapiens	22.1094	23	101	23	1	1280	141.389	1.28	0.356144	1176	0.98	-0.0291463	1395	9	7.3	15000000	18000000	16000000	2.542	1780.11	23
P16949-2	Stathmin	Homo sapiens	40.8046	10	442	10	1	174	19.811	1.28	0.356144	1194	0.98	-0.0291463	1396	11.36	8.24	120000000	160000000	110000000	999	4765.32	10
F8W8Z9	Mitochondrial import receptor subunit TOM5 homolog	Homo sapiens	27.551	5	32	5	1	98	10.969	1.28	0.356144	1197	0.98	-0.0291463	1397	11.71	5.52	8900000	10000000	8800000	12.895	258.641	5
Q9UJ68	Mitochondrial peptide methionine sulfoxide reductase	Homo sapiens	28.9362	4	7	4	1	235	26.116	1.28	0.356144	1209	0.98	-0.0291463	1398	16.67	14.74	7400000	9200000	7300000	0.968	116.93	4
Q86VP6	Cullin-associated NEDD8-dissociated protein 1	Homo sapiens	42.2764	39	273	39	1	1230	136.289	1.28	0.356144	1211	0.98	-0.0291463	1399	4.83	2.68	110000000	140000000	110000000	11.509	4245.48	39
O95373	Importin-7	Homo sapiens	40.2697	31	164	31	1	1038	119.44	1.29	0.367371	1259	0.98	-0.0291463	1400	6.34	12.95	47000000	63000000	49000000	17.421	3693.84	31
Q969U7	Proteasome assembly chaperone 2	Homo sapiens	26.8939	8	30	8	1	264	29.377	1.29	0.367371	1263	0.98	-0.0291463	1401	13.62	22.26	10000000	14000000	11000000	2.875	233.305	8
O60220	Mitochondrial import inner membrane translocase subunit Tim8 A	Homo sapiens	49.4845	4	25	4	1	97	10.991	1.29	0.367371	1296	0.98	-0.0291463	1402	1.86	2.77	20000000	28000000	20000000	12.895	469.354	4
A2RRP1	Neuroblastoma-amplified sequence	Homo sapiens	9.19443	14	33	14	1	2371	268.401	1.29	0.367371	1310	0.98	-0.0291463	1403	7.31	5.13	4700000	6000000	4500000	0.386	392.765	14
O60841	Eukaryotic translation initiation factor 5B	Homo sapiens	26.4754	22	150	22	1	1220	138.742	1.3	0.378512	1339	0.98	-0.0291463	1404	6.42	12.15	46000000	63000000	47000000	4.125	1685.52	22
O75935	Dynactin subunit 3	Homo sapiens	33.871	6	30	6	1	186	21.106	1.3	0.378512	1355	0.98	-0.0291463	1405	18.77	5.82	24000000	31000000	23000000	3.394	252.156	6
Q93008	Probable ubiquitin carboxyl-terminal hydrolase FAF-X	Homo sapiens	8.44358	17	57	17	1	2570	292.094	1.3	0.378512	1357	0.98	-0.0291463	1406	12.67	0.87	9500000	9700000	7100000	0.448	743.965	17
P02786	Transferrin receptor protein 1	Homo sapiens	39.0789	21	178	21	1	760	84.818	1.31	0.389567	1419	0.98	-0.0291463	1407	6.35	4.31	38000000	51000000	38000000	4.817	3256.93	21
O75694	Nuclear pore complex protein Nup155	Homo sapiens	26.8871	24	101	24	1	1391	155.1	1.31	0.389567	1438	0.98	-0.0291463	1408	8.53	1.42	16000000	20000000	16000000	2.636	2056.38	24
P58546	Myotrophin	Homo sapiens	75.4237	5	120	5	1	118	12.887	1.31	0.389567	1447	0.98	-0.0291463	1409	8.19	4.21	120000000	150000000	110000000	99	2851.19	5
O43809	Cleavage and polyadenylation specificity factor subunit 5	Homo sapiens	57.7093	12	128	12	1	227	26.211	1.32	0.400538	1494	0.98	-0.0291463	1410	2.28	4.16	130000000	160000000	120000000	19.535	1620.56	12
Q9UBE0	SUMO-activating enzyme subunit 1	Homo sapiens	48.2659	13	47	13	1	346	38.426	1.32	0.400538	1506	0.98	-0.0291463	1411	6.02	8.46	21000000	29000000	19000000	8.047	496.814	13
Q93052	Lipoma-preferred partner	Homo sapiens	22.2222	8	29	8	1	612	65.704	1.33	0.411426	1555	0.98	-0.0291463	1412	2.54	16.16	28000000	35000000	25000000	2.162	205.849	8
P30419	Glycylpeptide N-tetradecanoyltransferase 1	Homo sapiens	13.3065	5	34	5	1	496	56.77	1.33	0.411426	1571	0.98	-0.0291463	1413	5.07	1.74	68000000	90000000	67000000	1.649	450.575	5
O95989	Diphosphoinositol polyphosphate phosphohydrolase 1	Homo sapiens	44.7674	6	36	5	1	172	19.459	1.33	0.411426	1603	0.98	-0.0291463	1414	1.91	4.03	15000000	20000000	15000000	14.849	550.926	6
Q05682-3	Caldesmon	Homo sapiens	29.9283	11	66	11	1	558	64.218	1.34	0.422233	1666	0.98	-0.0291463	1415	3.6	0.73	68000000	93000000	64000000	2.49	790.611	11
Q9NZL4-3	Hsp70-binding protein 1	Homo sapiens	33.0864	9	31	9	1	405	44.487	1.34	0.422233	1677	0.98	-0.0291463	1416	12.56	5.21	17000000	22000000	16000000	2.675	570.277	9
P28066	Proteasome subunit alpha type-5	Homo sapiens	54.3568	10	110	10	1	241	26.394	1.34	0.422233	1678	0.98	-0.0291463	1417	7.96	5.17	300000000	380000000	310000000	810.131	2339.18	10
P49588	Alanine--tRNA ligase, cytoplasmic	Homo sapiens	47.5207	36	403	36	1	968	106.743	1.35	0.432959	1681	0.98	-0.0291463	1418	4.15	8.74	49000000	67000000	47000000	30.623	9036.65	36
P15170-3	Eukaryotic peptide chain release factor GTP-binding subunit ERF3A	Homo sapiens	29.6703	13	96	4	1	637	68.656	1.35	0.432959	1716	0.98	-0.0291463	1419	7.39	1.03	90000000	120000000	89000000	5.136	907.921	13
P57088	Transmembrane protein 33	Homo sapiens	33.6032	8	106	8	1	247	27.96	1.35	0.432959	1720	0.98	-0.0291463	1420	5.13	1.77	56000000	73000000	54000000	20.544	2122.2	8
P51970	NADH dehydrogenase [ubiquinone] 1 alpha subcomplex subunit 8	Homo sapiens	26.7442	4	69	4	1	172	20.092	1.35	0.432959	1725	0.98	-0.0291463	1421	2.16	8.09	43000000	50000000	39000000	3.329	854	4
F8W8S0	Cytoplasmic dynein 1 intermediate chain 2	Homo sapiens	23.8245	9	33	9	1	638	71.305	1.36	0.443607	1756	0.98	-0.0291463	1422	6.35	10.58	26000000	36000000	24000000	1.683	1300.14	9
B4DUC8	S-methyl-5'-thioadenosine phosphorylase	Homo sapiens	42	9	77	9	1	300	33.165	1.36	0.443607	1788	0.98	-0.0291463	1423	5.96	2.17	53000000	68000000	110000000	10.288	1583.46	9
P10599	Thioredoxin	Homo sapiens	65.7143	9	280	9	1	105	11.73	1.36	0.443607	1789	0.98	-0.0291463	1424	14.71	6.06	180000000	260000000	180000000	1388.49	5776.41	9
P54920	Alpha-soluble NSF attachment protein	Homo sapiens	71.8644	14	61	14	1	295	33.211	1.36	0.443607	1814	0.98	-0.0291463	1425	7.36	5.44	21000000	32000000	21000000	12.895	1220.96	14
P49821	NADH dehydrogenase [ubiquinone] flavoprotein 1, mitochondrial	Homo sapiens	26.0776	8	18	8	1	464	50.785	1.36	0.443607	1816	0.98	-0.0291463	1426	16	4.99	18000000	22000000	14000000	1.555	251.98	8
P31948	Stress-induced-phosphoprotein 1	Homo sapiens	43.6464	22	133	22	1	543	62.599	1.37	0.454176	1825	0.98	-0.0291463	1427	9.58	1.28	120000000	150000000	110000000	5.933	2590.33	22
Q9NQT5	Exosome complex component RRP40	Homo sapiens	31.2727	5	20	5	1	275	29.553	1.37	0.454176	1861	0.98	-0.0291463	1428	19.69	15.02	13000000	19000000	13000000	2.728	493.333	5
Q15642	Cdc42-interacting protein 4	Homo sapiens	9.15141	4	18	4	1	601	68.31	1.38	0.464668	1927	0.98	-0.0291463	1429	11.02	2.21	21000000	29000000	20000000	0.607	250.898	4
Q8IZ83	Aldehyde dehydrogenase family 16 member A1	Homo sapiens	11.2219	6	17	6	1	802	85.074	1.4	0.485427	2040	0.98	-0.0291463	1430	5.37	11.25	24000000	34000000	24000000	0.63	624.277	6
D6REX3	Protein transport protein Sec31A	Homo sapiens	24.8601	23	183	23	1	1251	136.141	1.4	0.485427	2051	0.98	-0.0291463	1431	7.48	0.58	29000000	40000000	29000000	5.051	2377.27	23
P43034	Platelet-activating factor acetylhydrolase IB subunit alpha	Homo sapiens	26.5854	8	44	7	1	410	46.608	1.4	0.485427	2052	0.98	-0.0291463	1432	1.16	2.11	40000000	58000000	40000000	2.03	690.424	8
Q9BRA2	Thioredoxin domain-containing protein 17	Homo sapiens	75.6098	7	172	7	1	123	13.932	1.42	0.505891	2117	0.98	-0.0291463	1433	1.93	4.94	150000000	200000000	150000000	99	4141.49	7
Q9BUT9	Protein FAM195A	Homo sapiens	30	3	9	3	1	160	17.817	1.42	0.505891	2124	0.98	-0.0291463	1434	20.67	9.88	2200000	3700000	2800000	2.162	531.27	3
Q96E16	Small integral membrane protein 19	Homo sapiens	28.972	3	7	3	1	107	12.431	1.43	0.516015	2166	0.98	-0.0291463	1435			2400000	3200000	2300000	9	106.3	3
P49903	Selenide, water dikinase 1	Homo sapiens	33.6735	7	44	7	1	392	42.883	1.43	0.516015	2179	0.98	-0.0291463	1436	5.09	5.89	19000000	32000000	21000000	6.499	1040.25	7
H0YIV9	Uncharacterized protein (Fragment)	Homo sapiens	55.9524	6	21	4	1	168	18.704	1.44	0.526069	2200	0.98	-0.0291463	1437			3500000	4700000	3400000	6.943	153.073	6
Q99611	Selenide, water dikinase 2	Homo sapiens	26.1161	6	22	6	1	448	47.276	1.45	0.536053	2236	0.98	-0.0291463	1438	11.53	15.49	11000000	16000000	11000000	1.336	176.192	6
Q9BU23	Lipase maturation factor 2	Homo sapiens	10.0424	4	5	4	1	707	79.647	1.45	0.536053	2248	0.98	-0.0291463	1439			20000000	30000000	19000000	0.389	122.46	4
P04080	Cystatin-B	Homo sapiens	70.4082	4	81	4	1	98	11.133	1.46	0.545968	2276	0.98	-0.0291463	1440	2.86	4.25	88000000	120000000	84000000	99	1661.25	4
Q9GZS3	WD repeat-containing protein 61	Homo sapiens	17.7049	4	19	4	1	305	33.56	1.46	0.545968	2306	0.98	-0.0291463	1441			11000000	16000000	10000000	0.968	476.515	4
Q9BV86	N-terminal Xaa-Pro-Lys N-methyltransferase 1	Homo sapiens	22.4215	4	32	4	1	223	25.371	1.48	0.565597	2353	0.98	-0.0291463	1442	9.86	7.44	26000000	39000000	25000000	1.61	1070.8	4
Q13867	Bleomycin hydrolase	Homo sapiens	22.1978	7	44	7	1	455	52.528	1.49	0.575312	2397	0.98	-0.0291463	1443	19.51	15.08	22000000	29000000	19000000	1.913	474.39	7
O94906	Pre-mRNA-processing factor 6	Homo sapiens	16.6844	13	37	13	1	941	106.858	1.51	0.594549	2440	0.98	-0.0291463	1444	0.96	25.7	6800000	11000000	13000000	0.892	399.505	13
Q99735	Microsomal glutathione S-transferase 2	Homo sapiens	19.0476	3	67	3	1	147	16.61	1.51	0.594549	2448	0.98	-0.0291463	1445	20.73	23.15	69000000	89000000	60000000	14.849	841.115	3
Q99961	Endophilin-A2	Homo sapiens	25	8	35	8	1	368	41.464	1.54	0.62293	2514	0.98	-0.0291463	1446	3.49	5.28	44000000	61000000	46000000	2.325	503.714	8
O15127	Secretory carrier-associated membrane protein 2	Homo sapiens	14.5897	5	19	5	1	329	36.625	1.61	0.687061	2631	0.98	-0.0291463	1447	5.41	3.19	6700000	11000000	6400000	3.642	676.35	5
Q16595	Frataxin, mitochondrial	Homo sapiens	20	3	4	3	1	210	23.121	1.61	0.687061	2633	0.98	-0.0291463	1448	31.12	3.07	8300000	12000000	8300000	0.931	51.82	3
Q9Y5R8	Trafficking protein particle complex subunit 1	Homo sapiens	24.8276	3	12	3	1	145	16.821	1.62	0.695994	2641	0.98	-0.0291463	1449	14.69	6.46	12000000	18000000	11000000	0.778	250.777	3
Q86UE4	Protein LYRIC	Homo sapiens	8.59107	4	6	4	1	582	63.799	1.65	0.722466	2665	0.98	-0.0291463	1450	14.3	18.93	11000000	17000000	9900000	0.359	121.07	4
P62341	Selenoprotein T	Homo sapiens	28.7179	4	9	4	1	195	22.31	1.66	0.731183	2675	0.98	-0.0291463	1451	8.69	9.12	9300000	15000000	9100000	1.154	141.196	4
P43304	Glycerol-3-phosphate dehydrogenase, mitochondrial	Homo sapiens	14.1678	8	19	8	1	727	80.802	1.68	0.748461	2691	0.98	-0.0291463	1452	17.16	4.02	24000000	35000000	21000000	0.66	477.389	8
Q9NUD5	Zinc finger CCHC domain-containing protein 3	Homo sapiens	9.40594	3	5	3	1	404	43.591	1.72	0.782409	2717	0.98	-0.0291463	1453	25.99	3.3	11000000	16000000	11000000	0.28	276	3
Q15102	Platelet-activating factor acetylhydrolase IB subunit gamma	Homo sapiens	53.2468	8	91	8	1	231	25.718	1.78	0.831877	2749	0.98	-0.0291463	1454	38.29	5.17	76000000	110000000	72000000	5.494	2432.54	8
Q04917	14-3-3 protein eta	Homo sapiens	72.7642	19	325	15	1	246	28.201	1.78	0.831877	2750	0.98	-0.0291463	1455	44.25	4.86	120000000	170000000	120000000	145.78	4644.65	19
Q01085-2	Nucleolysin TIAR	Homo sapiens	21.4286	5	28	2	1	392	43.421	1.01	0.0143553	96	0.99	-0.0144996	1456	59.48	14.74	11000000	13000000	11000000	1.994	711.358	5
Q9GZR7	ATP-dependent RNA helicase DDX24	Homo sapiens	5.58789	3	8	3	1	859	96.271	1.08	0.111031	194	0.99	-0.0144996	1457	8.39	10.48	6200000	6500000	6000000	0.142	83.5467	3
O14561	Acyl carrier protein, mitochondrial	Homo sapiens	21.1538	4	84	4	1	156	17.406	1.09	0.124328	227	0.99	-0.0144996	1458	3.72	1.4	67000000	78000000	66000000	38.811	1418.46	4
P08195-4	4F2 cell-surface antigen heavy chain	Homo sapiens	33.4342	19	231	19	1	661	71.079	1.11	0.15056	268	0.99	-0.0144996	1459	6.47	4.33	46000000	54000000	43000000	15.298	3394.59	19
Q9NYF8	Bcl-2-associated transcription factor 1	Homo sapiens	9.02174	6	29	6	1	920	106.059	1.14	0.189034	339	0.99	-0.0144996	1460	6.24	4.72	15000000	18000000	16000000	0.778	230.615	6
H3BPE7	RNA-binding protein FUS	Homo sapiens	15.9393	8	308	6	1	527	53.465	1.15	0.201634	380	0.99	-0.0144996	1461	26.23	19.45	57000000	73000000	57000000	30.623	4680.14	8
Q8WUM4	Programmed cell death 6-interacting protein	Homo sapiens	50.8065	36	374	36	1	868	95.963	1.16	0.214125	412	0.99	-0.0144996	1462	14.33	12.94	63000000	80000000	60000000	22.101	6695.01	36
O75400	Pre-mRNA-processing factor 40 homolog A	Homo sapiens	7.52351	6	22	6	1	957	108.737	1.16	0.214125	425	0.99	-0.0144996	1463	9.73	22.43	7100000	8500000	7200000	0.482	297.885	6
P35658-3	Nuclear pore complex protein Nup214	Homo sapiens	17.9818	22	87	22	1	2091	213.559	1.16	0.214125	426	0.99	-0.0144996	1464	3.9	4.67	9300000	11000000	9600000	2.307	1189.16	22
P25705	ATP synthase subunit alpha, mitochondrial	Homo sapiens	52.6221	25	482	25	1	553	59.714	1.17	0.226509	468	0.99	-0.0144996	1465	28.67	13.11	260000000	350000000	250000000	17.632	11614.3	25
B1ANH5	Guanylate kinase	Homo sapiens	24.6231	3	6	3	1	199	21.985	1.18	0.238787	518	0.99	-0.0144996	1466	43.41	18.25	6300000	8500000	6600000	1.848	111.004	3
Q9BZZ5	Apoptosis inhibitor 5	Homo sapiens	29.5802	11	55	2	1	524	58.968	1.18	0.238787	528	0.99	-0.0144996	1467	10.58	7.72	58000000	68000000	59000000	2.06	1264.78	11
Q03013	Glutathione S-transferase Mu 4	Homo sapiens	48.1651	10	80	4	1	218	25.545	1.18	0.238787	533	0.99	-0.0144996	1468	14.7	13.77	33000000	41000000	31000000	9	2788.85	10
O00299	Chloride intracellular channel protein 1	Homo sapiens	85.8921	19	363	18	1	241	26.906	1.18	0.238787	545	0.99	-0.0144996	1469	22.14	10.15	280000000	340000000	290000000	294.521	6347.65	19
P07237	Protein disulfide-isomerase	Homo sapiens	55.5118	27	674	27	1	508	57.081	1.18	0.238787	550	0.99	-0.0144996	1470	19.94	6.03	350000000	490000000	370000000	99	8411.87	27
P56385	ATP synthase subunit e, mitochondrial	Homo sapiens	66.6667	6	181	6	1	69	7.928	1.19	0.250962	578	0.99	-0.0144996	1471	6.05	6.02	36000000	43000000	32000000	1583.89	3011.18	6
Q9UJC5	SH3 domain-binding glutamic acid-rich-like protein 2	Homo sapiens	59.8131	4	40	4	1	107	12.318	1.19	0.250962	588	0.99	-0.0144996	1472	7.53	3.29	11000000	13000000	11000000	9	573.871	4
Q9NQ50	39S ribosomal protein L40, mitochondrial	Homo sapiens	20.8738	3	16	3	1	206	24.475	1.2	0.263034	621	0.99	-0.0144996	1473	19.78	7.82	9200000	11000000	9200000	1.848	135.45	3
P54727	UV excision repair protein RAD23 homolog B	Homo sapiens	17.6039	4	66	4	1	409	43.145	1.2	0.263034	640	0.99	-0.0144996	1474	2.43	11.18	48000000	60000000	47000000	2.875	892.033	4
E7ETU7	39S ribosomal protein L3, mitochondrial	Homo sapiens	17.8667	4	14	4	1	375	41.602	1.2	0.263034	668	0.99	-0.0144996	1475	0.64	7.21	4400000	5100000	4000000	0.585	149.32	4
Q13813-3	Spectrin alpha chain, non-erythrocytic 1	Homo sapiens	67.7406	161	2401	1	1	2452	282.108	1.2	0.263034	672	0.99	-0.0144996	1476			18000000	22000000	18000000	146.983	44762.9	161
Q9Y376	Calcium-binding protein 39	Homo sapiens	13.4897	4	9	4	1	341	39.844	1.22	0.286881	746	0.99	-0.0144996	1477	6.85	6.59	7100000	8100000	6800000	0.532	40.91	4
P55769	NHP2-like protein 1	Homo sapiens	75	10	153	10	1	128	14.165	1.22	0.286881	785	0.99	-0.0144996	1478	2.68	1.65	160000000	210000000	160000000	358.381	3033.38	10
Q99471	Prefoldin subunit 5	Homo sapiens	73.3766	8	89	8	1	154	17.317	1.22	0.286881	787	0.99	-0.0144996	1479	7.69	6.11	46000000	59000000	44000000	30.623	1830.94	8
Q9NS69	Mitochondrial import receptor subunit TOM22 homolog	Homo sapiens	48.5915	5	137	5	1	142	15.512	1.22	0.286881	790	0.99	-0.0144996	1480	16.04	8.54	98000000	120000000	95000000	192.07	4426.65	5
Q93096	Protein tyrosine phosphatase type IVA 1	Homo sapiens	41.0405	6	12	3	1	173	19.802	1.24	0.31034	865	0.99	-0.0144996	1481			4600000	7400000	5800000	3.924	349.95	6
P12074	Cytochrome c oxidase subunit 6A1, mitochondrial	Homo sapiens	62.3853	3	8	1	1	109	12.147	1.24	0.31034	869	0.99	-0.0144996	1482			77000000	95000000	77000000	9	35.16	3
O94874	E3 UFM1-protein ligase 1	Homo sapiens	24.4332	12	34	12	1	794	89.54	1.24	0.31034	902	0.99	-0.0144996	1483	2.31	7.02	23000000	30000000	24000000	1.123	613.898	12
P55036	26S proteasome non-ATPase regulatory subunit 4	Homo sapiens	34.4828	10	57	1	1	377	40.711	1.24	0.31034	908	0.99	-0.0144996	1484			60000000	74000000	60000000	6.499	622.721	10
Q9BQ67	Glutamate-rich WD repeat-containing protein 1	Homo sapiens	17.713	5	18	5	1	446	49.388	1.24	0.31034	915	0.99	-0.0144996	1485	2.62	2.08	37000000	42000000	34000000	1.239	172.137	5
P08243	Asparagine synthetase [glutamine-hydrolyzing]	Homo sapiens	45.8111	22	96	22	1	561	64.329	1.25	0.321928	953	0.99	-0.0144996	1486	11.06	0.6	86000000	96000000	78000000	9	1128.49	22
P28331-2	NADH-ubiquinone oxidoreductase 75 kDa subunit, mitochondrial	Homo sapiens	37.6518	18	69	18	1	741	80.945	1.25	0.321928	986	0.99	-0.0144996	1487	5.68	4.05	43000000	54000000	40000000	2.981	1230.51	18
O75940	Survival of motor neuron-related-splicing factor 30	Homo sapiens	38.2353	5	26	5	1	238	26.694	1.25	0.321928	994	0.99	-0.0144996	1488	2.04	4.83	30000000	29000000	23000000	7.111	516.248	5
J3QLS3	28S ribosomal protein S7, mitochondrial	Homo sapiens	32.1033	10	43	10	1	271	31.684	1.26	0.333424	1015	0.99	-0.0144996	1489	6.49	6.79	20000000	26000000	20000000	5.158	518.307	10
Q9NVP1	ATP-dependent RNA helicase DDX18	Homo sapiens	32.2388	15	89	15	1	670	75.359	1.26	0.333424	1054	0.99	-0.0144996	1490	6.55	18.91	48000000	57000000	48000000	4.275	1428.65	15
Q92900	Regulator of nonsense transcripts 1	Homo sapiens	44.287	37	254	37	1	1129	124.267	1.26	0.333424	1068	0.99	-0.0144996	1491	16.08	5.01	25000000	32000000	25000000	11.969	4237.73	37
P14866	Heterogeneous nuclear ribonucleoprotein L	Homo sapiens	52.1222	20	387	19	1	589	64.092	1.27	0.344828	1088	0.99	-0.0144996	1492	17.09	16.52	140000000	170000000	130000000	214.443	8163.04	20
O94776	Metastasis-associated protein MTA2	Homo sapiens	32.7844	15	107	13	1	668	74.976	1.27	0.344828	1099	0.99	-0.0144996	1493	16.37	1.22	67000000	80000000	66000000	1.812	2423	15
P35610	Sterol O-acyltransferase 1	Homo sapiens	11.8182	4	13	4	1	550	64.692	1.27	0.344828	1109	0.99	-0.0144996	1494	17.65	10.2	21000000	30000000	23000000	0.778	28.79	4
P14618	Pyruvate kinase PKM	Homo sapiens	75.3296	38	1630	38	1	531	57.9	1.27	0.344828	1114	0.99	-0.0144996	1495	15.63	10.81	260000000	370000000	270000000	5042.16	29473.9	38
P18754-2	Regulator of chromosome condensation	Homo sapiens	43.3628	11	118	11	1	452	48.115	1.28	0.356144	1162	0.99	-0.0144996	1496	11.36	3.58	110000000	140000000	110000000	12.895	2344.18	11
Q15691	Microtubule-associated protein RP/EB family member 1	Homo sapiens	68.2836	12	211	12	1	268	29.98	1.29	0.367371	1253	0.99	-0.0144996	1497	5.05	3.57	98000000	130000000	97000000	58.948	4754.82	12
Q9ULD2	Microtubule-associated tumor suppressor 1	Homo sapiens	8.66142	8	14	8	1	1270	141.309	1.29	0.367371	1306	0.99	-0.0144996	1498	3.41	9.56	4000000	5400000	4000000	0.378	143.522	8
P07355	Annexin A2	Homo sapiens	65.7817	26	782	26	1	339	38.58	1.31	0.389567	1408	0.99	-0.0144996	1499	6.96	11.14	360000000	450000000	370000000	748.894	13446.8	26
P41252	Isoleucine--tRNA ligase, cytoplasmic	Homo sapiens	43.1854	44	483	44	1	1262	144.406	1.31	0.389567	1427	0.99	-0.0144996	1500	10.88	15.58	59000000	76000000	65000000	22.316	7500.35	44
O14929	Histone acetyltransferase type B catalytic subunit	Homo sapiens	17.6611	5	19	5	1	419	49.481	1.31	0.389567	1457	0.99	-0.0144996	1501	0.54	0.7	42000000	56000000	41000000	1.228	742.211	5
Q7L9L4-2	MOB kinase activator 1B	Homo sapiens	20.362	4	44	4	1	221	25.483	1.31	0.389567	1469	0.99	-0.0144996	1502	10.42	4.05	12000000	14000000	11000000	6.943	178.522	4
P54136	Arginine--tRNA ligase, cytoplasmic	Homo sapiens	38.1818	20	150	20	1	660	75.331	1.32	0.400538	1489	0.99	-0.0144996	1503	2.82	3.47	37000000	49000000	35000000	5.874	2255.85	20
Q9UKF6	Cleavage and polyadenylation specificity factor subunit 3	Homo sapiens	23.6842	11	47	11	1	684	77.436	1.33	0.411426	1544	0.99	-0.0144996	1504	1.57	2.06	27000000	37000000	25000000	1.801	461.984	11
P30740	Leukocyte elastase inhibitor	Homo sapiens	44.0633	14	104	13	1	379	42.715	1.34	0.422233	1622	0.99	-0.0144996	1505	1.39	2.54	50000000	67000000	48000000	12.503	1844.45	14
Q8IY81	pre-rRNA processing protein FTSJ3	Homo sapiens	11.5702	5	9	5	1	847	96.499	1.35	0.432959	1741	0.99	-0.0144996	1506	1.41	1.61	7100000	9900000	7300000	0.369	94.12	5
Q8TF05	Serine/threonine-protein phosphatase 4 regulatory subunit 1	Homo sapiens	5.05263	4	10	4	1	950	106.936	1.36	0.443607	1782	0.99	-0.0144996	1507	4.35	9.14	5800000	8000000	5800000	0.278	90.62	4
P17480	Nucleolar transcription factor 1	Homo sapiens	15.9686	9	34	9	1	764	89.35	1.36	0.443607	1790	0.99	-0.0144996	1508	16.58	6.46	17000000	21000000	16000000	1.154	120.69	9
P61353	60S ribosomal protein L27	Homo sapiens	48.5294	8	197	8	1	136	15.788	1.37	0.454176	1827	0.99	-0.0144996	1509	5.58	3.1	230000000	310000000	230000000	463.159	2701.69	8
P62760	Visinin-like protein 1	Homo sapiens	68.0628	13	73	13	1	191	22.128	1.37	0.454176	1831	0.99	-0.0144996	1510	4.92	7.96	120000000	160000000	110000000	33.145	1644.58	13
Q5BKZ1	DBIRD complex subunit ZNF326	Homo sapiens	27.6632	12	82	12	1	582	65.613	1.38	0.464668	1935	0.99	-0.0144996	1511	11.29	2.28	49000000	69000000	49000000	2.875	1594.45	12
Q9H2M9	Rab3 GTPase-activating protein non-catalytic subunit	Homo sapiens	16.0086	17	64	17	1	1393	155.886	1.39	0.475085	1978	0.99	-0.0144996	1512	3.84	1.46	12000000	16000000	13000000	1.112	1028.77	17
Q14696	LDLR chaperone MESD	Homo sapiens	25.2137	6	45	6	1	234	26.06	1.4	0.485427	2000	0.99	-0.0144996	1513	13.71	10.06	67000000	72000000	55000000	7.377	338.991	6
P09960	Leukotriene A-4 hydrolase	Homo sapiens	23.4043	9	37	9	1	611	69.241	1.4	0.485427	2010	0.99	-0.0144996	1514			36000000	38000000	29000000	1.113	1356.88	9
P05997	Collagen alpha-2(V) chain	Homo sapiens	5.67045	5	13	5	1	1499	144.821	1.4	0.485427	2041	0.99	-0.0144996	1515	20.48	19.69	5000000	7000000	4900000	0.196	207.53	5
Q16181	Septin-7	Homo sapiens	42.7918	13	99	12	1	437	50.648	1.41	0.495695	2055	0.99	-0.0144996	1516	5.95	5.21	52000000	66000000	52000000	7.432	1191.11	13
P52597	Heterogeneous nuclear ribonucleoprotein F	Homo sapiens	30.8434	8	49	6	1	415	45.643	1.41	0.495695	2069	0.99	-0.0144996	1517	5.82	3.56	42000000	57000000	42000000	2.675	1161.57	8
P09661	U2 small nuclear ribonucleoprotein A'	Homo sapiens	60.3922	13	146	13	1	255	28.398	1.41	0.495695	2083	0.99	-0.0144996	1518	1.09	1.95	160000000	230000000	170000000	33.145	2969.42	13
P09601	Heme oxygenase 1	Homo sapiens	20.1389	4	17	4	1	288	32.798	1.41	0.495695	2088	0.99	-0.0144996	1519	16.61	10.43	9600000	13000000	9600000	1.783	332.193	4
P08621	U1 small nuclear ribonucleoprotein 70 kDa	Homo sapiens	24.714	8	49	8	1	437	51.526	1.41	0.495695	2092	0.99	-0.0144996	1520	22.9	18.39	38000000	48000000	36000000	4.623	424.723	8
P19174-2	1-phosphatidylinositol 4,5-bisphosphate phosphodiesterase gamma-1	Homo sapiens	13.323	12	48	12	1	1291	148.566	1.41	0.495695	2100	0.99	-0.0144996	1521	8.82	10.63	12000000	17000000	11000000	0.931	921.5	12
P24390	ER lumen protein retaining receptor 1	Homo sapiens	33.9623	6	30	5	1	212	24.526	1.41	0.495695	2103	0.99	-0.0144996	1522	7.44	7.46	16000000	24000000	16000000	9	906.071	6
Q9Y678	Coatomer subunit gamma-1	Homo sapiens	45.3089	26	161	24	1	874	97.655	1.42	0.505891	2149	0.99	-0.0144996	1523	6.71	15.44	42000000	56000000	37000000	5.713	3246.29	26
P68104	Elongation factor 1-alpha 1	Homo sapiens	64.7186	21	2841	21	1	462	50.109	1.43	0.516015	2189	0.99	-0.0144996	1524	38.27	14.37	350000000	450000000	360000000	2510.89	39769.5	21
Q92530	Proteasome inhibitor PI31 subunit	Homo sapiens	27.3063	7	50	7	1	271	29.798	1.44	0.526069	2203	0.99	-0.0144996	1525	13.05	4.09	63000000	81000000	58000000	4.623	705.106	7
Q9UBI1	COMM domain-containing protein 3	Homo sapiens	52.3077	9	45	9	1	195	22.137	1.45	0.536053	2237	0.99	-0.0144996	1526	0.87	7.32	19000000	28000000	19000000	7.377	738.373	9
Q9BU61	NADH dehydrogenase [ubiquinone] 1 alpha subcomplex assembly factor 3	Homo sapiens	40.7609	6	70	6	1	184	20.337	1.45	0.536053	2247	0.99	-0.0144996	1527	2.97	1.98	22000000	33000000	23000000	3.642	1257.06	6
Q15042-3	Rab3 GTPase-activating protein catalytic subunit	Homo sapiens	15.2834	10	36	10	1	988	111.215	1.46	0.545968	2285	0.99	-0.0144996	1528	13.65	20.32	5600000	8100000	6100000	0.909	640.456	10
Q6GMV3	Putative peptidyl-tRNA hydrolase PTRHD1	Homo sapiens	36.4286	3	18	3	1	140	15.795	1.46	0.545968	2301	0.99	-0.0144996	1529	11.49	7.74	22000000	30000000	21000000	30.623	220.641	3
Q5T4S7-2	E3 ubiquitin-protein ligase UBR4	Homo sapiens	8.47425	29	73	28	1	5204	575.592	1.52	0.604071	2470	0.99	-0.0144996	1530	5.8	1.8	25000000	35000000	25000000	0.323	800.566	29
Q9Y2A7-2	Nck-associated protein 1	Homo sapiens	17.9012	14	47	14	1	1134	129.433	1.53	0.613532	2498	0.99	-0.0144996	1531	22.36	6.96	18000000	25000000	17000000	1.412	369.805	14
P53041	Serine/threonine-protein phosphatase 5	Homo sapiens	11.4228	4	11	4	1	499	56.842	1.55	0.632268	2523	0.99	-0.0144996	1532			3700000	5100000	3600000	0.562	399.661	4
P61326	Protein mago nashi homolog	Homo sapiens	86.9863	14	187	1	1	146	17.153	1.55	0.632268	2544	0.99	-0.0144996	1533	8.2	5.93	26000000	40000000	26000000	116.877	1876.71	14
P17174	Aspartate aminotransferase, cytoplasmic	Homo sapiens	46.4891	15	81	15	1	413	46.219	1.56	0.641546	2559	0.99	-0.0144996	1534	6.59	5.29	46000000	74000000	52000000	8.183	992.671	15
P53004	Biliverdin reductase A	Homo sapiens	33.7838	8	38	8	1	296	33.407	1.58	0.659925	2594	0.99	-0.0144996	1535	2.17	5.14	12000000	18000000	12000000	1.976	742.893	8
Q01780	Exosome component 10	Homo sapiens	13.8983	7	15	7	1	885	100.768	1.61	0.687061	2625	0.99	-0.0144996	1536			11000000	17000000	11000000	0.495	305.652	7
Q9UQ35	Serine/arginine repetitive matrix protein 2	Homo sapiens	10.9375	18	94	18	1	2752	299.438	1.66	0.731183	2674	0.99	-0.0144996	1537	1.75	0.95	22000000	39000000	22000000	0.59	2509.92	18
O00139-2	Kinesin-like protein KIF2A	Homo sapiens	10.1515	5	12	5	1	660	74.996	1.67	0.739848	2683	0.99	-0.0144996	1538	18.14	28.17	8700000	14000000	8600000	0.379	169.77	5
Q9Y5K6	CD2-associated protein	Homo sapiens	11.1111	5	7	5	1	639	71.407	0.95	-0.0740006	51	1	0	1539			18000000	21000000	16000000	0.369	35.7	5
Q9Y512	Sorting and assembly machinery component 50 homolog	Homo sapiens	11.7271	4	13	4	1	469	51.943	0.95	-0.0740006	58	1	0	1540	1.92	3.72	30000000	30000000	30000000	0.334	110.618	4
Q96Q11	CCA tRNA nucleotidyltransferase 1, mitochondrial	Homo sapiens	10.5991	3	6	3	1	434	50.096	0.98	-0.0291463	76	1	0	1541	23.86	12.1	15000000	14000000	15000000	0.25	71.2233	3
M0R0P8	Unconventional myosin-IXb	Homo sapiens	9.96755	13	25	13	1	2157	243.248	1.01	0.0143553	99	1	0	1542	20.33	1.16	4300000	5200000	4700000	0.342	443.957	13
O75175	CCR4-NOT transcription complex subunit 3	Homo sapiens	8.63214	4	7	4	1	753	81.822	1.03	0.0426443	128	1	0	1543			12000000	14000000	12000000	0.859	166.144	4
P42695	Condensin-2 complex subunit D3	Homo sapiens	3.07076	3	7	3	1	1498	168.783	1.04	0.0565835	138	1	0	1544			5500000	5800000	5500000	0.117	296.293	3
P62820	Ras-related protein Rab-1A	Homo sapiens	73.1707	15	325	6	1	205	22.663	1.07	0.0976108	172	1	0	1545	33.51	26.35	77000000	38000000	28000000	112.646	5022.99	15
O00566	U3 small nucleolar ribonucleoprotein protein MPP10	Homo sapiens	11.8943	5	15	5	1	681	78.816	1.07	0.0976108	178	1	0	1546	38.41	21.71	8200000	9000000	7900000	0.833	101.16	5
Q92905	COP9 signalosome complex subunit 5	Homo sapiens	30.5389	8	36	8	1	334	37.555	1.08	0.111031	193	1	0	1547	6.11	7.43	10000000	11000000	11000000	2.548	245.454	8
O43175	D-3-phosphoglycerate dehydrogenase	Homo sapiens	52.9081	21	442	21	1	533	56.614	1.12	0.163499	298	1	0	1548	19.64	28.46	150000000	220000000	170000000	27.943	10671.7	21
Q9NUQ8	ATP-binding cassette sub-family F member 3	Homo sapiens	8.88575	4	12	4	1	709	79.695	1.12	0.163499	307	1	0	1549			16000000	18000000	15000000	0.369	167.558	4
P12236	ADP/ATP translocase 3	Homo sapiens	59.0604	18	272	4	1	298	32.845	1.13	0.176323	332	1	0	1550	10.93	8.06	67000000	80000000	66000000	58.255	4102.44	18
P45973	Chromobox protein homolog 5	Homo sapiens	52.8796	9	123	8	1	191	22.211	1.15	0.201634	368	1	0	1551	0.22	2.52	54000000	61000000	54000000	81.54	2852.7	9
J3KPX7	Prohibitin-2	Homo sapiens	55.1839	14	273	14	1	299	33.382	1.15	0.201634	378	1	0	1552	6.14	15.17	130000000	150000000	130000000	19.309	4586.18	14
Q9UPU5	Ubiquitin carboxyl-terminal hydrolase 24	Homo sapiens	20.3435	36	128	36	1	2620	294.178	1.15	0.201634	382	1	0	1553	2.11	8.21	15000000	18000000	14000000	1.376	2144.98	36
Q8TCS8	Polyribonucleotide nucleotidyltransferase 1, mitochondrial	Homo sapiens	10.4725	6	13	6	1	783	85.897	1.16	0.214125	454	1	0	1554			21000000	24000000	21000000	0.416	348.68	6
Q05519	Serine/arginine-rich splicing factor 11	Homo sapiens	9.50413	3	21	3	1	484	53.51	1.18	0.238787	521	1	0	1555	15.03	6.91	17000000	21000000	18000000	0.968	160.88	3
H7C2Q8	EBNA1 binding protein 2, isoform CRA_d	Homo sapiens	24.0997	6	38	6	1	361	40.659	1.19	0.250962	559	1	0	1556	28	19.75	15000000	18000000	15000000	2.728	530.007	6
Q9P0U1	Mitochondrial import receptor subunit TOM7 homolog	Homo sapiens	80	5	32	5	1	55	6.244	1.2	0.263034	666	1	0	1557	13.03	2.68	34000000	39000000	33000000	99	252.173	5
P61224	Ras-related protein Rap-1b	Homo sapiens	59.2391	10	139	3	1	184	20.812	1.21	0.275007	719	1	0	1558	3.41	2.36	85000000	100000000	80000000	145.78	2896.62	10
O15511	Actin-related protein 2/3 complex subunit 5	Homo sapiens	39.0728	5	36	4	1	151	16.31	1.21	0.275007	720	1	0	1559	11.15	4.87	41000000	52000000	40000000	9	685.18	5
Q13045	Protein flightless-1 homolog	Homo sapiens	17.4941	17	66	17	1	1269	144.659	1.21	0.275007	724	1	0	1560	17.34	10.78	12000000	19000000	13000000	1.177	932.771	17
Q15185	Prostaglandin E synthase 3	Homo sapiens	38.75	7	177	7	1	160	18.685	1.22	0.286881	740	1	0	1561	33.99	34.26	100000000	150000000	100000000	62.096	3924.6	7
O43707	Alpha-actinin-4	Homo sapiens	70.2525	56	1198	31	1	911	104.788	1.23	0.298658	799	1	0	1562	15.46	3.5	99000000	120000000	93000000	287.614	20211.3	56
Q07021	Complement component 1 Q subcomponent-binding protein, mitochondrial	Homo sapiens	31.5603	6	151	6	1	282	31.343	1.23	0.298658	813	1	0	1563	12.54	5.52	130000000	160000000	130000000	7.577	3029.19	6
O95486	Protein transport protein Sec24A	Homo sapiens	7.22781	6	18	6	1	1093	119.674	1.23	0.298658	836	1	0	1564	1.54	4.9	8100000	10000000	8100000	0.619	265.505	6
P62306	Small nuclear ribonucleoprotein F	Homo sapiens	98.8372	6	80	6	1	86	9.719	1.24	0.31034	866	1	0	1565	3.42	4.85	93000000	120000000	94000000	250.189	1195.1	6
Q13085	Acetyl-CoA carboxylase 1	Homo sapiens	35.0384	61	365	51	1	2346	265.385	1.24	0.31034	933	1	0	1566	5.97	8.62	18000000	22000000	18000000	5.169	5273.15	61
Q9Y547	Intraflagellar transport protein 25 homolog	Homo sapiens	38.1944	3	22	3	1	144	16.287	1.25	0.321928	948	1	0	1567	1.71	10.25	25000000	35000000	28000000	3.642	514.127	3
O75251	NADH dehydrogenase [ubiquinone] iron-sulfur protein 7, mitochondrial	Homo sapiens	23.9437	4	25	4	1	213	23.548	1.25	0.321928	965	1	0	1568	1.1	8.44	24000000	30000000	25000000	4.179	737.768	4
O96005	Cleft lip and palate transmembrane protein 1	Homo sapiens	20.3288	8	31	8	1	669	76.048	1.25	0.321928	998	1	0	1569	11.09	5.41	8200000	9500000	8000000	1.512	336.677	8
Q9H501	ESF1 homolog	Homo sapiens	13.396	10	24	10	1	851	98.735	1.25	0.321928	1012	1	0	1570	31.8	9.95	4300000	6200000	4800000	0.891	266.75	10
P27695	DNA-(apurinic or apyrimidinic site) lyase	Homo sapiens	59.7484	13	88	13	1	318	35.532	1.26	0.333424	1062	1	0	1571	4.35	8.12	55000000	74000000	59000000	17.957	1617.02	13
Q9Y230	RuvB-like 2	Homo sapiens	40.3888	15	78	15	1	463	51.125	1.26	0.333424	1065	1	0	1572	12.91	8.68	40000000	51000000	41000000	4.736	2245.04	15
Q9NQT4	Exosome complex component RRP46	Homo sapiens	38.7234	5	12	5	1	235	25.233	1.27	0.344828	1103	1	0	1573	12.69	5.53	11000000	15000000	10000000	2.831	225.142	5
O14974	Protein phosphatase 1 regulatory subunit 12A	Homo sapiens	9.2233	7	14	7	1	1030	115.211	1.27	0.344828	1137	1	0	1574	44.88	24.3	4500000	4800000	3600000	0.389	409.991	7
Q9Y5B9	FACT complex subunit SPT16	Homo sapiens	36.2942	29	245	29	1	1047	119.838	1.28	0.356144	1175	1	0	1575	22.97	19.58	42000000	57000000	42000000	6.234	4004.83	29
P83876	Thioredoxin-like protein 4A	Homo sapiens	54.9296	6	27	6	1	142	16.775	1.28	0.356144	1188	1	0	1576	16.87	16	6400000	9000000	6900000	11.915	441.421	6
P24928	DNA-directed RNA polymerase II subunit RPB1	Homo sapiens	17.4112	23	96	23	1	1970	217.039	1.28	0.356144	1226	1	0	1577	8.45	3.27	15000000	20000000	15000000	0.987	1965.62	23
Q96N67	Dedicator of cytokinesis protein 7	Homo sapiens	9.71963	13	40	13	1	2140	242.407	1.28	0.356144	1234	1	0	1578	14.78	7.8	8800000	11000000	8500000	0.522	650.965	13
Q9H8Y8-3	Golgi reassembly-stacking protein 2	Homo sapiens	11.8534	3	13	3	1	464	48.644	1.29	0.367371	1254	1	0	1579	10.69	10.89	31000000	41000000	31000000	1.683	317.705	3
Q96ST3	Paired amphipathic helix protein Sin3a	Homo sapiens	15.7895	14	37	14	1	1273	145.085	1.29	0.367371	1292	1	0	1580	2.61	4.03	8300000	11000000	8600000	0.823	512.653	14
Q5JTH9	RRP12-like protein	Homo sapiens	13.6469	11	37	11	1	1297	143.611	1.3	0.378512	1327	1	0	1581	12.74	5.03	10000000	13000000	9900000	0.725	386.154	11
J3KTL2	Serine/arginine-rich-splicing factor 1	Homo sapiens	47.8261	13	322	12	1	253	28.312	1.3	0.378512	1336	1	0	1582	3.97	2.31	93000000	110000000	76000000	63.938	3166.78	13
O43143	Putative pre-mRNA-splicing factor ATP-dependent RNA helicase DHX15	Homo sapiens	50.1887	36	354	35	1	795	90.875	1.3	0.378512	1362	1	0	1583	9.86	4.31	150000000	120000000	93000000	50.418	4802.45	36
Q96PK6	RNA-binding protein 14	Homo sapiens	28.2511	14	90	14	1	669	69.449	1.3	0.378512	1368	1	0	1584	13.43	7.72	55000000	66000000	51000000	5.105	2097.92	14
P48556	26S proteasome non-ATPase regulatory subunit 8	Homo sapiens	33.4286	9	89	9	1	350	39.587	1.3	0.378512	1371	1	0	1585	7.79	3.47	72000000	100000000	74000000	5.813	884.375	9
P68400	Casein kinase II subunit alpha	Homo sapiens	46.2916	16	124	15	1	391	45.115	1.31	0.389567	1403	1	0	1586	16.14	14.93	69000000	99000000	74000000	45.416	1310.73	16
P30566	Adenylosuccinate lyase	Homo sapiens	40.4959	13	64	13	1	484	54.854	1.31	0.389567	1425	1	0	1587	2.18	6.7	75000000	99000000	72000000	7.003	960.606	13
P02649	Apolipoprotein E	Homo sapiens	45.1104	12	88	12	1	317	36.132	1.31	0.389567	1430	1	0	1588	11.05	10.3	18000000	24000000	22000000	4.754	2571.96	12
Q14146	Unhealthy ribosome biogenesis protein 2 homolog	Homo sapiens	4.26509	4	4	4	1	1524	170.435	1.31	0.389567	1471	1	0	1589			4400000	5300000	5000000	0.122	47.68	4
P49756	RNA-binding protein 25	Homo sapiens	14.3535	8	35	8	1	843	100.124	1.33	0.411426	1551	1	0	1590	13.03	12.78	8200000	10000000	8000000	1.254	196.099	8
Q9UNW1	Multiple inositol polyphosphate phosphatase 1	Homo sapiens	8.21355	3	7	3	1	487	55.016	1.33	0.411426	1561	1	0	1591	5.42	14.18	13000000	19000000	14000000	0.509	65.28	3
Q96P70	Importin-9	Homo sapiens	23.7272	14	76	14	1	1041	115.889	1.33	0.411426	1569	1	0	1592	13.82	10.76	34000000	40000000	30000000	2.652	1481.4	14
P52565	Rho GDP-dissociation inhibitor 1	Homo sapiens	70.5882	8	202	8	1	204	23.193	1.33	0.411426	1590	1	0	1593	3.61	3.99	130000000	140000000	130000000	30.623	5244.6	8
P35244	Replication protein A 14 kDa subunit	Homo sapiens	86.7769	8	71	8	1	121	13.56	1.33	0.411426	1594	1	0	1594	6.29	13.48	37000000	47000000	34000000	561.341	1241.07	8
Q6P996	Pyridoxal-dependent decarboxylase domain-containing protein 1	Homo sapiens	30.9645	16	63	16	1	788	86.652	1.33	0.411426	1596	1	0	1595	11.85	11.76	28000000	35000000	25000000	2.981	1419.17	16
P46459	Vesicle-fusing ATPase	Homo sapiens	24.328	13	66	13	1	744	82.542	1.34	0.422233	1616	1	0	1596	2.47	0.58	51000000	73000000	54000000	1.555	915.667	13
Q9Y3B4	Splicing factor 3B subunit 6	Homo sapiens	48	5	43	5	1	125	14.576	1.35	0.432959	1699	1	0	1597	10.97	2.87	71000000	95000000	72000000	22.714	1233.18	5
Q9BT73	Proteasome assembly chaperone 3	Homo sapiens	42.623	3	33	3	1	122	13.096	1.35	0.432959	1742	1	0	1598			13000000	18000000	13000000	12.895	680.511	3
J3KNX9	Unconventional myosin-XVIIIa	Homo sapiens	10.7595	15	29	15	1	2054	232.995	1.36	0.443607	1781	1	0	1599	5.22	2.7	6300000	8200000	5700000	0.353	454.703	15
P00338	L-lactate dehydrogenase A chain	Homo sapiens	82.8313	26	630	26	1	332	36.665	1.37	0.454176	1819	1	0	1600	30.93	18.99	190000000	280000000	210000000	1095.48	9278.43	26
Q9UDY2-7	Tight junction protein ZO-2	Homo sapiens	34.3161	32	268	31	1	1221	137.258	1.37	0.454176	1846	1	0	1601	15.29	12.53	25000000	32000000	25000000	4.039	4215.49	32
Q99497	Protein DJ-1	Homo sapiens	87.8307	19	334	19	1	189	19.878	1.38	0.464668	1902	1	0	1602	5.72	1.49	200000000	280000000	200000000	2423.46	6490.7	19
Q9Y3Y2-3	Chromatin target of PRMT1 protein	Homo sapiens	20.0803	4	42	4	1	249	26.508	1.38	0.464668	1906	1	0	1603	17.38	18.95	28000000	34000000	26000000	5.661	929.3	4
Q5T9B7	Adenylate kinase isoenzyme 1	Homo sapiens	49.0476	7	46	7	1	210	23.396	1.38	0.464668	1909	1	0	1604	8.33	10.02	18000000	25000000	18000000	5.494	1192.94	7
P68402	Platelet-activating factor acetylhydrolase IB subunit beta	Homo sapiens	41.048	5	38	5	1	229	25.553	1.38	0.464668	1941	1	0	1605	17.03	2.08	52000000	77000000	46000000	3.642	832.981	5
O15116	U6 snRNA-associated Sm-like protein LSm1	Homo sapiens	39.0977	5	61	5	1	133	15.17	1.39	0.475085	1955	1	0	1606	15.2	6.68	18000000	24000000	16000000	14.199	1173.66	5
P18669	Phosphoglycerate mutase 1	Homo sapiens	78.3465	19	757	13	1	254	28.786	1.39	0.475085	1972	1	0	1607	5.62	2.87	450000000	610000000	430000000	85768.6	11127.2	19
Q8N6T3-2	ADP-ribosylation factor GTPase-activating protein 1	Homo sapiens	13.5266	4	11	4	1	414	45.648	1.39	0.475085	1977	1	0	1608	4.49	6.92	11000000	16000000	11000000	0.957	227.458	4
Q86VI3	Ras GTPase-activating-like protein IQGAP3	Homo sapiens	4.96628	8	30	3	1	1631	184.584	1.4	0.485427	2013	1	0	1609			3200000	4600000	3600000	0.279	294.918	8
P53621	Coatomer subunit alpha	Homo sapiens	57.3529	54	464	54	1	1224	138.258	1.4	0.485427	2017	1	0	1610	8.88	8.19	41000000	58000000	41000000	19.723	6408.17	54
P36542	ATP synthase subunit gamma, mitochondrial	Homo sapiens	44.9664	10	127	10	1	298	32.975	1.42	0.505891	2111	1	0	1611	26.87	6.2	140000000	170000000	140000000	26.826	2129.27	10
P55735	Protein SEC13 homolog	Homo sapiens	40.0621	8	86	8	1	322	35.518	1.42	0.505891	2118	1	0	1612	3.91	2.65	38000000	54000000	38000000	7.483	2557.48	8
P40938	Replication factor C subunit 3	Homo sapiens	10.6742	3	10	3	1	356	40.53	1.43	0.516015	2156	1	0	1613	1.6	1.24	8700000	13000000	9000000	0.407	426.939	3
Q96J01	THO complex subunit 3	Homo sapiens	19.3732	4	9	4	1	351	38.747	1.43	0.516015	2163	1	0	1614	1.84	8.55	15000000	22000000	15000000	0.778	84.3077	4
Q8TC07	TBC1 domain family member 15	Homo sapiens	10.9986	6	8	6	1	691	79.44	1.43	0.516015	2177	1	0	1615			21000000	31000000	20000000	0.546	144.121	6
Q5T6V5	UPF0553 protein C9orf64	Homo sapiens	29.6188	8	38	8	1	341	39.004	1.43	0.516015	2186	1	0	1616	15.31	11.19	9300000	13000000	9300000	1.649	735.193	8
O95793	Double-stranded RNA-binding protein Staufen homolog 1	Homo sapiens	29.4627	10	51	10	1	577	63.143	1.44	0.526069	2224	1	0	1617	2.91	9.99	33000000	46000000	32000000	2.162	742.088	10
P23919	Thymidylate kinase	Homo sapiens	71.6981	14	110	14	1	212	23.804	1.44	0.526069	2235	1	0	1618	14.3	6.06	26000000	34000000	26000000	20.544	1276.23	14
Q9UK45	U6 snRNA-associated Sm-like protein LSm7	Homo sapiens	39.8058	4	25	4	1	103	11.595	1.46	0.545968	2291	1	0	1619	11.13	5.77	33000000	45000000	33000000	18.307	240.99	4
P50402	Emerin	Homo sapiens	19.2913	4	16	4	1	254	28.976	1.46	0.545968	2303	1	0	1620	15.48	21.56	4300000	5800000	4000000	1.154	329.199	4
P62993	Growth factor receptor-bound protein 2	Homo sapiens	47.0046	11	65	11	1	217	25.19	1.47	0.555816	2316	1	0	1621	3.86	0.84	36000000	54000000	36000000	9	963.566	11
Q9NPD3	Exosome complex component RRP41	Homo sapiens	21.6327	4	12	4	1	245	26.366	1.47	0.555816	2341	1	0	1622	18.52	7.46	7700000	11000000	7200000	1.424	708.552	4
P20618	Proteasome subunit beta type-1	Homo sapiens	60.166	14	154	14	1	241	26.472	1.48	0.565597	2370	1	0	1623	16.3	8.36	94000000	130000000	99000000	250.189	3854.71	14
Q8N335	Glycerol-3-phosphate dehydrogenase 1-like protein	Homo sapiens	16.8091	5	12	5	1	351	38.394	1.48	0.565597	2380	1	0	1624	4.21	18.05	5600000	7300000	5500000	0.859	232.833	5
P23921	Ribonucleoside-diphosphate reductase large subunit	Homo sapiens	16.0354	10	52	10	1	792	90.013	1.48	0.565597	2384	1	0	1625	9.17	15.63	24000000	37000000	30000000	1.512	573.901	10
Q9NRX4	14 kDa phosphohistidine phosphatase	Homo sapiens	53.6	7	86	7	1	125	13.824	1.49	0.575312	2386	1	0	1626	5.34	3.44	28000000	42000000	28000000	128.155	2120.98	7
A6NDG6	Phosphoglycolate phosphatase	Homo sapiens	33.6449	8	27	8	1	321	33.985	1.49	0.575312	2388	1	0	1627			15000000	25000000	16000000	2.162	697.916	8
Q13505	Metaxin-1	Homo sapiens	13.5193	4	22	4	1	466	51.445	1.49	0.575312	2395	1	0	1628	16.23	17.67	11000000	17000000	12000000	0.585	332.592	4
Q9H2P9-5	Diphthine synthase	Homo sapiens	16.1616	3	4	3	1	297	32.984	1.5	0.584963	2414	1	0	1629	7.2	14.35	2200000	3300000	2300000	0.501	56.6767	3
H7C1E4	AP-1 complex subunit sigma-1A (Fragment)	Homo sapiens	26.178	5	73	5	1	191	22.161	1.51	0.594549	2451	1	0	1630	11.4	3.04	18000000	28000000	19000000	11.328	1627.62	5
Q9NS86	LanC-like protein 2	Homo sapiens	14.2222	3	13	3	1	450	50.821	1.51	0.594549	2452	1	0	1631			6300000	9800000	6300000	0.778	125.785	3
P62312	U6 snRNA-associated Sm-like protein LSm6	Homo sapiens	45	5	50	5	1	80	9.122	1.51	0.594549	2457	1	0	1632	7.92	3.11	30000000	43000000	30000000	20.544	757.122	5
Q15006	ER membrane protein complex subunit 2	Homo sapiens	21.2121	5	21	5	1	297	34.811	1.53	0.613532	2493	1	0	1633	6.09	0.67	8500000	13000000	8100000	0.968	526.142	5
P30046	D-dopachrome decarboxylase	Homo sapiens	88.9831	8	144	8	1	118	12.704	1.56	0.641546	2561	1	0	1634	2.36	7.6	200000000	290000000	200000000	420.697	2407.23	8
P68363	Tubulin alpha-1B chain	Homo sapiens	77.3836	28	1907	4	1	451	50.12	1.62	0.695994	2635	1	0	1635	49.63	21.97	190000000	200000000	200000000	13334.2	40220.2	28
P09972	Fructose-bisphosphate aldolase C	Homo sapiens	46.7033	13	251	9	1	364	39.431	1.65	0.722466	2660	1	0	1636	9.95	15.54	79000000	130000000	83000000	9	7917.77	13
P46108	Adapter molecule crk	Homo sapiens	28.6184	6	15	6	1	304	33.81	1.65	0.722466	2661	1	0	1637	5.76	2.09	6600000	9100000	5800000	1.783	180.225	6
Q9H074-3	Polyadenylate-binding protein-interacting protein 1	Homo sapiens	15.5313	4	26	1	1	367	41.98	0.73	-0.454032	15	1.01	0.0143553	1638	86.16	1.84	49000000	51000000	49000000	1.783	473.76	4
Q9BY44	Eukaryotic translation initiation factor 2A	Homo sapiens	18.6325	6	12	6	1	585	64.949	1	0	90	1.01	0.0143553	1639	9.14	16.96	11000000	11000000	11000000	0.546	88.9071	6
P62266	40S ribosomal protein S23	Homo sapiens	48.951	7	118	7	1	143	15.798	1.1	0.137504	239	1.01	0.0143553	1640	31.28	12.07	120000000	150000000	120000000	99	2880.12	7
Q96ST2	Protein IWS1 homolog	Homo sapiens	4.5177	3	6	3	1	819	91.899	1.11	0.15056	260	1.01	0.0143553	1641	19.01	3.58	3000000	3100000	3100000	0.194	14.8	3
Q13510-2	Acid ceramidase	Homo sapiens	24.0876	8	32	8	1	411	46.474	1.11	0.15056	263	1.01	0.0143553	1642	9.55	21.93	11000000	12000000	9500000	2.981	539.758	8
Q9H9Q2	COP9 signalosome complex subunit 7b	Homo sapiens	17.4242	3	8	3	1	264	29.603	1.11	0.15056	274	1.01	0.0143553	1643	26.46	16.01	9800000	10000000	9300000	1.61	114.107	3
P55263	Adenosine kinase	Homo sapiens	28.453	8	14	8	1	362	40.52	1.12	0.163499	306	1.01	0.0143553	1644	8.53	11.46	8800000	9100000	8400000	1.61	84.0885	8
Q12800	Alpha-globin transcription factor CP2	Homo sapiens	9.16335	3	11	3	1	502	57.22	1.13	0.176323	328	1.01	0.0143553	1645	1.91	11.34	14000000	15000000	13000000	0.616	235.44	3
Q92890-1	Ubiquitin fusion degradation protein 1 homolog	Homo sapiens	10.7872	3	9	3	1	343	38.7	1.13	0.176323	329	1.01	0.0143553	1646			3200000	3500000	3800000	0.896	82.21	3
P55157	Microsomal triglyceride transfer protein large subunit	Homo sapiens	56.4877	41	576	41	1	894	99.289	1.16	0.214125	424	1.01	0.0143553	1647	23.26	11.71	84000000	110000000	77000000	57.78	9494.24	41
Q96C01	Protein FAM136A	Homo sapiens	67.3913	9	95	9	1	138	15.631	1.18	0.238787	509	1.01	0.0143553	1648	6.39	3.48	30000000	37000000	30000000	99	1311.7	9
P18031	Tyrosine-protein phosphatase non-receptor type 1	Homo sapiens	23.6782	7	15	7	1	435	49.935	1.18	0.238787	539	1.01	0.0143553	1649	0.23	11.49	28000000	34000000	27000000	0.951	533.347	7
Q8TEA8	D-tyrosyl-tRNA(Tyr) deacylase 1	Homo sapiens	53.11	6	23	6	1	209	23.409	1.2	0.263034	624	1.01	0.0143553	1650	1.8	3.85	14000000	21000000	15000000	4.012	413.153	6
P52209	6-phosphogluconate dehydrogenase, decarboxylating	Homo sapiens	71.4286	24	258	24	1	483	53.106	1.2	0.263034	636	1.01	0.0143553	1651	36.07	9.42	250000000	340000000	270000000	28.286	6799.76	24
P23246	Splicing factor, proline- and glutamine-rich	Homo sapiens	47.2419	24	463	23	1	707	76.102	1.21	0.275007	684	1.01	0.0143553	1652	9.17	10.59	100000000	150000000	120000000	61.247	6575.36	24
P62995	Transformer-2 protein homolog beta	Homo sapiens	24.3056	6	53	6	1	288	33.646	1.21	0.275007	692	1.01	0.0143553	1653	2.24	0.24	35000000	45000000	37000000	5.579	1296.63	6
P23526	Adenosylhomocysteinase	Homo sapiens	67.8241	27	566	26	1	432	47.685	1.22	0.286881	734	1.01	0.0143553	1654	32.38	5.56	380000000	520000000	390000000	830.764	8764.1	27
O75369-8	Filamin-B	Homo sapiens	59.172	111	1030	100	1	2633	281.459	1.22	0.286881	762	1.01	0.0143553	1655	41.65	18.57	60000000	73000000	62000000	34.533	20005.9	111
P55060	Exportin-2	Homo sapiens	52.6262	39	300	39	1	971	110.346	1.22	0.286881	779	1.01	0.0143553	1656	10.76	4.28	49000000	60000000	49000000	16.433	5607.45	39
O60506	Heterogeneous nuclear ribonucleoprotein Q	Homo sapiens	52.809	24	328	18	1	623	69.56	1.22	0.286881	784	1.01	0.0143553	1657	4.58	3.41	110000000	140000000	100000000	22.714	4284.14	24
Q2TAY7	WD40 repeat-containing protein SMU1	Homo sapiens	8.96686	4	5	4	1	513	57.507	1.23	0.298658	824	1.01	0.0143553	1658			21000000	30000000	25000000	0.322	76.78	4
Q86XP3	ATP-dependent RNA helicase DDX42	Homo sapiens	25.9062	15	76	15	1	938	102.912	1.23	0.298658	835	1.01	0.0143553	1659	12.26	17.09	15000000	17000000	15000000	2.035	1101.27	15
P62158	Calmodulin	Homo sapiens	85.2349	11	341	11	1	149	16.827	1.24	0.31034	870	1.01	0.0143553	1660	22.2	16.6	300000000	400000000	310000000	500.187	6478.33	11
Q16630-2	Cleavage and polyadenylation specificity factor subunit 6	Homo sapiens	16.4966	7	48	7	1	588	63.432	1.24	0.31034	879	1.01	0.0143553	1661	1.83	1.98	35000000	44000000	35000000	2.775	1340.72	7
Q92688	Acidic leucine-rich nuclear phosphoprotein 32 family member B	Homo sapiens	48.6056	12	327	6	1	251	28.77	1.24	0.31034	939	1.01	0.0143553	1662	19.21	12.73	170000000	200000000	170000000	532.67	6613.57	12
P22314	Ubiquitin-like modifier-activating enzyme 1	Homo sapiens	62.8544	46	640	46	1	1058	117.774	1.25	0.321928	954	1.01	0.0143553	1663	25.47	6.63	91000000	120000000	90000000	47.232	15250.6	46
J3KNL6	Protein transport protein Sec16A	Homo sapiens	12.5159	17	57	17	1	2357	251.738	1.25	0.321928	955	1.01	0.0143553	1664	3.05	1.88	9300000	11000000	8900000	0.767	779.225	17
Q99436	Proteasome subunit beta type-7	Homo sapiens	45.4874	11	109	11	1	277	29.946	1.25	0.321928	980	1.01	0.0143553	1665	13.53	9.61	45000000	63000000	45000000	50.795	1161.17	11
Q96G21	U3 small nucleolar ribonucleoprotein protein IMP4	Homo sapiens	19.244	4	11	4	1	291	33.736	1.25	0.321928	1010	1.01	0.0143553	1666			6600000	8200000	6800000	0.968	120.87	4
P50502	Hsc70-interacting protein	Homo sapiens	25.4743	8	89	8	1	369	41.305	1.26	0.333424	1073	1.01	0.0143553	1667	1.29	1.24	320000000	470000000	320000000	13.678	1973.3	8
Q9NZB2-6	Constitutive coactivator of PPAR-gamma-like protein 1	Homo sapiens	20.9424	16	70	16	1	1146	125.192	1.27	0.344828	1122	1.01	0.0143553	1668	9.17	5.61	10000000	14000000	10000000	1.668	754.958	16
O43324	Eukaryotic translation elongation factor 1 epsilon-1	Homo sapiens	60.9195	10	58	10	1	174	19.798	1.27	0.344828	1150	1.01	0.0143553	1669	2.1	1.69	53000000	71000000	52000000	7.577	521.987	10
P62258	14-3-3 protein epsilon	Homo sapiens	71.7647	22	697	19	1	255	29.155	1.28	0.356144	1179	1.01	0.0143553	1670	5.2	6.12	330000000	430000000	330000000	8798.23	12444.5	22
P62253	Ubiquitin-conjugating enzyme E2 G1	Homo sapiens	27.6471	4	22	4	1	170	19.497	1.28	0.356144	1201	1.01	0.0143553	1671	6.9	5.49	21000000	27000000	21000000	5.579	630.175	4
Q9UBW8	COP9 signalosome complex subunit 7a	Homo sapiens	18.1818	4	8	4	1	275	30.258	1.28	0.356144	1221	1.01	0.0143553	1672	33.55	12.17	16000000	17000000	15000000	1.254	232.38	4
Q86SX6	Glutaredoxin-related protein 5, mitochondrial	Homo sapiens	33.758	5	76	5	1	157	16.618	1.29	0.367371	1284	1.01	0.0143553	1673	22.16	15.19	19000000	26000000	18000000	20.544	2103.41	5
Q86U86	Protein polybromo-1	Homo sapiens	7.22321	8	13	8	1	1689	192.825	1.3	0.378512	1388	1.01	0.0143553	1674	5.58	5.15	3400000	3800000	3000000	0.256	144.06	8
Q9Y5S9	RNA-binding protein 8A	Homo sapiens	47.1264	7	52	7	1	174	19.877	1.3	0.378512	1389	1.01	0.0143553	1675	4.92	5.87	81000000	100000000	78000000	16.783	413.569	7
Q9Y639	Neuroplastin	Homo sapiens	11.3065	3	8	3	1	398	44.36	1.3	0.378512	1398	1.01	0.0143553	1676	9.52	14.45	7200000	9600000	6400000	0.616	48.49	3
A8MW61	Pleiotropic regulator 1	Homo sapiens	34.4358	9	29	9	1	514	57.146	1.31	0.389567	1407	1.01	0.0143553	1677	12.45	18.19	13000000	17000000	13000000	2.687	145.25	9
O15042	U2 snRNP-associated SURP motif-containing protein	Homo sapiens	22.449	17	102	16	1	1029	118.219	1.31	0.389567	1422	1.01	0.0143553	1678	4.71	1.88	18000000	22000000	18000000	2.234	1113.95	17
P48634-3	Protein PRRC2A	Homo sapiens	10.7143	14	63	14	1	2156	228.924	1.31	0.389567	1432	1.01	0.0143553	1679	8.51	15.14	13000000	18000000	13000000	0.517	671.012	14
Q53FA7	Quinone oxidoreductase PIG3	Homo sapiens	23.494	5	13	5	1	332	35.514	1.32	0.400538	1500	1.01	0.0143553	1680	15	10.95	3100000	3900000	2900000	1.448	48.47	5
Q6UXN9	WD repeat-containing protein 82	Homo sapiens	21.4058	5	24	5	1	313	35.056	1.32	0.400538	1503	1.01	0.0143553	1681	3.15	1.03	8900000	12000000	8800000	1.818	590.176	5
P48507	Glutamate--cysteine ligase regulatory subunit	Homo sapiens	31.7518	7	45	7	1	274	30.708	1.32	0.400538	1509	1.01	0.0143553	1682	16.55	8.7	24000000	32000000	26000000	10.938	1587.14	7
Q9NVI7-2	ATPase family AAA domain-containing protein 3A	Homo sapiens	23.0375	9	50	4	1	586	66.177	1.33	0.411426	1579	1.01	0.0143553	1683	12.23	12.17	43000000	57000000	43000000	1.116	440.099	9
P31939	Bifunctional purine biosynthesis protein PURH	Homo sapiens	63.3446	26	216	26	1	592	64.575	1.34	0.422233	1619	1.01	0.0143553	1684	9.48	5.33	110000000	150000000	110000000	24.433	3821.55	26
P38919	Eukaryotic initiation factor 4A-III	Homo sapiens	50.8516	19	256	17	1	411	46.841	1.34	0.422233	1650	1.01	0.0143553	1685	5.6	6.39	130000000	140000000	100000000	38.811	4825	19
P39748	Flap endonuclease 1	Homo sapiens	45	11	114	11	1	380	42.566	1.34	0.422233	1659	1.01	0.0143553	1686	2.53	10.26	180000000	240000000	170000000	8.085	1662.31	11
P36954	DNA-directed RNA polymerase II subunit RPB9	Homo sapiens	49.6	5	22	5	1	125	14.514	1.34	0.422233	1668	1.01	0.0143553	1687	6.13	1.34	12000000	13000000	12000000	9	389.752	5
Q562R1	Beta-actin-like protein 2	Homo sapiens	47.8723	15	684	5	1	376	41.976	1.35	0.432959	1688	1.01	0.0143553	1688	13.57	16.57	600000000	760000000	620000000	73.989	12963.9	15
O75884	Putative hydrolase RBBP9	Homo sapiens	48.9247	6	50	6	1	186	20.986	1.35	0.432959	1702	1.01	0.0143553	1689	1.21	3.55	26000000	34000000	28000000	9	325.19	6
P46940	Ras GTPase-activating-like protein IQGAP1	Homo sapiens	47.3144	56	317	51	1	1657	189.134	1.35	0.432959	1704	1.01	0.0143553	1690	9.67	7.92	34000000	47000000	34000000	10.018	5381.09	56
Q14566	DNA replication licensing factor MCM6	Homo sapiens	41.7783	31	268	31	1	821	92.831	1.35	0.432959	1744	1.01	0.0143553	1691	9.92	7.82	31000000	44000000	33000000	11.238	3710.71	31
P49755	Transmembrane emp24 domain-containing protein 10	Homo sapiens	41.0959	9	189	9	1	219	24.96	1.37	0.454176	1875	1.01	0.0143553	1692	18.1	20.78	150000000	190000000	140000000	99	4078.82	9
Q92575	UBX domain-containing protein 4	Homo sapiens	13.9764	3	19	3	1	508	56.743	1.39	0.475085	1969	1.01	0.0143553	1693	16.69	22.69	15000000	20000000	13000000	0.833	625.652	3
Q13838	Spliceosome RNA helicase DDX39B	Homo sapiens	46.4953	15	214	6	1	428	48.96	1.4	0.485427	2019	1.01	0.0143553	1694	3.07	5.83	64000000	87000000	67000000	14.086	2477.57	15
Q9Y333	U6 snRNA-associated Sm-like protein LSm2	Homo sapiens	61.0526	6	108	6	1	95	10.828	1.4	0.485427	2032	1.01	0.0143553	1695	14.71	5.55	39000000	51000000	38000000	371.759	3448.09	6
Q16531	DNA damage-binding protein 1	Homo sapiens	42.1053	36	418	36	1	1140	126.887	1.4	0.485427	2035	1.01	0.0143553	1696	26.39	27.44	40000000	59000000	41000000	21.093	6084.86	36
J3KN00	NADH dehydrogenase (Ubiquinone) 1 alpha subcomplex, 13	Homo sapiens	42.7313	11	52	11	1	227	25.804	1.41	0.495695	2063	1.01	0.0143553	1697	8.67	5.6	31000000	38000000	27000000	12.335	736.681	11
Q01469	Fatty acid-binding protein, epidermal	Homo sapiens	77.037	14	424	14	1	135	15.155	1.41	0.495695	2075	1.01	0.0143553	1698	18.4	30.65	270000000	380000000	320000000	39809.7	11409.5	14
J3QK89	Calcium homeostasis endoplasmic reticulum protein	Homo sapiens	11.3269	9	34	9	1	927	104.868	1.41	0.495695	2079	1.01	0.0143553	1699	10.46	13.63	15000000	19000000	16000000	0.995	240.949	9
P54578	Ubiquitin carboxyl-terminal hydrolase 14	Homo sapiens	47.3684	16	121	16	1	494	56.033	1.41	0.495695	2093	1.01	0.0143553	1700	4.64	0.31	160000000	220000000	150000000	10.602	2574.75	16
P06730-2	Eukaryotic translation initiation factor 4E	Homo sapiens	33.0645	6	68	6	1	248	28.76	1.41	0.495695	2097	1.01	0.0143553	1701	12.74	8.62	52000000	70000000	54000000	4.08	766.72	6
A0AVT1	Ubiquitin-like modifier-activating enzyme 6	Homo sapiens	25.2852	19	59	19	1	1052	117.895	1.42	0.505891	2112	1.01	0.0143553	1702	19.73	5.67	8700000	12000000	7900000	1.886	541.327	19
Q7RTV0	PHD finger-like domain-containing protein 5A	Homo sapiens	70	7	76	7	1	110	12.397	1.42	0.505891	2134	1.01	0.0143553	1703	9.25	1.71	50000000	70000000	51000000	41.17	2213.89	7
O95394-4	Phosphoacetylglucosamine mutase	Homo sapiens	12.4561	7	35	7	1	570	62.902	1.43	0.516015	2162	1.01	0.0143553	1704	1.83	10.54	32000000	49000000	33000000	1.371	646.473	7
P00918	Carbonic anhydrase 2	Homo sapiens	36.9231	8	84	8	1	260	29.228	1.44	0.526069	2207	1.01	0.0143553	1705	3.47	17.86	38000000	54000000	37000000	4.817	1169.88	8
Q15717	ELAV-like protein 1	Homo sapiens	50	14	149	14	1	326	36.069	1.44	0.526069	2211	1.01	0.0143553	1706	7.88	6.14	78000000	100000000	74000000	65.608	3263.12	14
Q7Z3U7-4	Protein MON2 homolog	Homo sapiens	6.87245	8	12	8	1	1717	190.237	1.44	0.526069	2216	1.01	0.0143553	1707			2000000	3200000	2100000	0.271	77.255	8
P83916	Chromobox protein homolog 1	Homo sapiens	34.5946	5	70	4	1	185	21.405	1.44	0.526069	2230	1.01	0.0143553	1708	0.82	9.62	50000000	66000000	55000000	13.678	2355.01	5
P33992	DNA replication licensing factor MCM5	Homo sapiens	43.8692	28	230	28	1	734	82.233	1.44	0.526069	2234	1.01	0.0143553	1709	9.05	12.85	69000000	100000000	71000000	17.657	3266.22	28
Q9NUQ9	Protein FAM49B	Homo sapiens	42.9012	10	65	10	1	324	36.725	1.46	0.545968	2275	1.01	0.0143553	1710	6.96	3.62	11000000	17000000	12000000	6.406	1418.36	10
Q96HJ9-2	UPF0562 protein C7orf55	Homo sapiens	20.9607	8	25	4	1	458	54.191	1.46	0.545968	2279	1.01	0.0143553	1711			20000000	29000000	21000000	3.642	248.566	8
Q7KZF4	Staphylococcal nuclease domain-containing protein 1	Homo sapiens	55.6044	37	387	37	1	910	101.934	1.47	0.555816	2325	1.01	0.0143553	1712	7.19	5.3	42000000	59000000	41000000	14.849	5252.42	37
Q9NRX2	39S ribosomal protein L17, mitochondrial	Homo sapiens	25.7143	4	17	4	1	175	20.038	1.47	0.555816	2336	1.01	0.0143553	1713	9.31	4.33	8300000	11000000	8400000	1.276	137.333	4
P51965	Ubiquitin-conjugating enzyme E2 E1	Homo sapiens	36.2694	4	5	4	1	193	21.391	1.47	0.555816	2345	1.01	0.0143553	1714	24.11	41.3	9100000	11000000	6500000	1.512	45.8	4
O60232	Sjoegren syndrome/scleroderma autoantigen 1	Homo sapiens	27.6382	3	17	3	1	199	21.461	1.48	0.565597	2361	1.01	0.0143553	1715	2.69	4.28	19000000	28000000	19000000	2.981	481.178	3
O15144	Actin-related protein 2/3 complex subunit 2	Homo sapiens	35	13	71	13	1	300	34.311	1.48	0.565597	2363	1.01	0.0143553	1716	21.37	5.9	19000000	29000000	20000000	9	342.875	13
O00429-6	Dynamin-1-like protein	Homo sapiens	12.1495	7	19	7	1	749	83.347	1.48	0.565597	2369	1.01	0.0143553	1717	3.2	5.51	24000000	35000000	26000000	0.544	329.66	7
Q8WUW1-2	Protein BRICK1	Homo sapiens	39.6226	6	39	6	1	106	12.038	1.5	0.584963	2416	1.01	0.0143553	1718	12.79	6.05	12000000	17000000	12000000	6.943	1048.65	6
P21281	V-type proton ATPase subunit B, brain isoform	Homo sapiens	31.8982	11	32	11	1	511	56.465	1.5	0.584963	2422	1.01	0.0143553	1719	17.92	17.27	39000000	53000000	39000000	2.687	769.003	11
P48147	Prolyl endopeptidase	Homo sapiens	22.5352	12	53	12	1	710	80.648	1.5	0.584963	2425	1.01	0.0143553	1720	9.77	18.71	23000000	33000000	23000000	1.399	1096.42	12
O96019	Actin-like protein 6A	Homo sapiens	28.6713	8	53	8	1	429	47.43	1.51	0.594549	2434	1.01	0.0143553	1721	5.92	20.05	50000000	74000000	39000000	2.728	1389.76	8
Q13404	Ubiquitin-conjugating enzyme E2 variant 1	Homo sapiens	67.3469	9	217	5	1	147	16.484	1.52	0.604071	2464	1.01	0.0143553	1722	10.9	6.86	110000000	150000000	100000000	20.544	3735.56	9
Q9UMX0	Ubiquilin-1	Homo sapiens	32.0883	11	56	11	1	589	62.479	1.52	0.604071	2471	1.01	0.0143553	1723	10.3	10.98	49000000	75000000	50000000	14.399	1171.76	11
O95295	SNARE-associated protein Snapin	Homo sapiens	41.9118	4	11	4	1	136	14.865	1.53	0.613532	2491	1.01	0.0143553	1724	5.11	10.26	10000000	15000000	10000000	2.594	342.395	4
Q99470	Stromal cell-derived factor 2	Homo sapiens	36.019	4	58	4	1	211	23.011	1.6	0.678072	2607	1.01	0.0143553	1725	21.34	7.75	34000000	45000000	32000000	9	1532.48	4
P61457	Pterin-4-alpha-carbinolamine dehydratase	Homo sapiens	64.4231	7	138	7	1	104	11.992	1.6	0.678072	2617	1.01	0.0143553	1726	4.61	3.31	67000000	110000000	71000000	99	1588.49	7
Q16527	Cysteine and glycine-rich protein 2	Homo sapiens	51.8135	7	18	7	1	193	20.94	1.67	0.739848	2682	1.01	0.0143553	1727	1.11	1.21	12000000	19000000	11000000	4.878	383.435	7
Q9H0B6	Kinesin light chain 2	Homo sapiens	11.0932	5	5	5	1	622	68.892	1.68	0.748461	2689	1.01	0.0143553	1728	22.55	14.45	5600000	8200000	5400000	0.334	77.05	5
P21333	Filamin-A	Homo sapiens	61.3903	115	1542	105	1	2647	280.564	1.98	0.9855	2783	1.01	0.0143553	1729	98.19	32.02	61000000	75000000	65000000	69.58	29841.2	115
Q99996-6	A-kinase anchor protein 9	Homo sapiens	0.738101	3	6	3	1	3929	455.142	0.95	-0.0740006	55	1.02	0.0285692	1730	31.13	44.61	620000	580000	610000	0.025	34.51	3
Q8NC51	Plasminogen activator inhibitor 1 RNA-binding protein	Homo sapiens	34.0686	11	69	11	1	408	44.938	1.07	0.0976108	184	1.02	0.0285692	1731	30.23	26.08	8100000	11000000	9900000	5.813	785.998	11
Q96H79	Zinc finger CCCH-type antiviral protein 1-like	Homo sapiens	29	5	10	5	1	300	32.94	1.09	0.124328	208	1.02	0.0285692	1732	25.15	15.62	5300000	6300000	4900000	1.929	108.86	5
Q6PL18	ATPase family AAA domain-containing protein 2	Homo sapiens	7.6259	7	20	7	1	1390	158.456	1.11	0.15056	279	1.02	0.0285692	1733	43.67	23.74	4500000	5300000	4600000	0.359	189.306	7
P57678	Gem-associated protein 4	Homo sapiens	3.40265	3	9	3	1	1058	119.96	1.13	0.176323	335	1.02	0.0285692	1734			130000000	180000000	140000000	0.118	83.8375	3
Q9P032	NADH dehydrogenase [ubiquinone] 1 alpha subcomplex assembly factor 4	Homo sapiens	20.5714	3	20	3	1	175	20.254	1.16	0.214125	420	1.02	0.0285692	1735	1.7	2.7	15000000	17000000	16000000	1.512	513.93	3
P06454	Prothymosin alpha	Homo sapiens	35.1351	5	105	5	1	111	12.196	1.17	0.226509	469	1.02	0.0285692	1736	16.23	2.9	58000000	75000000	58000000	999	3492.59	5
Q14839-2	Chromodomain-helicase-DNA-binding protein 4	Homo sapiens	33.6082	50	346	50	1	1940	220.709	1.17	0.226509	493	1.02	0.0285692	1737	29.74	11.22	37000000	43000000	38000000	9	3642.65	50
O60701	UDP-glucose 6-dehydrogenase	Homo sapiens	63.3603	24	219	24	1	494	54.989	1.18	0.238787	513	1.02	0.0285692	1738	9.11	17.14	140000000	170000000	130000000	20.544	4464.7	24
Q6UB35	Monofunctional C1-tetrahydrofolate synthase, mitochondrial	Homo sapiens	10.1227	8	28	8	1	978	105.724	1.19	0.250962	561	1.02	0.0285692	1739	7.12	10.15	11000000	13000000	11000000	0.638	269.268	8
P02647	Apolipoprotein A-I	Homo sapiens	20.9738	5	9	5	1	267	30.759	1.19	0.250962	586	1.02	0.0285692	1740	14.83	0.25	12000000	14000000	13000000	0.73	168.87	5
Q9BSY4	Coiled-coil-helix-coiled-coil-helix domain-containing protein 5	Homo sapiens	54.5455	4	26	4	1	110	12.387	1.19	0.250962	613	1.02	0.0285692	1741	12.63	5.99	7900000	9100000	8000000	4.623	598.055	4
Q96HC4	PDZ and LIM domain protein 5	Homo sapiens	22.1477	11	50	11	1	596	63.904	1.2	0.263034	651	1.02	0.0285692	1742	7.98	5.75	19000000	22000000	20000000	3.037	673.845	11
P05455	Lupus La protein	Homo sapiens	28.6765	10	123	10	1	408	46.808	1.21	0.275007	691	1.02	0.0285692	1743	28.95	11.98	82000000	120000000	89000000	5.723	1626.25	10
P61758	Prefoldin subunit 3	Homo sapiens	39.5939	7	54	7	1	197	22.643	1.21	0.275007	699	1.02	0.0285692	1744	13.87	15.94	43000000	53000000	44000000	6.356	484.517	7
Q92542	Nicastrin	Homo sapiens	10.0141	4	23	4	1	709	78.362	1.21	0.275007	703	1.02	0.0285692	1745	25.21	4.78	4600000	5200000	4600000	0.468	223.487	4
Q96TA2	ATP-dependent zinc metalloprotease YME1L1	Homo sapiens	5.43338	3	5	3	1	773	86.401	1.21	0.275007	729	1.02	0.0285692	1746			4200000	4600000	3900000	0.145	110.51	3
B0QYN7	SUMO-conjugating enzyme UBC9	Homo sapiens	52.1739	8	238	8	1	184	20.444	1.22	0.286881	744	1.02	0.0285692	1747	9.68	3.45	100000000	130000000	110000000	1667.1	3031.13	8
Q8WWM7	Ataxin-2-like protein	Homo sapiens	32.2791	18	129	18	1	1075	113.304	1.23	0.298658	801	1.02	0.0285692	1748	6.19	10.76	18000000	22000000	17000000	5.641	1597.38	18
O60256	Phosphoribosyl pyrophosphate synthase-associated protein 2	Homo sapiens	21.9512	5	23	4	1	369	40.899	1.23	0.298658	831	1.02	0.0285692	1749	10.16	0.93	6500000	7800000	6500000	1.424	278.714	5
Q8WXC9	NADH dehydrogenase [ubiquinone] 1 alpha subcomplex subunit 10, mitochondrial	Homo sapiens	9.32401	4	9	4	1	429	48.532	1.23	0.298658	832	1.02	0.0285692	1750	5.83	11.06	7400000	9600000	7300000	0.778	60.09	4
Q96AG4	Leucine-rich repeat-containing protein 59	Homo sapiens	47.2313	11	140	11	1	307	34.909	1.23	0.298658	859	1.02	0.0285692	1751	6.22	7.68	110000000	120000000	100000000	17.957	2556.3	11
J3KPW7	Histone deacetylase 2	Homo sapiens	26.1168	10	53	5	1	582	65.496	1.24	0.31034	875	1.02	0.0285692	1752			29000000	36000000	29000000	2.621	754.469	10
P61158	Actin-related protein 3	Homo sapiens	44.0191	13	98	11	1	418	47.341	1.24	0.31034	898	1.02	0.0285692	1753	1.85	6.05	120000000	150000000	110000000	9	1448.95	13
P07900	Heat shock protein HSP 90-alpha	Homo sapiens	68.1694	52	2458	33	1	732	84.607	1.24	0.31034	918	1.02	0.0285692	1754	21.07	8.63	480000000	580000000	470000000	10562.5	52193.3	52
P51148-2	Ras-related protein Rab-5C	Homo sapiens	65.0602	12	196	8	1	249	27.019	1.26	0.333424	1069	1.02	0.0285692	1755	8.12	8.14	88000000	120000000	92000000	41.17	6206.64	12
P41091	Eukaryotic translation initiation factor 2 subunit 3	Homo sapiens	34.1102	10	109	10	1	472	51.077	1.27	0.344828	1093	1.02	0.0285692	1756	1.37	4.25	110000000	150000000	110000000	6.499	1663.31	10
Q5LJA9	Ubiquitin carboxyl-terminal hydrolase isozyme L5 (Fragment)	Homo sapiens	32.0652	9	49	9	1	368	41.668	1.27	0.344828	1100	1.02	0.0285692	1757	7.07	7.06	11000000	15000000	11000000	3.329	733.282	9
P30876	DNA-directed RNA polymerase II subunit RPB2	Homo sapiens	29.4719	24	66	24	1	1174	133.811	1.27	0.344828	1117	1.02	0.0285692	1758	6.7	8.6	11000000	14000000	11000000	2.113	584.495	24
Q14137	Ribosome biogenesis protein BOP1	Homo sapiens	14.6113	7	24	7	1	746	83.577	1.27	0.344828	1124	1.02	0.0285692	1759	16.49	10.37	25000000	31000000	24000000	0.619	198.033	7
Q99832	T-complex protein 1 subunit eta	Homo sapiens	59.6685	26	300	26	1	543	59.329	1.27	0.344828	1136	1.02	0.0285692	1760	19.52	11.87	160000000	240000000	180000000	58.948	6705.14	26
P30085	UMP-CMP kinase	Homo sapiens	48.9796	9	288	9	1	196	22.208	1.27	0.344828	1139	1.02	0.0285692	1761	4.39	3.18	100000000	140000000	110000000	431.876	5959.34	9
Q969V3	Nicalin	Homo sapiens	13.3215	5	18	5	1	563	62.935	1.28	0.356144	1156	1.02	0.0285692	1762	13.38	43.1	41000000	54000000	44000000	0.562	179.546	5
Q8TEX9-2	Importin-4	Homo sapiens	26.1311	21	88	21	1	1083	118.826	1.28	0.356144	1186	1.02	0.0285692	1763	10.95	22.19	18000000	23000000	20000000	3.458	1971.49	21
Q13405	39S ribosomal protein L49, mitochondrial	Homo sapiens	30.1205	4	33	4	1	166	19.186	1.28	0.356144	1190	1.02	0.0285692	1764	12.22	7.39	12000000	16000000	13000000	1.512	1719.81	4
C9IZQ1	Translocon-associated protein subunit alpha	Homo sapiens	20.8054	4	37	4	1	298	33.866	1.28	0.356144	1225	1.02	0.0285692	1765	6.82	14	32000000	39000000	30000000	2.831	290.999	4
Q96ME1	F-box/LRR-repeat protein 18	Homo sapiens	5.21739	3	3	3	1	805	88.284	1.29	0.367371	1250	1.02	0.0285692	1766			6700000	8700000	7000000	0.17	19.2233	3
P62314	Small nuclear ribonucleoprotein Sm D1	Homo sapiens	54.6218	5	114	5	1	119	13.273	1.29	0.367371	1278	1.02	0.0285692	1767	10.21	5.62	99000000	130000000	98000000	1583.89	2055.46	5
Q12789	General transcription factor 3C polypeptide 1	Homo sapiens	16.4059	25	84	25	1	2109	238.725	1.3	0.378512	1333	1.02	0.0285692	1768	6.36	13.36	4900000	6800000	5200000	1.01	1516.02	25
Q9UL46	Proteasome activator complex subunit 2	Homo sapiens	58.159	12	94	12	1	239	27.384	1.31	0.389567	1428	1.02	0.0285692	1769	4.64	3.03	54000000	74000000	55000000	7.859	1917.82	12
Q53H82	Beta-lactamase-like protein 2	Homo sapiens	53.125	13	152	13	1	288	32.785	1.31	0.389567	1463	1.02	0.0285692	1770	4.51	7.23	45000000	62000000	45000000	99	2622.32	13
Q93009	Ubiquitin carboxyl-terminal hydrolase 7	Homo sapiens	21.6878	17	83	17	1	1102	128.22	1.32	0.400538	1524	1.02	0.0285692	1771	1.71	0.58	22000000	22000000	16000000	1.67	502.3	17
P04406	Glyceraldehyde-3-phosphate dehydrogenase	Homo sapiens	79.1045	20	1371	20	1	335	36.03	1.33	0.411426	1553	1.02	0.0285692	1772	16.42	10.9	310000000	420000000	330000000	41594.6	34404.7	20
P09874	Poly [ADP-ribose] polymerase 1	Homo sapiens	50.1972	40	393	40	1	1014	113.012	1.33	0.411426	1597	1.02	0.0285692	1773	8.99	11.16	80000000	99000000	78000000	39.103	5478.9	40
Q7KZ85-2	Transcription elongation factor SPT6	Homo sapiens	25.8716	11	47	11	0	545	61.262	1.34	0.422233	1645	1.02	0.0285692	1774	11.24	10.18	7700000	9400000	8500000	4.055	525.14	11
P49720	Proteasome subunit beta type-3	Homo sapiens	57.0732	12	123	12	1	205	22.933	1.34	0.422233	1662	1.02	0.0285692	1775	7.44	2.33	130000000	160000000	130000000	9999	2474.23	12
P25789	Proteasome subunit alpha type-4	Homo sapiens	59.387	12	182	12	1	261	29.465	1.35	0.432959	1706	1.02	0.0285692	1776	3.08	11.76	110000000	150000000	110000000	115.591	3843.79	12
O43772	Mitochondrial carnitine/acylcarnitine carrier protein	Homo sapiens	39.2027	10	40	10	1	301	32.922	1.36	0.443607	1752	1.02	0.0285692	1777	15.11	27.76	25000000	28000000	22000000	4.623	435.771	10
P29692-3	Elongation factor 1-delta	Homo sapiens	56.4202	12	226	1	1	257	28.54	1.36	0.443607	1773	1.02	0.0285692	1778	3.62	14.05	36000000	49000000	36000000	28.764	5611.3	12
Q8IVD9	NudC domain-containing protein 3	Homo sapiens	14.4044	3	15	3	1	361	40.797	1.36	0.443607	1797	1.02	0.0285692	1779	5.22	0.35	18000000	24000000	19000000	0.557	339.753	3
P52298	Nuclear cap-binding protein subunit 2	Homo sapiens	25.641	5	42	5	1	156	17.99	1.36	0.443607	1802	1.02	0.0285692	1780	4.43	4.34	38000000	52000000	40000000	4.337	851.114	5
P42166	Lamina-associated polypeptide 2, isoform alpha	Homo sapiens	40.7781	18	178	11	1	694	75.446	1.37	0.454176	1843	1.02	0.0285692	1781	8.55	6.59	29000000	45000000	32000000	3.732	3580.07	18
Q9Y508	E3 ubiquitin-protein ligase RNF114	Homo sapiens	40.7895	5	45	5	1	228	25.677	1.37	0.454176	1853	1.02	0.0285692	1782	16.9	16.85	19000000	25000000	18000000	3.87	1409.83	5
P22234	Multifunctional protein ADE2	Homo sapiens	54.8235	20	291	20	1	425	47.049	1.37	0.454176	1870	1.02	0.0285692	1783	8.62	1.58	300000000	400000000	310000000	60.054	6255.17	20
P13807	Glycogen [starch] synthase, muscle	Homo sapiens	10.4478	5	21	5	1	737	83.732	1.37	0.454176	1874	1.02	0.0285692	1784	18.04	1.33	14000000	20000000	15000000	0.512	362.51	5
F8W7C6	60S ribosomal protein L10	Homo sapiens	63.1902	11	207	1	1	163	18.58	1.38	0.464668	1890	1.02	0.0285692	1785			7600000	11000000	7800000	629.957	3824.58	11
O75131	Copine-3	Homo sapiens	23.6499	8	24	8	1	537	60.092	1.38	0.464668	1916	1.02	0.0285692	1786	5.63	0.2	24000000	38000000	27000000	0.848	290.75	8
E5RG17	Putative deoxyribonuclease TATDN1 (Fragment)	Homo sapiens	17.0807	4	8	4	1	322	36.395	1.4	0.485427	2007	1.02	0.0285692	1787	7.12	8.94	3000000	4800000	3400000	0.738	39.55	4
Q92572	AP-3 complex subunit sigma-1	Homo sapiens	48.7047	8	47	8	1	193	21.718	1.4	0.485427	2049	1.02	0.0285692	1788	2.86	3.74	28000000	39000000	27000000	13.678	1295.15	8
O95983	Methyl-CpG-binding domain protein 3	Homo sapiens	18.5567	4	10	4	1	291	32.823	1.41	0.495695	2099	1.02	0.0285692	1789	20.84	13.32	11000000	15000000	11000000	1.239	243.016	4
Q99426	Tubulin-folding cofactor B	Homo sapiens	34.4262	8	47	8	1	244	27.308	1.42	0.505891	2138	1.02	0.0285692	1790	7.16	8.52	25000000	34000000	25000000	3.217	1242.81	8
P35241-5	Radixin	Homo sapiens	21.8543	14	140	7	1	604	71.005	1.42	0.505891	2150	1.02	0.0285692	1791	0.31	4.64	34000000	44000000	34000000	4.471	1363.07	14
Q96CS3	FAS-associated factor 2	Homo sapiens	22.2472	6	23	6	1	445	52.591	1.43	0.516015	2155	1.02	0.0285692	1792			47000000	63000000	41000000	0.978	294.968	6
P28070	Proteasome subunit beta type-4	Homo sapiens	45.0758	7	163	7	1	264	29.185	1.43	0.516015	2161	1.02	0.0285692	1793	4.9	2.45	110000000	160000000	120000000	230.013	5977.31	7
J3KN36	Nodal modulator 3	Homo sapiens	25.7301	21	81	21	1	1267	139.293	1.43	0.516015	2196	1.02	0.0285692	1794	13.6	5.24	19000000	25000000	19000000	1.543	1100.93	21
P09496-2	Clathrin light chain A	Homo sapiens	25.2294	6	45	6	1	218	23.647	1.43	0.516015	2197	1.02	0.0285692	1795	2.82	12.65	20000000	30000000	22000000	5.31	550.476	6
Q96FX7	tRNA (adenine(58)-N(1))-methyltransferase catalytic subunit TRMT61A	Homo sapiens	23.1834	4	8	4	1	289	31.362	1.44	0.526069	2208	1.02	0.0285692	1796	18.48	1.41	11000000	15000000	12000000	0.54	23.56	4
Q15084-2	Protein disulfide-isomerase A6	Homo sapiens	38.8211	16	274	16	1	492	53.867	1.45	0.536053	2260	1.02	0.0285692	1797	17.75	39.22	260000000	370000000	240000000	18.307	7285.31	16
Q00341	Vigilin	Homo sapiens	27.7603	27	142	27	1	1268	141.368	1.46	0.545968	2296	1.02	0.0285692	1798	8.27	1.91	28000000	35000000	27000000	2.804	2799.53	27
Q92734	Protein TFG	Homo sapiens	31	8	48	8	1	400	43.421	1.46	0.545968	2299	1.02	0.0285692	1799	9.62	5.98	20000000	29000000	23000000	23.245	797.592	8
Q9BV20	Methylthioribose-1-phosphate isomerase	Homo sapiens	14.9051	4	9	4	1	369	39.125	1.47	0.555816	2349	1.02	0.0285692	1800	10.87	7.16	4800000	6900000	4900000	0.874	86.0414	4
J3KQB0	THUMP domain-containing protein 1	Homo sapiens	9.11162	3	7	3	1	439	48.518	1.48	0.565597	2366	1.02	0.0285692	1801	4.48	14.9	17000000	25000000	16000000	0.25	201.95	3
Q9UHY7	Enolase-phosphatase E1	Homo sapiens	12.6437	3	16	3	1	261	28.914	1.49	0.575312	2402	1.02	0.0285692	1802	0.7	4.97	11000000	15000000	9600000	1.031	252.747	3
Q16864-2	V-type proton ATPase subunit F	Homo sapiens	62.585	7	37	7	1	147	16.391	1.5	0.584963	2420	1.02	0.0285692	1803	8.99	0.82	9900000	13000000	9500000	26.826	697.067	7
Q9Y5P6-2	Mannose-1-phosphate guanyltransferase beta	Homo sapiens	32.2997	8	33	8	1	387	42.594	1.52	0.604071	2468	1.02	0.0285692	1804	1.4	4.14	18000000	29000000	19000000	3.467	692.3	8
P78316	Nucleolar protein 14	Homo sapiens	4.55076	3	4	3	1	857	97.607	1.56	0.641546	2545	1.02	0.0285692	1805			3200000	4500000	3800000	0.216	119.74	3
Q13618	Cullin-3	Homo sapiens	8.46354	5	12	5	1	768	88.873	1.58	0.659925	2593	1.02	0.0285692	1806	13.32	4.48	14000000	21000000	15000000	0.311	414.347	5
Q9BPX5	Actin-related protein 2/3 complex subunit 5-like protein	Homo sapiens	33.9869	4	56	3	1	153	16.931	1.72	0.782409	2719	1.02	0.0285692	1807	23.04	6.01	32000000	48000000	33000000	5.813	1162.05	4
O95182	NADH dehydrogenase [ubiquinone] 1 alpha subcomplex subunit 7	Homo sapiens	33.6283	4	20	4	1	113	12.544	1.07	0.0976108	171	1.03	0.0426443	1808	2.81	4.54	6000000	6600000	6300000	4.012	295.717	4
P19784	Casein kinase II subunit alpha'	Homo sapiens	18	5	17	4	1	350	41.187	1.08	0.111031	189	1.03	0.0426443	1809	0.37	4.14	14000000	19000000	16000000	1.228	201.887	5
Q00535	Cyclin-dependent kinase 5	Homo sapiens	34.589	8	74	7	1	292	33.283	1.13	0.176323	325	1.03	0.0426443	1810	0.19	11.87	20000000	23000000	19000000	4.623	798.689	8
O95602	DNA-directed RNA polymerase I subunit RPA1	Homo sapiens	16.686	19	56	19	1	1720	194.687	1.15	0.201634	386	1.03	0.0426443	1811	0.54	9.31	9100000	13000000	9800000	0.769	605.633	19
P47897	Glutamine--tRNA ligase	Homo sapiens	57.2903	36	204	36	1	775	87.743	1.17	0.226509	489	1.03	0.0426443	1812	30.18	8.07	43000000	55000000	41000000	18.684	3531.58	36
Q9NYV4	Cyclin-dependent kinase 12	Homo sapiens	2.41611	3	22	2	1	1490	164.054	1.18	0.238787	520	1.03	0.0426443	1813	39.74	27.71	8400000	10000000	8800000	0.168	107.345	3
Q6P2Q9	Pre-mRNA-processing-splicing factor 8	Homo sapiens	48.0514	95	876	94	1	2335	273.427	1.2	0.263034	644	1.03	0.0426443	1814	16.48	14.89	37000000	49000000	40000000	23.806	12303.2	95
Q06481	Amyloid-like protein 2	Homo sapiens	7.20839	4	5	4	1	763	86.9	1.2	0.263034	658	1.03	0.0426443	1815	23.67	12.09	3700000	4300000	3500000	0.222	47.0933	4
Q9UHD1	Cysteine and histidine-rich domain-containing protein 1	Homo sapiens	22.8916	7	30	7	1	332	37.466	1.21	0.275007	680	1.03	0.0426443	1816	15.07	11.46	13000000	18000000	14000000	2.162	223.384	7
Q03701	CCAAT/enhancer-binding protein zeta	Homo sapiens	13.6622	11	43	11	1	1054	120.898	1.21	0.275007	711	1.03	0.0426443	1817	3.86	5.1	8800000	10000000	9100000	1.043	163.124	11
P07814	Bifunctional glutamate/proline--tRNA ligase	Homo sapiens	47.8175	55	726	55	1	1512	170.483	1.22	0.286881	741	1.03	0.0426443	1818	8.9	9.6	59000000	71000000	57000000	19.503	11372.2	55
Q9HB71	Calcyclin-binding protein	Homo sapiens	64.4737	15	425	15	1	228	26.194	1.22	0.286881	743	1.03	0.0426443	1819	6.2	5.02	120000000	150000000	130000000	438.397	7499.42	15
P11279	Lysosome-associated membrane glycoprotein 1	Homo sapiens	10.5516	4	30	4	1	417	44.854	1.22	0.286881	765	1.03	0.0426443	1820	11.84	5.83	12000000	15000000	12000000	0.823	265.108	4
O60231	Putative pre-mRNA-splicing factor ATP-dependent RNA helicase DHX16	Homo sapiens	7.20461	6	19	5	1	1041	119.189	1.23	0.298658	802	1.03	0.0426443	1821	6.43	3.74	3400000	4000000	3300000	0.61	150.56	6
Q14232	Translation initiation factor eIF-2B subunit alpha	Homo sapiens	50.8197	13	117	13	1	305	33.691	1.23	0.298658	850	1.03	0.0426443	1822	4.56	3.55	22000000	28000000	24000000	34.938	1754.22	13
Q8N7H5	RNA polymerase II-associated factor 1 homolog	Homo sapiens	7.72128	3	6	3	1	531	59.939	1.23	0.298658	854	1.03	0.0426443	1823	0.2	6.39	10000000	12000000	10000000	0.205	117.87	3
P35580-4	Myosin-10	Homo sapiens	41.1061	69	752	47	1	2007	232.385	1.24	0.31034	872	1.03	0.0426443	1824	5.25	6.51	54000000	65000000	55000000	16.626	11938.9	69
O00422	Histone deacetylase complex subunit SAP18	Homo sapiens	46.4052	8	45	8	1	153	17.55	1.25	0.321928	1006	1.03	0.0426443	1825	3.59	3.37	36000000	48000000	35000000	9	433.432	8
P30626	Sorcin	Homo sapiens	62.6263	10	134	10	1	198	21.662	1.26	0.333424	1017	1.03	0.0426443	1826	10.05	2.66	110000000	140000000	120000000	99	2305.43	10
P06748	Nucleophosmin	Homo sapiens	41.8367	9	392	9	1	294	32.555	1.26	0.333424	1020	1.03	0.0426443	1827	37.58	23.55	65000000	78000000	66000000	188.574	11306.3	9
Q9H4M9	EH domain-containing protein 1	Homo sapiens	30.5243	11	21	9	1	534	60.589	1.26	0.333424	1032	1.03	0.0426443	1828			21000000	30000000	21000000	1.352	367.514	11
Q99417	C-Myc-binding protein	Homo sapiens	56.3107	4	22	4	1	103	11.959	1.26	0.333424	1044	1.03	0.0426443	1829	14.36	0.36	16000000	22000000	17000000	30.623	299.659	4
Q9NQ29	Putative RNA-binding protein Luc7-like 1	Homo sapiens	23.4501	7	25	3	1	371	43.701	1.26	0.333424	1052	1.03	0.0426443	1830			18000000	24000000	19000000	3.467	203.277	7
Q86V81	THO complex subunit 4	Homo sapiens	46.6926	8	261	8	1	257	26.872	1.27	0.344828	1087	1.03	0.0426443	1831	6.18	3.83	83000000	110000000	83000000	53.117	7595.2	8
Q9NZD2	Glycolipid transfer protein	Homo sapiens	22.0096	4	32	4	1	209	23.834	1.27	0.344828	1123	1.03	0.0426443	1832	5.4	0.18	14000000	15000000	13000000	1.276	199.359	4
H0Y886	NADH dehydrogenase [ubiquinone] 1 beta subcomplex subunit 5, mitochondrial (Fragment)	Homo sapiens	21.3592	5	72	5	1	206	23.529	1.28	0.356144	1180	1.03	0.0426443	1833	8.26	18.71	17000000	22000000	19000000	3.924	1297.97	5
P84103	Serine/arginine-rich splicing factor 3	Homo sapiens	45.7317	8	326	7	1	164	19.318	1.28	0.356144	1185	1.03	0.0426443	1834	6.93	5.1	100000000	140000000	100000000	99	3862.18	8
P22102	Trifunctional purine biosynthetic protein adenosine-3	Homo sapiens	36.5347	26	148	26	1	1010	107.699	1.28	0.356144	1235	1.03	0.0426443	1835	18.03	8.23	23000000	31000000	24000000	5.813	1572.45	26
O00399	Dynactin subunit 6	Homo sapiens	22.1053	3	12	3	1	190	20.734	1.29	0.367371	1249	1.03	0.0426443	1836	1.71	13.32	11000000	14000000	10000000	4.623	141.005	3
P62913	60S ribosomal protein L11	Homo sapiens	71.9101	13	206	1	1	178	20.24	1.29	0.367371	1251	1.03	0.0426443	1837	1.73	1.69	180000000	230000000	190000000	1667.1	3732.97	13
Q13523	Serine/threonine-protein kinase PRP4 homolog	Homo sapiens	6.45482	5	8	5	1	1007	116.916	1.29	0.367371	1319	1.03	0.0426443	1838	7.68	3.92	8900000	12000000	8800000	0.286	154.627	5
P62877	E3 ubiquitin-protein ligase RBX1	Homo sapiens	44.4444	4	64	4	1	108	12.266	1.3	0.378512	1334	1.03	0.0426443	1839	7.07	4.34	37000000	47000000	37000000	250.189	1767.25	4
P04062	Glucosylceramidase	Homo sapiens	9.32836	4	10	4	1	536	59.678	1.3	0.378512	1379	1.03	0.0426443	1840			15000000	21000000	16000000	0.433	255.299	4
Q13263	Transcription intermediary factor 1-beta	Homo sapiens	57.006	29	636	29	1	835	88.493	1.3	0.378512	1383	1.03	0.0426443	1841	14.69	14.92	52000000	69000000	51000000	66.494	15788.1	29
Q9BWD1	Acetyl-CoA acetyltransferase, cytosolic	Homo sapiens	65.7431	16	152	16	1	397	41.324	1.3	0.378512	1385	1.03	0.0426443	1842	12.47	14.05	110000000	150000000	110000000	47.064	4408.05	16
O75937	DnaJ homolog subfamily C member 8	Homo sapiens	24.1107	5	21	5	1	253	29.823	1.31	0.389567	1466	1.03	0.0426443	1843	5.19	5.54	12000000	16000000	13000000	2.981	139.865	5
P08240	Signal recognition particle receptor subunit alpha	Homo sapiens	18.4953	7	17	7	1	638	69.767	1.32	0.400538	1526	1.03	0.0426443	1844	38.94	25.06	9500000	10000000	8800000	0.658	292.193	7
Q5XQN5A	SWISS-PROT:Q5XQN5 (Bos taurus) Keratin, type II cytoskeletal 5	Bos taurus	15.1414	10	187	6	0	601	62.898	1.34	0.422233	1612	1.03	0.0426443	1845	25.8	6.13	17000000	23000000	18000000	1.512	1572.74	10
J3KPP4	Cisplatin resistance-associated overexpressed protein, isoform CRA_b	Homo sapiens	12.0654	5	16	5	1	489	58.185	1.34	0.422233	1620	1.03	0.0426443	1846			18000000	25000000	20000000	0.957	428.507	5
F8WCF6	Protein ARPC4-TTLL3	Homo sapiens	70.1657	11	216	11	1	181	21.045	1.34	0.422233	1636	1.03	0.0426443	1847	8.86	5.09	190000000	260000000	190000000	70.969	2116.48	11
O95678	Keratin, type II cytoskeletal 75	Homo sapiens	8.71143	6	162	1	0	551	59.524	1.34	0.422233	1679	1.03	0.0426443	1848	25.8	6.13	17000000	23000000	18000000	0.931	1048.88	6
O76031	ATP-dependent Clp protease ATP-binding subunit clpX-like, mitochondrial	Homo sapiens	11.2164	5	18	5	1	633	69.181	1.35	0.432959	1680	1.03	0.0426443	1849	27.38	11.5	10000000	15000000	11000000	0.442	215.934	5
O95163	Elongator complex protein 1	Homo sapiens	20.6456	19	62	19	1	1332	150.159	1.35	0.432959	1709	1.03	0.0426443	1850	2.96	0.24	12000000	16000000	14000000	1.512	1115.42	19
Q16543	Hsp90 co-chaperone Cdc37	Homo sapiens	31.4815	9	44	9	1	378	44.44	1.35	0.432959	1710	1.03	0.0426443	1851	3.35	0.57	80000000	100000000	81000000	4.456	579.275	9
Q6GMV2	SET and MYND domain-containing protein 5	Homo sapiens	13.1579	3	6	3	1	418	47.31	1.36	0.443607	1753	1.03	0.0426443	1852			13000000	19000000	12000000	0.389	89.07	3
O75534-4	Cold shock domain-containing protein E1	Homo sapiens	27.1327	20	126	20	1	844	93.683	1.36	0.443607	1757	1.03	0.0426443	1853	24.45	36.97	29000000	46000000	34000000	2.857	2650.83	20
Q01130	Serine/arginine-rich splicing factor 2	Homo sapiens	24.4344	5	203	5	1	221	25.461	1.36	0.443607	1772	1.03	0.0426443	1854	4.81	6.18	52000000	68000000	50000000	9	5581.23	5
Q12904-2	Aminoacyl tRNA synthase complex-interacting multifunctional protein 1	Homo sapiens	55.6548	13	83	13	1	336	37.016	1.37	0.454176	1818	1.03	0.0426443	1855	12.01	5.82	37000000	49000000	34000000	16.302	843.442	13
Q09161	Nuclear cap-binding protein subunit 1	Homo sapiens	39.2405	23	118	23	1	790	91.781	1.37	0.454176	1820	1.03	0.0426443	1856	6.68	0.7	79000000	110000000	83000000	6.552	1548.12	23
P61981	14-3-3 protein gamma	Homo sapiens	59.5142	16	319	10	1	247	28.285	1.37	0.454176	1829	1.03	0.0426443	1857	6.61	4.85	150000000	200000000	150000000	99	4207.86	16
O95721	Synaptosomal-associated protein 29	Homo sapiens	12.4031	3	9	3	1	258	28.953	1.38	0.464668	1907	1.03	0.0426443	1858	14.67	3.3	12000000	17000000	12000000	0.719	154.338	3
Q9UHV9	Prefoldin subunit 2	Homo sapiens	42.2078	6	76	6	1	154	16.638	1.38	0.464668	1940	1.03	0.0426443	1859	7.33	2.08	82000000	120000000	83000000	11.115	2196.51	6
Q9BUN8	Derlin-1	Homo sapiens	27.49	3	5	3	1	251	28.782	1.39	0.475085	1944	1.03	0.0426443	1860			2900000	4100000	3000000	1.154	164.02	3
P51648-2	Fatty aldehyde dehydrogenase	Homo sapiens	6.49606	3	7	3	1	508	57.633	1.4	0.485427	2009	1.03	0.0426443	1861	27.53	28.08	19000000	24000000	14000000	0.304	204.227	3
Q8NE71	ATP-binding cassette sub-family F member 1	Homo sapiens	18.5799	13	65	13	1	845	95.866	1.42	0.505891	2137	1.03	0.0426443	1862	2.47	8.27	29000000	41000000	27000000	2.403	966.218	13
A6NHR9	Structural maintenance of chromosomes flexible hinge domain-containing protein 1	Homo sapiens	13.9651	20	91	20	1	2005	226.231	1.43	0.516015	2153	1.03	0.0426443	1863	8.71	3.46	6900000	11000000	8200000	0.715	1219.49	20
Q14847	LIM and SH3 domain protein 1	Homo sapiens	56.705	13	123	13	1	261	29.698	1.43	0.516015	2169	1.03	0.0426443	1864	1.75	9.4	32000000	46000000	32000000	23.484	2183.74	13
Q14974	Importin subunit beta-1	Homo sapiens	61.3014	36	350	36	1	876	97.108	1.43	0.516015	2181	1.03	0.0426443	1865	29.47	17.96	85000000	110000000	87000000	80.113	6605.3	36
P23258	Tubulin gamma-1 chain	Homo sapiens	10.643	3	4	3	1	451	51.138	1.43	0.516015	2194	1.03	0.0426443	1866			27000000	38000000	24000000	0.52	131.177	3
Q8N2U0	Transmembrane protein 256	Homo sapiens	32.7434	3	28	3	1	113	11.734	1.46	0.545968	2290	1.03	0.0426443	1867	14.4	32.84	11000000	15000000	11000000	99	523.757	3
Q9UPN9	E3 ubiquitin-protein ligase TRIM33	Homo sapiens	4.08163	3	5	3	1	1127	122.456	1.47	0.555816	2313	1.03	0.0426443	1868	31.27	11.74	3400000	5200000	3500000	0.172	158.58	3
P11217	Glycogen phosphorylase, muscle form	Homo sapiens	10.8076	8	45	2	0	842	97.031	1.47	0.555816	2327	1.03	0.0426443	1869			11000000	17000000	12000000	0.487	258.855	8
O95168	NADH dehydrogenase [ubiquinone] 1 beta subcomplex subunit 4	Homo sapiens	50.3876	4	48	4	1	129	15.199	1.47	0.555816	2333	1.03	0.0426443	1870	8.73	5.93	13000000	18000000	13000000	6.499	1408.59	4
P00492	Hypoxanthine-guanine phosphoribosyltransferase	Homo sapiens	44.9541	8	57	8	1	218	24.564	1.48	0.565597	2378	1.03	0.0426443	1871	0.09	0.7	47000000	66000000	41000000	13.251	862.62	8
Q96EY1	DnaJ homolog subfamily A member 3, mitochondrial	Homo sapiens	22.0833	7	13	7	1	480	52.456	1.5	0.584963	2427	1.03	0.0426443	1872	5.36	7.02	5500000	8000000	6200000	1.031	69.2067	7
Q53EP0	Fibronectin type III domain-containing protein 3B	Homo sapiens	8.88704	7	13	7	1	1204	132.803	1.51	0.594549	2450	1.03	0.0426443	1873	25.8	13.11	4200000	5200000	3800000	0.456	153.88	7
P62699	Protein yippee-like 5	Homo sapiens	27.2727	3	10	3	1	121	13.833	1.52	0.604071	2482	1.03	0.0426443	1874			2400000	3700000	2500000	1.783	238.465	3
F6S0T5	Lysine-specific histone demethylase 1A	Homo sapiens	15.1826	9	14	9	1	876	95.164	1.55	0.632268	2538	1.03	0.0426443	1875	18.33	6.94	6200000	9300000	6900000	0.616	268.53	9
Q9Y237-2	Peptidyl-prolyl cis-trans isomerase NIMA-interacting 4	Homo sapiens	41.6667	5	41	5	1	156	16.598	1.59	0.669027	2605	1.03	0.0426443	1876	7.59	0.11	27000000	41000000	26000000	24.119	929.07	5
O60306	Intron-binding protein aquarius	Homo sapiens	7.00337	7	19	7	1	1485	171.186	1.61	0.687061	2634	1.03	0.0426443	1877	31.65	5.3	6500000	8700000	6500000	0.362	308.743	7
B4DR87	Procollagen-lysine,2-oxoglutarate 5-dioxygenase 1	Homo sapiens	20.9302	12	49	12	1	774	88.217	1.72	0.782409	2720	1.03	0.0426443	1878	9.87	5.25	44000000	61000000	37000000	1.123	1411.33	12
Q9H2U1	ATP-dependent RNA helicase DHX36	Homo sapiens	3.47222	3	5	3	1	1008	114.688	1.72	0.782409	2721	1.03	0.0426443	1879	17.3	16.34	3000000	4900000	3300000	0.169	107.56	3
Q6ZS30	Neurobeachin-like protein 1	Homo sapiens	1.74462	3	6	3	1	2694	307.041	0.96	-0.0588937	65	1.04	0.0565835	1880			1800000	1600000	1800000	0.081	124.4	3
H0Y3Z3	Protein disulfide-isomerase (Fragment)	Homo sapiens	55.4745	16	376	15	0	274	31.523	1.16	0.214125	440	1.04	0.0565835	1881	21.38	19.31	270000000	350000000	280000000	110.034	3766.21	16
Q8N668	COMM domain-containing protein 1	Homo sapiens	35.2632	4	6	4	1	190	21.165	1.17	0.226509	499	1.04	0.0565835	1882	5.09	0.1	9500000	12000000	10000000	1.512	208.92	4
P41227	N-alpha-acetyltransferase 10	Homo sapiens	28.9362	7	23	7	1	235	26.442	1.18	0.238787	537	1.04	0.0565835	1883	10.33	9.04	13000000	17000000	15000000	2.162	276.065	7
P22087	rRNA 2'-O-methyltransferase fibrillarin	Homo sapiens	43.6137	13	201	13	1	321	33.763	1.19	0.250962	579	1.04	0.0565835	1884	8.06	9.55	35000000	47000000	40000000	19.153	2174.69	13
Q9NP79	Vacuolar protein sorting-associated protein VTA1 homolog	Homo sapiens	28.6645	5	19	5	1	307	33.858	1.2	0.263034	649	1.04	0.0565835	1885	7.35	16.15	18000000	21000000	17000000	1.894	149.83	5
P31946-2	14-3-3 protein beta/alpha	Homo sapiens	75	20	448	1	1	244	27.833	1.21	0.275007	705	1.04	0.0565835	1886	6.78	4.59	89000000	110000000	95000000	2579.86	6187.98	20
D6W592	Heterogeneous nuclear ribonucleoprotein L-like	Homo sapiens	20.1107	8	15	7	1	542	60.061	1.23	0.298658	804	1.04	0.0565835	1887			21000000	26000000	21000000	1.106	193.784	8
Q96A57-2	Transmembrane protein 230	Homo sapiens	17.4863	3	21	3	1	183	19.898	1.23	0.298658	840	1.04	0.0565835	1888	15.67	22.7	21000000	26000000	22000000	1.512	572.539	3
P62913-2	60S ribosomal protein L11	Homo sapiens	71.7514	13	130	1	1	177	20.112	1.24	0.31034	912	1.04	0.0565835	1889	3.68	7.28	26000000	31000000	25000000	1290.55	2198.97	13
Q9HD34	LYR motif-containing protein 4	Homo sapiens	47.2527	6	25	6	1	91	10.752	1.24	0.31034	934	1.04	0.0565835	1890	2.24	5.93	5900000	7400000	6000000	18.307	235.456	6
P46778	60S ribosomal protein L21	Homo sapiens	42.5	8	163	8	1	160	18.553	1.25	0.321928	957	1.04	0.0565835	1891	9.89	4.13	210000000	270000000	210000000	165.81	2739.31	8
Q13439-5	Golgin subfamily A member 4	Homo sapiens	13.4195	21	56	21	1	2243	262.167	1.25	0.321928	960	1.04	0.0565835	1892	2	1.35	7200000	9400000	7800000	0.554	1146.98	21
Q13464	Rho-associated protein kinase 1	Homo sapiens	7.68095	9	26	5	1	1354	158.076	1.25	0.321928	972	1.04	0.0565835	1893	12.75	6.42	3100000	4300000	3300000	0.295	246.631	9
H9KV28	Protein diaphanous homolog 1	Homo sapiens	17.282	15	43	15	1	1273	141.481	1.26	0.333424	1022	1.04	0.0565835	1894	0.71	8.91	18000000	22000000	17000000	1.324	575.157	15
P27708	CAD protein	Homo sapiens	24.5393	35	178	35	1	2225	242.829	1.26	0.333424	1051	1.04	0.0565835	1895	3.38	4.88	19000000	23000000	19000000	2.486	3928	35
Q9Y266	Nuclear migration protein nudC	Homo sapiens	61.6314	17	115	17	1	331	38.219	1.26	0.333424	1076	1.04	0.0565835	1896	11.78	0.66	120000000	160000000	120000000	39.616	1141.7	17
Q9UPT8	Zinc finger CCCH domain-containing protein 4	Homo sapiens	5.83269	3	6	3	1	1303	140.169	1.28	0.356144	1177	1.04	0.0565835	1897	15.23	24.74	960000	1300000	1100000	0.248	34.7	3
Q8IZQ5	Selenoprotein H	Homo sapiens	47.541	4	14	4	1	122	13.446	1.28	0.356144	1192	1.04	0.0565835	1898	33.34	9.86	19000000	18000000	18000000	9	249.693	4
P42345	Serine/threonine-protein kinase mTOR	Homo sapiens	7.80698	15	33	15	1	2549	288.707	1.28	0.356144	1223	1.04	0.0565835	1899	8.52	1.24	4400000	4900000	4800000	0.343	431.967	15
Q9C0C2	182 kDa tankyrase-1-binding protein	Homo sapiens	10.4106	10	29	10	1	1729	181.685	1.29	0.367371	1237	1.04	0.0565835	1900	11.2	6.37	7000000	9800000	7500000	0.523	496.858	10
Q02878	60S ribosomal protein L6	Homo sapiens	42.0139	16	146	16	1	288	32.708	1.29	0.367371	1279	1.04	0.0565835	1901	9.57	13.09	100000000	140000000	110000000	28.764	1368.19	16
Q9H0A8	COMM domain-containing protein 4	Homo sapiens	41.206	4	14	4	1	199	21.75	1.29	0.367371	1291	1.04	0.0565835	1902	4.86	8.25	22000000	29000000	25000000	1.276	314.053	4
Q08752	Peptidyl-prolyl cis-trans isomerase D	Homo sapiens	29.4595	8	29	7	1	370	40.738	1.3	0.378512	1328	1.04	0.0565835	1903	7.24	6.88	25000000	32000000	26000000	1.326	264.83	8
O43493	Trans-Golgi network integral membrane protein 2	Homo sapiens	8.75	3	7	3	1	480	51.082	1.3	0.378512	1332	1.04	0.0565835	1904	4.15	18.08	670000	860000	700000	0.359	108.64	3
Q9Y5L4	Mitochondrial import inner membrane translocase subunit Tim13	Homo sapiens	78.9474	7	102	7	1	95	10.493	1.3	0.378512	1340	1.04	0.0565835	1905	9.58	1.1	28000000	35000000	27000000	999	3147.54	7
P61077-2	Ubiquitin-conjugating enzyme E2 D3	Homo sapiens	42.5676	4	15	4	1	148	16.774	1.3	0.378512	1394	1.04	0.0565835	1906	11.22	0.12	81000000	120000000	87000000	14.849	247.187	4
P63313	Thymosin beta-10	Homo sapiens	65.9091	3	87	3	1	44	5.023	1.31	0.389567	1404	1.04	0.0565835	1907	8.99	4.6	64000000	83000000	66000000	30.623	2349.61	3
Q9GZL7	Ribosome biogenesis protein WDR12	Homo sapiens	20.0946	6	14	6	1	423	47.678	1.31	0.389567	1414	1.04	0.0565835	1908	14.76	1.26	50000000	63000000	51000000	1.031	203.107	6
O00267	Transcription elongation factor SPT5	Homo sapiens	23.919	19	97	19	1	1087	120.925	1.31	0.389567	1446	1.04	0.0565835	1909	9.81	18.46	13000000	17000000	13000000	3.52	1819.17	19
Q96KB5	Lymphokine-activated killer T-cell-originated protein kinase	Homo sapiens	36.646	8	19	8	1	322	36.062	1.31	0.389567	1451	1.04	0.0565835	1910	3.11	6.78	9600000	13000000	9000000	1.994	159.907	8
Q15029	116 kDa U5 small nuclear ribonucleoprotein component	Homo sapiens	42.5926	31	189	30	1	972	109.366	1.32	0.400538	1493	1.04	0.0565835	1911	5.3	4.31	47000000	61000000	43000000	7.895	3379.09	31
P51580	Thiopurine S-methyltransferase	Homo sapiens	34.6939	6	8	6	1	245	28.162	1.32	0.400538	1501	1.04	0.0565835	1912	12.94	2.24	6300000	7700000	7100000	1.929	51.39	6
F5H6I0	Beta-2-microglobulin form pI 5.3	Homo sapiens	18.8525	3	8	3	1	122	13.963	1.32	0.400538	1530	1.04	0.0565835	1913	12.35	8.57	7000000	9700000	7200000	3.217	53.14	3
Q00610	Clathrin heavy chain 1	Homo sapiens	70.4478	88	1483	88	1	1675	191.493	1.33	0.411426	1546	1.04	0.0565835	1914	25.55	10.95	120000000	170000000	130000000	269.134	27659.4	88
Q9Y241	HIG1 domain family member 1A, mitochondrial	Homo sapiens	86.0215	6	65	6	1	93	10.136	1.33	0.411426	1552	1.04	0.0565835	1915	16.49	12.86	35000000	49000000	38000000	629.957	1892.18	6
E9PAV3	Nascent polypeptide-associated complex subunit alpha, muscle-specific form	Homo sapiens	3.46487	6	135	6	1	2078	205.295	1.33	0.411426	1595	1.04	0.0565835	1916	9.52	16.91	80000000	100000000	90000000	0.32	4492.18	6
P35250	Replication factor C subunit 2	Homo sapiens	30.5085	9	21	9	1	354	39.132	1.34	0.422233	1648	1.04	0.0565835	1917	16.87	14.8	9400000	11000000	9100000	1.512	141.35	9
Q9Y221	60S ribosome subunit biogenesis protein NIP7 homolog	Homo sapiens	56.6667	7	131	7	1	180	20.449	1.34	0.422233	1672	1.04	0.0565835	1918	5.37	2.49	54000000	71000000	56000000	186.382	1934.12	7
P49773	Histidine triad nucleotide-binding protein 1	Homo sapiens	79.3651	9	130	9	1	126	13.793	1.35	0.432959	1689	1.04	0.0565835	1919	6.25	3.9	170000000	240000000	190000000	1332.52	690.646	9
Q12874	Splicing factor 3A subunit 3	Homo sapiens	30.3393	12	69	12	1	501	58.812	1.35	0.432959	1690	1.04	0.0565835	1920	18.83	7.66	38000000	48000000	41000000	5.105	857.749	12
P60983	Glia maturation factor beta	Homo sapiens	61.9718	7	50	7	1	142	16.702	1.35	0.432959	1705	1.04	0.0565835	1921	7.21	9.38	30000000	41000000	33000000	58.948	1229.39	7
Q9BWJ5	Splicing factor 3B subunit 5	Homo sapiens	66.2791	7	70	7	1	86	10.129	1.35	0.432959	1722	1.04	0.0565835	1922	15.76	7.02	35000000	43000000	34000000	1466.8	719.663	7
P15311	Ezrin	Homo sapiens	31.9113	21	204	14	1	586	69.37	1.35	0.432959	1740	1.04	0.0565835	1923	3.89	1.06	170000000	230000000	170000000	10.938	2907.96	21
F5H2S7	Dynactin subunit 2	Homo sapiens	25.1232	7	32	7	1	406	44.782	1.36	0.443607	1758	1.04	0.0565835	1924	7.48	3.4	50000000	65000000	49000000	1.424	974.409	7
O14981	TATA-binding protein-associated factor 172	Homo sapiens	3.02866	5	7	5	1	1849	206.756	1.36	0.443607	1785	1.04	0.0565835	1925	17.51	0.7	4000000	5700000	4100000	0.168	182.533	5
P10109	Adrenodoxin, mitochondrial	Homo sapiens	17.3913	3	31	3	1	184	19.381	1.36	0.443607	1791	1.04	0.0565835	1926	3.18	0.36	7800000	10000000	8000000	1.154	575.737	3
Q9Y2X3	Nucleolar protein 58	Homo sapiens	34.0265	14	58	14	1	529	59.541	1.37	0.454176	1852	1.04	0.0565835	1927	10.15	8.17	44000000	58000000	40000000	4.843	948.49	14
Q13526	Peptidyl-prolyl cis-trans isomerase NIMA-interacting 1	Homo sapiens	75.4601	9	109	9	1	163	18.232	1.38	0.464668	1885	1.04	0.0565835	1928	7.58	2.05	23000000	29000000	22000000	64.793	1203.02	9
Q9H993	UPF0364 protein C6orf211	Homo sapiens	19.2744	5	26	5	1	441	51.14	1.38	0.464668	1889	1.04	0.0565835	1929	14.57	3.14	21000000	28000000	24000000	0.823	29.63	5
Q9NP77	RNA polymerase II subunit A C-terminal domain phosphatase SSU72	Homo sapiens	48.4536	8	31	8	1	194	22.56	1.38	0.464668	1922	1.04	0.0565835	1930	0.38	19.14	12000000	14000000	12000000	5.579	327.644	8
P30050	60S ribosomal protein L12	Homo sapiens	59.3939	7	223	7	1	165	17.808	1.38	0.464668	1923	1.04	0.0565835	1931	6.89	4.86	590000000	760000000	610000000	52.367	6181.28	7
Q01518	Adenylyl cyclase-associated protein 1	Homo sapiens	29.8947	12	98	12	1	475	51.869	1.39	0.475085	1947	1.04	0.0565835	1932	8.6	4.25	160000000	200000000	150000000	4.337	1979.66	12
Q9Y320	Thioredoxin-related transmembrane protein 2	Homo sapiens	38.5135	8	54	8	1	296	34.016	1.39	0.475085	1948	1.04	0.0565835	1933	15.33	14.47	25000000	32000000	29000000	5.813	568.399	8
Q96PK6-5	RNA-binding protein 14	Homo sapiens	24.1888	5	42	3	0	339	37.011	1.4	0.485427	1995	1.04	0.0565835	1934	11.46	14.18	80000000	100000000	75000000	2.162	2005.1	5
Q7L5D6	Golgi to ER traffic protein 4 homolog	Homo sapiens	25.0765	6	31	6	1	327	36.481	1.4	0.485427	2020	1.04	0.0565835	1935	0.31	8.45	8700000	13000000	8700000	2.594	838.327	6
O14818	Proteasome subunit alpha type-7	Homo sapiens	58.4677	13	248	13	1	248	27.87	1.41	0.495695	2071	1.04	0.0565835	1936	3.18	3.11	150000000	190000000	150000000	176.828	4877.59	13
P11413-2	Glucose-6-phosphate 1-dehydrogenase	Homo sapiens	30.8378	14	147	14	1	561	63.786	1.41	0.495695	2074	1.04	0.0565835	1937	2.51	1	53000000	78000000	53000000	3.467	1583.56	14
J3KQY1	39S ribosomal protein L22, mitochondrial	Homo sapiens	24.569	5	13	5	1	232	26.458	1.43	0.516015	2168	1.04	0.0565835	1938			9600000	14000000	9400000	1.254	297.534	5
Q9Y2Z0	Suppressor of G2 allele of SKP1 homolog	Homo sapiens	32.3288	8	28	8	1	365	40.998	1.45	0.536053	2243	1.04	0.0565835	1939	4.48	12.79	9000000	13000000	9100000	1.873	274.005	8
P62873	Guanine nucleotide-binding protein G(I)/G(S)/G(T) subunit beta-1	Homo sapiens	36.7647	10	118	6	1	340	37.353	1.45	0.536053	2267	1.04	0.0565835	1940	9.88	18.55	34000000	48000000	34000000	24.119	2691.91	10
P37235	Hippocalcin-like protein 1	Homo sapiens	34.1969	6	32	6	1	193	22.299	1.45	0.536053	2272	1.04	0.0565835	1941	0.47	14.36	13000000	18000000	13000000	3.642	425.859	6
P62304	Small nuclear ribonucleoprotein E	Homo sapiens	42.3913	4	153	4	1	92	10.797	1.46	0.545968	2305	1.04	0.0565835	1942	8.51	6.41	81000000	110000000	88000000	315.228	3862.92	4
O14737	Programmed cell death protein 5	Homo sapiens	56.8	8	164	8	1	125	14.276	1.46	0.545968	2308	1.04	0.0565835	1943	5.69	7.68	150000000	240000000	160000000	62.096	4583.92	8
Q15637	Splicing factor 1	Homo sapiens	20.5008	9	117	9	1	639	68.286	1.47	0.555816	2322	1.04	0.0565835	1944	21.34	14.06	35000000	53000000	48000000	26.384	872.753	9
P10809	60 kDa heat shock protein, mitochondrial	Homo sapiens	79.7557	43	1719	43	1	573	61.016	1.47	0.555816	2332	1.04	0.0565835	1945	65.44	29.18	240000000	300000000	230000000	5622.41	35361.6	43
P61970	Nuclear transport factor 2	Homo sapiens	76.378	6	91	6	1	127	14.469	1.49	0.575312	2393	1.04	0.0565835	1946	4.18	4.16	160000000	220000000	170000000	132.352	2694.54	6
Q9Y6Y8	SEC23-interacting protein	Homo sapiens	14.3	10	61	10	1	1000	111.007	1.49	0.575312	2394	1.04	0.0565835	1947	1.62	7.08	17000000	25000000	17000000	1.154	566.33	10
Q7Z3K3	Pogo transposable element with ZNF domain	Homo sapiens	5.8156	5	11	5	1	1410	155.245	1.49	0.575312	2399	1.04	0.0565835	1948			8900000	12000000	10000000	0.267	102.074	5
O43837	Isocitrate dehydrogenase [NAD] subunit beta, mitochondrial	Homo sapiens	11.1688	4	10	4	1	385	42.157	1.52	0.604071	2477	1.04	0.0565835	1949	0.29	12.32	7400000	11000000	7800000	0.65	169.49	4
Q86X55	Histone-arginine methyltransferase CARM1	Homo sapiens	9.375	3	3	3	1	608	65.811	1.53	0.613532	2503	1.04	0.0565835	1950			8800000	13000000	6200000	0.28	40	3
P49721	Proteasome subunit beta type-2	Homo sapiens	61.6915	12	120	11	1	201	22.822	1.6	0.678072	2616	1.04	0.0565835	1951	23.58	28.9	61000000	86000000	63000000	69.17	1262.33	12
P55957-2	BH3-interacting domain death agonist	Homo sapiens	15.3527	3	11	3	1	241	26.819	1.61	0.687061	2623	1.04	0.0565835	1952	2.91	5.33	15000000	23000000	15000000	1.154	299.383	3
Q9UKK6	NTF2-related export protein 1	Homo sapiens	16.4286	3	8	3	1	140	15.837	1.61	0.687061	2626	1.04	0.0565835	1953			3000000	4800000	3100000	3.642	55.12	3
G3V2U7	Acylphosphatase	Homo sapiens	34.1085	4	25	4	1	129	14.116	1.65	0.722466	2666	1.04	0.0565835	1954	11.37	20.29	13000000	19000000	15000000	1.848	263.168	4
Q9NXS2	Glutaminyl-peptide cyclotransferase-like protein	Homo sapiens	12.8272	3	7	3	1	382	42.897	1.84	0.879706	2759	1.04	0.0565835	1955			6700000	12000000	6900000	0.668	52.0967	3
Q86WX3	Active regulator of SIRT1	Homo sapiens	25	3	13	3	1	136	15.424	0.96	-0.0588937	64	1.05	0.0703893	1956	24.03	6.32	12000000	13000000	12000000	1.154	463.307	3
O14672	Disintegrin and metalloproteinase domain-containing protein 10	Homo sapiens	11.0963	5	7	5	1	748	84.088	1	0	84	1.05	0.0703893	1957	99.59	9.48	6200000	9500000	7200000	0.35	105.79	5
Q7Z4V5	Hepatoma-derived growth factor-related protein 2	Homo sapiens	18.3308	7	39	6	1	671	74.272	1.06	0.0840643	161	1.05	0.0703893	1958	31.37	35.04	6300000	7400000	5800000	0.778	565.255	7
B4DR52	Histone H2B	Homo sapiens	33.1325	7	1012	3	1	166	18.03	1.09	0.124328	229	1.05	0.0703893	1959	31.54	35.43	380000000	370000000	330000000	17.478	32124.7	7
Q00059	Transcription factor A, mitochondrial	Homo sapiens	29.2683	7	43	7	1	246	29.078	1.15	0.201634	374	1.05	0.0703893	1960	23.37	10.86	16000000	14000000	12000000	2.548	339.599	7
F8W727	60S ribosomal protein L32	Homo sapiens	44.4444	10	216	10	1	153	17.951	1.16	0.214125	423	1.05	0.0703893	1961	7.87	4.49	140000000	180000000	150000000	1290.55	2886.9	10
Q13148	TAR DNA-binding protein 43	Homo sapiens	23.43	8	27	8	1	414	44.711	1.18	0.238787	519	1.05	0.0703893	1962	0.91	11.47	44000000	56000000	43000000	4.456	724.093	8
Q9Y3C1	Nucleolar protein 16	Homo sapiens	34.8315	5	21	5	1	178	21.175	1.18	0.238787	551	1.05	0.0703893	1963	5.39	4.26	14000000	17000000	14000000	4.337	434.75	5
P63241	Eukaryotic translation initiation factor 5A-1	Homo sapiens	90.9091	18	505	18	1	154	16.821	1.19	0.250962	566	1.05	0.0703893	1964	12.02	7.72	77000000	82000000	76000000	4.21696e+07	7809.29	18
P68371	Tubulin beta-4B chain	Homo sapiens	75.9551	28	2362	1	1	445	49.799	1.19	0.250962	589	1.05	0.0703893	1965	24.37	9.52	140000000	210000000	160000000	54843.2	49472.6	28
H0Y5B0	Band 4.1-like protein 2 (Fragment)	Homo sapiens	21.8421	6	32	1	1	380	42.111	1.21	0.275007	712	1.05	0.0703893	1966			6900000	5800000	5500000	2.02	182.517	6
O00151	PDZ and LIM domain protein 1	Homo sapiens	67.1733	17	192	17	1	329	36.049	1.25	0.321928	952	1.05	0.0703893	1967	6.92	2.23	70000000	88000000	69000000	111.202	2674.65	17
P52701	DNA mismatch repair protein Msh6	Homo sapiens	26.1765	24	70	24	1	1360	152.689	1.26	0.333424	1014	1.05	0.0703893	1968	7.28	12.42	26000000	28000000	22000000	1.738	1016.5	24
B7Z7Q0	Phosphatidylinositol transfer protein beta isoform	Homo sapiens	53.8462	14	81	11	1	273	31.68	1.26	0.333424	1042	1.05	0.0703893	1969	4.91	13.21	29000000	40000000	30000000	15.156	780.794	14
Q14669-3	E3 ubiquitin-protein ligase TRIP12	Homo sapiens	11.2745	14	26	14	1	2040	225.379	1.26	0.333424	1047	1.05	0.0703893	1970	26.97	15.16	4100000	4600000	4100000	0.393	433.794	14
P30405	Peptidyl-prolyl cis-trans isomerase F, mitochondrial	Homo sapiens	59.9034	10	102	5	1	207	22.026	1.26	0.333424	1049	1.05	0.0703893	1971	9.37	8.77	35000000	43000000	33000000	16.783	1125.71	10
Q9UMS4	Pre-mRNA-processing factor 19	Homo sapiens	54.5635	14	154	14	1	504	55.146	1.26	0.333424	1071	1.05	0.0703893	1972	0.78	3.33	180000000	250000000	190000000	15.496	2338.96	14
Q9Y3B8	Oligoribonuclease, mitochondrial	Homo sapiens	21.9409	3	3	3	1	237	26.816	1.26	0.333424	1079	1.05	0.0703893	1973	10.27	1.09	4600000	6100000	4800000	0.638	100.29	3
P56537	Eukaryotic translation initiation factor 6	Homo sapiens	56.7347	8	81	8	1	245	26.582	1.27	0.344828	1119	1.05	0.0703893	1974	7.7	1.29	230000000	300000000	260000000	25.102	1894.13	8
P05556	Integrin beta-1	Homo sapiens	26.4411	18	222	18	1	798	88.357	1.28	0.356144	1172	1.05	0.0703893	1975	31.64	2.61	32000000	46000000	38000000	6.943	2692.62	18
Q9NPE3	H/ACA ribonucleoprotein complex subunit 3	Homo sapiens	76.5625	5	57	5	1	64	7.701	1.28	0.356144	1218	1.05	0.0703893	1976	4.38	6.99	13000000	17000000	13000000	3161.28	1393.17	5
O96000	NADH dehydrogenase [ubiquinone] 1 beta subcomplex subunit 10	Homo sapiens	51.7442	9	76	9	1	172	20.763	1.29	0.367371	1271	1.05	0.0703893	1977	20.04	12.9	28000000	37000000	31000000	25.102	964.669	9
P42574	Caspase-3	Homo sapiens	15.8845	4	14	3	1	277	31.587	1.29	0.367371	1272	1.05	0.0703893	1978	4.43	7.81	4400000	5700000	4300000	1.254	183.14	4
O15355	Protein phosphatase 1G	Homo sapiens	29.1209	12	91	12	1	546	59.235	1.29	0.367371	1305	1.05	0.0703893	1979	14.29	5.78	50000000	45000000	39000000	5.105	1424.38	12
P25788	Proteasome subunit alpha type-3	Homo sapiens	37.6471	10	173	10	1	255	28.415	1.3	0.378512	1384	1.05	0.0703893	1980	2.83	1.98	190000000	250000000	200000000	83.834	3628.25	10
Q9BT78	COP9 signalosome complex subunit 4	Homo sapiens	38.4236	11	29	11	1	406	46.24	1.31	0.389567	1413	1.05	0.0703893	1981	20.97	4.77	12000000	17000000	13000000	2.162	769.945	11
P37802	Transgelin-2	Homo sapiens	84.4221	16	284	16	1	199	22.377	1.31	0.389567	1421	1.05	0.0703893	1982	4.06	1.67	320000000	410000000	330000000	371.759	6865.61	16
H0Y9X1	Translation machinery-associated protein 16 (Fragment)	Homo sapiens	15.2893	3	6	3	1	242	27.664	1.31	0.389567	1445	1.05	0.0703893	1983	10.85	4.88	6400000	8500000	6700000	1.154	69.3567	3
E9PMT2	LIM domain only protein 7	Homo sapiens	29.4707	28	111	1	1	1398	159.924	1.31	0.389567	1450	1.05	0.0703893	1984	5.12	3.54	5100000	6600000	5300000	2.086	2359.02	28
A6NIH7	Protein unc-119 homolog B	Homo sapiens	15.5378	3	13	3	1	251	28.119	1.32	0.400538	1487	1.05	0.0703893	1985	14.39	13.85	7200000	9500000	7300000	0.931	68.19	3
Q13630	GDP-L-fucose synthase	Homo sapiens	16.1994	4	18	4	1	321	35.87	1.32	0.400538	1515	1.05	0.0703893	1986	7.16	1.83	8200000	10000000	8500000	1.069	216.57	4
P83731	60S ribosomal protein L24	Homo sapiens	31.8471	6	256	6	1	157	17.768	1.33	0.411426	1542	1.05	0.0703893	1987	14.77	5.81	200000000	260000000	210000000	62.096	5545.65	6
O15498	Synaptobrevin homolog YKT6	Homo sapiens	52.0202	8	37	8	1	198	22.403	1.33	0.411426	1584	1.05	0.0703893	1988	15.68	8.43	24000000	34000000	25000000	7.483	873.731	8
Q52LJ0-2	Protein FAM98B	Homo sapiens	26.097	7	13	6	1	433	45.519	1.35	0.432959	1712	1.05	0.0703893	1989	0.25	11.83	29000000	39000000	30000000	1.212	274.802	7
Q99622	Protein C10	Homo sapiens	67.4603	5	26	5	1	126	13.17	1.35	0.432959	1734	1.05	0.0703893	1990	4.37	3.84	10000000	14000000	11000000	9	737.339	5
Q9Y3C8	Ubiquitin-fold modifier-conjugating enzyme 1	Homo sapiens	34.1317	6	65	6	1	167	19.446	1.36	0.443607	1770	1.05	0.0703893	1991	2.55	4.87	33000000	44000000	33000000	9	267.971	6
Q9NX47	E3 ubiquitin-protein ligase MARCH5	Homo sapiens	26.259	6	12	6	1	278	31.211	1.37	0.454176	1836	1.05	0.0703893	1992	5.04	6.71	5300000	7400000	6200000	1.783	127.379	6
Q9UHE5	Probable N-acetyltransferase 8	Homo sapiens	39.6476	8	36	8	1	227	25.602	1.38	0.464668	1901	1.05	0.0703893	1993	13.63	7.64	9700000	13000000	10000000	5.105	475.199	8
B4DW92	Nuclear receptor 2C2-associated protein	Homo sapiens	28.7425	6	44	6	1	167	19.179	1.39	0.475085	1946	1.05	0.0703893	1994	5.19	5.78	17000000	25000000	17000000	6.499	1068.19	6
Q14683	Structural maintenance of chromosomes protein 1A	Homo sapiens	30.9813	28	104	28	1	1233	143.144	1.4	0.485427	2031	1.05	0.0703893	1995	2.53	0.27	76000000	89000000	72000000	2.332	1322.77	28
Q8N4Q1-2	Mitochondrial intermembrane space import and assembly protein 40	Homo sapiens	20	4	12	4	1	155	17.374	1.41	0.495695	2056	1.05	0.0703893	1996	15.1	4.46	7800000	9900000	7900000	2.594	303.28	4
Q13144	Translation initiation factor eIF-2B subunit epsilon	Homo sapiens	14.5631	8	23	8	1	721	80.329	1.41	0.495695	2064	1.05	0.0703893	1997	2.46	2.87	19000000	29000000	21000000	0.863	216.423	8
O43776	Asparagine--tRNA ligase, cytoplasmic	Homo sapiens	37.2263	18	133	18	1	548	62.903	1.41	0.495695	2068	1.05	0.0703893	1998	6.14	4.2	86000000	110000000	82000000	9.746	2410.2	18
O43172	U4/U6 small nuclear ribonucleoprotein Prp4	Homo sapiens	23.3716	8	19	8	1	522	58.412	1.41	0.495695	2104	1.05	0.0703893	1999	15.03	2.54	22000000	31000000	22000000	1.326	192.23	8
[truncated: 901 more rows]

## Sheet: 16 hr treatments
Accession	Description	Species	Coverage	# Peps	# PSMs	# Unique Peps	# Protein Groups	MW [kDa]	Ratios: (M/ L)	log2(M/L)	index(M/L)	Ratios: (H/L)	log2(H/L)	index(H/L)	Ratio Std Error [%]: (M/L)	Ratio Std Error [%]: (H/L)	Areas: Light, Control	Areas: Medium, Sample	Areas: Heavy, Sample	emPAI	Score	# Peps
P00761A	Trypsin - Sus scrofa (Pig).	Sus scrofa	25.1082	5	2758	5	1	24.394	0.12	-3.05889	1	0.07	-3.8365	1			29000000	3600000	1000000	7.377	44724.8	5
P02769A	SWISS-PROT:P02769 (Bos taurus) Bovine serum albumin precursor	Bos taurus	46.6227	24	307	21	1	69.248	0.17	-2.55639	2	0.12	-3.05889	2			12000000	5000000	6300000	3.796	4568.58	24
P12763A	SWISS-PROT:P12763 (Bos taurus) Alpha-2-HS-glycoprotein precursor	Bos taurus	39.5543	13	533	13	1	38.394	0.17	-2.55639	3	0.18	-2.47393	3	86.89	0.04	110000000	2400000	20000000	7.799	9929	13
C9JJQ8	Tubulin alpha-4A chain (Fragment)	Homo sapiens	23.7374	6	640	1	1	21.664	0.26	-1.94342	4	0.21	-2.25154	4	32.43	26.52	23000000	6700000	5200000	16.783	3557.39	6
Q13596	Sorting nexin-1	Homo sapiens	7.08812	3	80	1	1	59.033	0.28	-1.8365	5	0.56	-0.836501	7			32000000	8800000	18000000	0.468	782.569	3
Q14534	Squalene monooxygenase	Homo sapiens	17.4216	5	10	5	1	63.882	0.38	-1.39593	6	0.8	-0.321928	65	97.76	12.27	18000000	8500000	15000000	0.546	63.32	5
O43772	Mitochondrial carnitine/acylcarnitine carrier protein	Homo sapiens	11.2957	3	9	3	1	32.922	0.4	-1.32193	7	0.78	-0.358454	48			26000000	14000000	25000000	0.585	178.722	3
P46439	Glutathione S-transferase Mu 5	Homo sapiens	26.1468	8	34	2	0	25.658	0.4	-1.32193	8	1.03	0.0426443	1019	79.66	8.24	12000000	6000000	12000000	3.281	309.233	8
P12830	Cadherin-1	Homo sapiens	5.44218	3	5	3	1	97.396	0.42	-1.25154	9	0.32	-1.64386	5	7.45	28.26	7100000	3000000	2300000	0.199	119.13	3
G3V325	Pentatricopeptide repeat-containing protein 1, mitochondrial	Homo sapiens	7.34312	4	29	2	1	84.057	0.42	-1.25154	10	1.01	0.0143553	859			870000	380000	870000	0.52	483.288	4
Q8TED0	U3 small nucleolar RNA-associated protein 15 homolog	Homo sapiens	7.33591	3	13	3	1	58.379	0.44	-1.18442	11	0.96	-0.0588937	495	29.53	2.69	12000000	6000000	15000000	0.292	204.172	3
Q08170	Serine/arginine-rich splicing factor 4	Homo sapiens	10.3239	5	79	1	1	56.645	0.45	-1.152	12	1.01	0.0143553	854			5700000	2600000	5800000	1.683	862.966	5
Q6Y1H2	Very-long-chain (3R)-3-hydroxyacyl-[acyl-carrier protein] dehydratase 2	Homo sapiens	13.3858	3	16	3	1	28.35	0.45	-1.152	13	1.01	0.0143553	888	62.97	19.66	8100000	5500000	7800000	1.424	130.925	3
Q12788	Transducin beta-like protein 3	Homo sapiens	6.93069	4	9	4	1	88.978	0.46	-1.12029	14	0.94	-0.0892673	362	33.37	16.95	12000000	5200000	11000000	0.207	125.856	4
J3KQN4	60S ribosomal protein L36a	Homo sapiens	28.8732	4	60	1	1	16.368	0.46	-1.12029	15	1.08	0.111031	1526	6.88	3.64	540000	240000	590000	6.499	558.28	4
Q9UK59	Lariat debranching enzyme	Homo sapiens	10.6618	3	4	3	1	61.516	0.48	-1.05889	16	0.74	-0.434403	25	1.41	23.64	7100000	3500000	5900000	0.28	16.38	3
Q09666	Neuroblast differentiation-associated protein AHNAK	Homo sapiens	54.1256	147	1063	147	1	628.699	0.49	-1.02915	17	0.76	-0.395929	38	38.55	37.91	42000000	21000000	34000000	3.102	12151.3	147
P14621	Acylphosphatase-2	Homo sapiens	39.3939	4	26	4	1	11.133	0.49	-1.02915	18	0.77	-0.37707	47	52.92	40.01	2000000	750000	1400000	4.995	322.945	4
Q9Y3C1-2	Nucleolar protein 16	Homo sapiens	18.2203	3	23	3	1	27.289	0.49	-1.02915	19	1.1	0.137504	1719	36.38	12.89	22000000	12000000	24000000	0.778	459.166	3
P55196-5	Afadin	Homo sapiens	17.5573	22	124	1	1	207.659	0.51	-0.971431	20	0.8	-0.321928	69			9100000	4600000	7300000	1.248	1354.03	22
P16455	Methylated-DNA--protein-cysteine methyltransferase	Homo sapiens	24.1546	3	14	3	1	21.632	0.51	-0.971431	21	0.85	-0.234465	120	35.52	14.89	13000000	8200000	11000000	2.594	240.099	3
Q00688	Peptidyl-prolyl cis-trans isomerase FKBP3	Homo sapiens	50.4464	8	109	8	1	25.161	0.51	-0.971431	22	0.93	-0.104697	315	47.06	14.3	30000000	18000000	31000000	9	2569.44	8
O14910	Protein lin-7 homolog A	Homo sapiens	34.3348	6	40	4	1	25.981	0.52	-0.943416	23	0.78	-0.358454	56	24.62	3.15	4400000	2700000	3500000	4.179	231.533	6
Q5JRX3-2	Presequence protease, mitochondrial	Homo sapiens	9.34489	6	13	6	1	117.437	0.52	-0.943416	24	0.84	-0.251539	105	31.05	20.13	10000000	4700000	8100000	0.376	253.399	6
Q86WW8	Cytochrome c oxidase assembly factor 5	Homo sapiens	44.5946	3	16	3	1	8.37	0.52	-0.943416	25	0.95	-0.0740006	437			780000	450000	810000	9	266.45	3
O14936	Peripheral plasma membrane protein CASK	Homo sapiens	4.53564	3	7	3	1	105.056	0.52	-0.943416	26	1.05	0.0703893	1278			11000000	6600000	12000000	0.172	38.72	3
E5KLJ5	Dynamin-like 120 kDa protein, mitochondrial	Homo sapiens	7.78325	6	10	6	1	117.67	0.53	-0.915936	27	1.17	0.226509	2110	51.14	10.31	20000000	13000000	23000000	0.259	28.62	6
O75935	Dynactin subunit 3	Homo sapiens	33.3333	4	14	4	1	21.106	0.53	-0.915936	28	1.57	0.650765	2429	1.87	34.9	7700000	6200000	9400000	0.931	54.7557	4
Q9H845	Acyl-CoA dehydrogenase family member 9, mitochondrial	Homo sapiens	5.7971	3	21	3	1	68.717	0.54	-0.888969	29	0.67	-0.577767	15	16.99	14.09	34000000	18000000	23000000	0.324	791.81	3
P78527	DNA-dependent protein kinase catalytic subunit	Homo sapiens	58.6725	216	3725	216	1	468.788	0.54	-0.888969	30	0.74	-0.434403	24	64.43	63.83	100000000	78000000	100000000	104.545	64176.3	216
Q9UJ68	Mitochondrial peptide methionine sulfoxide reductase	Homo sapiens	20.4255	3	7	3	1	26.116	0.54	-0.888969	31	0.78	-0.358454	53	66.26	58.04	13000000	5800000	8500000	0.968	34.91	3
Q9BTC0	Death-inducer obliterator 1	Homo sapiens	2.99107	3	3	3	1	243.723	0.54	-0.888969	32	0.89	-0.168123	203	31.22	4.93	3900000	2300000	3500000	0.053	50.7667	3
P09327	Villin-1	Homo sapiens	30.4716	19	161	19	1	92.637	0.54	-0.888969	33	0.96	-0.0588937	490	15.56	15.7	32000000	19000000	35000000	3.38	1931.79	19
Q9H0N5	Pterin-4-alpha-carbinolamine dehydratase 2	Homo sapiens	41.5385	5	41	4	1	14.356	0.54	-0.888969	34	1.01	0.0143553	890			360000	190000	370000	6.943	209.966	5
P48449	Lanosterol synthase	Homo sapiens	19.9454	11	76	11	1	83.255	0.55	-0.862496	35	0.68	-0.556393	16	25.3	22.62	22000000	11000000	13000000	1.748	1233.36	11
Q14CX7	N-alpha-acetyltransferase 25, NatB auxiliary subunit	Homo sapiens	5.65844	3	14	3	1	112.221	0.55	-0.862496	36	0.73	-0.454032	22	77.7	89.57	24000000	7900000	9600000	0.172	39.6767	3
P54709	Sodium/potassium-transporting ATPase subunit beta-3	Homo sapiens	19.3548	4	25	4	1	31.492	0.55	-0.862496	37	0.74	-0.434403	26	58.42	22.17	27000000	19000000	22000000	1.512	222.733	4
Q9NZU5	LIM and cysteine-rich domains protein 1	Homo sapiens	9.31507	3	3	3	1	40.806	0.55	-0.862496	38	0.78	-0.358454	51	3.31	12.37	23000000	12000000	17000000	0.28	31.73	3
Q9BW27	Nuclear pore complex protein Nup85	Homo sapiens	7.62195	3	9	3	1	74.971	0.55	-0.862496	39	0.85	-0.234465	128	86.44	53.08	20000000	14000000	20000000	0.403	111.02	3
Q96PU8	Protein quaking	Homo sapiens	14.956	3	4	3	1	37.647	0.55	-0.862496	40	0.87	-0.200913	158	15.86	26.64	14000000	8600000	12000000	0.468	47.2867	3
Q9NQT5	Exosome complex component RRP40	Homo sapiens	18.1818	3	5	3	1	29.553	0.55	-0.862496	41	0.96	-0.0588937	491			12000000	6600000	11000000	0.638	90.7067	3
P07305	Histone H1.0	Homo sapiens	19.0722	4	40	4	1	20.85	0.55	-0.862496	42	0.96	-0.0588937	492	14.02	17.87	18000000	9800000	16000000	12.335	1116.29	4
V9GYM3	Apolipoprotein A-II	Homo sapiens	24.812	3	16	3	1	14.905	0.55	-0.862496	43	0.98	-0.0291463	644	8.33	16.38	420000	230000	390000	3.217	157.575	3
O00767	Acyl-CoA desaturase	Homo sapiens	22.2841	5	43	5	1	41.496	0.55	-0.862496	44	1	0	751	32.42	45.02	34000000	22000000	36000000	2.36	621.35	5
Q9HBL7	Plasminogen receptor (KT)	Homo sapiens	21.7687	3	19	3	1	17.19	0.55	-0.862496	45	1.04	0.0565835	1167	14.06	6.19	10000000	5300000	10000000	6.743	195.191	3
E7ETU7	39S ribosomal protein L3, mitochondrial	Homo sapiens	14.1333	3	3	3	1	41.602	0.55	-0.862496	46	1.04	0.0565835	1187			16000000	10000000	17000000	0.318	0	3
Q96EX1	Small integral membrane protein 12	Homo sapiens	29.3478	3	24	3	1	10.793	0.55	-0.862496	47	1.1	0.137504	1659	9.47	11.52	3500000	2200000	3800000	3.642	144.098	3
Q9Y6H1	Coiled-coil-helix-coiled-coil-helix domain-containing protein 2, mitochondrial	Homo sapiens	33.7748	3	56	3	1	15.503	0.56	-0.836501	48	0.62	-0.68966	10	30.41	60.3	40000000	22000000	26000000	14.849	1651.33	3
P49327	Fatty acid synthase	Homo sapiens	71.6448	131	5429	130	1	273.254	0.56	-0.836501	49	0.8	-0.321928	68	41.86	34.19	150000000	120000000	140000000	418.941	108732	131
Q96ER9	Coiled-coil domain-containing protein 51	Homo sapiens	10.4623	3	5	3	1	45.783	0.56	-0.836501	50	0.83	-0.268817	88	23.92	6.28	9000000	5400000	7500000	0.374	68.0008	3
H3BP13	Trafficking protein particle complex subunit 2-like protein	Homo sapiens	17.0124	4	10	4	1	27.285	0.56	-0.836501	51	0.9	-0.152003	239	16.6	1.78	11000000	5400000	9700000	1.054	162.243	4
O60888-2	Protein CutA	Homo sapiens	36.8687	4	56	4	1	20.912	0.57	-0.810966	52	0.84	-0.251539	100	32.44	21.02	42000000	26000000	35000000	18.307	606.676	4
M0QZR4	Rho guanine nucleotide exchange factor 1	Homo sapiens	3.92562	3	4	3	1	108.257	0.57	-0.810966	53	0.87	-0.200913	154	30.14	18.81	1300000	590000	1200000	0.186	23.64	3
Q05682-3	Caldesmon	Homo sapiens	24.3728	10	43	10	1	64.218	0.57	-0.810966	54	0.9	-0.152003	241	26.78	37.52	33000000	22000000	29000000	1.352	577.061	10
P62328	Thymosin beta-4	Homo sapiens	59.0909	3	110	3	1	5.05	0.57	-0.810966	55	1.09	0.124328	1614	4.08	6.48	11000000	6700000	13000000	315.228	1065.84	3
Q6NVY1	3-hydroxyisobutyryl-CoA hydrolase, mitochondrial	Homo sapiens	8.54922	3	5	3	1	43.454	0.57	-0.810966	56	1.32	0.400538	2340			8900000	4900000	13000000	0.425	32.88	3
P09960	Leukotriene A-4 hydrolase	Homo sapiens	30.1146	12	45	12	1	69.241	0.58	-0.785875	57	0.84	-0.251539	102	33.87	26.8	24000000	15000000	18000000	2.548	1107.85	12
Q12965	Unconventional myosin-Ie	Homo sapiens	7.12996	6	14	6	1	126.982	0.58	-0.785875	58	0.84	-0.251539	114	15.66	15.71	5600000	3000000	4900000	0.316	185.947	6
P04264	Keratin, type II cytoskeletal 1	Homo sapiens	42.7019	31	559	25	1	65.999	0.58	-0.785875	59	0.86	-0.217591	143	9.38	17.74	7300000	7800000	5900000	10.994	12602.7	31
Q9UHD1	Cysteine and histidine-rich domain-containing protein 1	Homo sapiens	27.7108	6	48	6	1	37.466	0.58	-0.785875	60	0.99	-0.0144996	666	25.29	6.64	15000000	12000000	16000000	1.873	255.824	6
P10412	Histone H1.4	Homo sapiens	30.5936	10	1203	2	1	21.852	0.58	-0.785875	61	1	0	732	0.67	0.04	130000000	93000000	140000000	99	18320.4	10
P16930	Fumarylacetoacetase	Homo sapiens	17.8998	5	52	5	1	46.344	0.58	-0.785875	62	1	0	752	10.37	12.24	37000000	24000000	37000000	2.675	1212.8	5
P42695	Condensin-2 complex subunit D3	Homo sapiens	3.33778	3	4	3	1	168.783	0.58	-0.785875	63	1.02	0.0285692	959			6000000	3400000	6000000	0.087	77.2467	3
Q5LJA9	Ubiquitin carboxyl-terminal hydrolase isozyme L5 (Fragment)	Homo sapiens	27.7174	7	35	7	1	41.668	0.58	-0.785875	64	1.05	0.0703893	1232	61.19	6.46	19000000	15000000	19000000	2.511	616.38	7
O43865	Putative adenosylhomocysteinase 2	Homo sapiens	15.0943	7	53	5	1	58.913	0.58	-0.785875	65	1.1	0.137504	1694	21.6	46.96	61000000	48000000	76000000	0.931	187.225	7
P62834	Ras-related protein Rap-1A	Homo sapiens	48.913	10	137	2	1	20.974	0.58	-0.785875	66	1.16	0.214125	2040	12.69	26.67	8300000	5300000	10000000	157.489	2427.19	10
Q9UEE9	Craniofacial development protein 1	Homo sapiens	15.7191	4	14	4	1	33.573	0.58	-0.785875	67	1.17	0.226509	2093	31.46	49.75	6600000	4700000	5100000	1.154	37.68	4
Q9Y6W3	Calpain-7	Homo sapiens	6.39606	4	7	4	1	92.594	0.58	-0.785875	68	1.24	0.31034	2271			3600000	2600000	4700000	0.19	29.47	4
Q8N766	ER membrane protein complex subunit 1	Homo sapiens	11.3797	7	36	7	1	111.689	0.59	-0.761213	69	0.76	-0.395929	31	37.39	28.12	20000000	12000000	12000000	0.76	344.721	7
Q96KR6	Protein FAM210B	Homo sapiens	26.0417	4	8	4	1	20.411	0.59	-0.761213	70	1.01	0.0143553	899	49.37	22.82	1900000	900000	1700000	4.995	131.873	4
O95292	Vesicle-associated membrane protein-associated protein B/C	Homo sapiens	51.0288	11	186	10	1	27.211	0.59	-0.761213	71	1.02	0.0285692	989	15.26	26.08	50000000	32000000	44000000	55.234	3678.67	11
Q9Y3B7	39S ribosomal protein L11, mitochondrial	Homo sapiens	35.9375	6	71	6	1	20.67	0.59	-0.761213	72	1.03	0.0426443	1044	31.19	13.4	10000000	6500000	11000000	3.394	1512.88	6
Q53H12	Acylglycerol kinase, mitochondrial	Homo sapiens	13.5071	4	8	4	1	47.107	0.59	-0.761213	73	1.03	0.0426443	1073			8700000	5500000	8900000	0.957	95.43	4
Q99567	Nuclear pore complex protein Nup88	Homo sapiens	8.09717	4	9	4	1	83.489	0.59	-0.761213	74	1.04	0.0565835	1171	1.49	7.79	5900000	3600000	6100000	0.512	214.89	4
Q9NWU2	Glucose-induced degradation protein 8 homolog	Homo sapiens	22.3684	3	9	3	1	26.732	0.59	-0.761213	75	1.07	0.0976108	1475			22000000	13000000	23000000	1.276	315.21	3
Q6NUM9	All-trans-retinol 13,14-reductase	Homo sapiens	7.37705	3	3	3	1	66.777	0.59	-0.761213	76	1.1	0.137504	1695	7.1	17.97	13000000	7700000	14000000	0.205	78.68	3
Q15005	Signal peptidase complex subunit 2	Homo sapiens	53.0973	10	82	10	1	24.987	0.6	-0.736966	77	0.8	-0.321928	64	51.26	54.66	42000000	28000000	31000000	23.245	708.99	10
Q14315	Filamin-C	Homo sapiens	8.88073	18	146	8	1	290.841	0.6	-0.736966	78	0.83	-0.268817	90	7.33	31.65	3000000	2000000	2500000	0.468	2717.53	18
Q14320	Protein FAM50A	Homo sapiens	21.8289	5	19	5	1	40.216	0.6	-0.736966	79	0.88	-0.184425	172	12.89	5.33	18000000	10000000	16000000	1.721	169.933	5
Q7L9L4-2	MOB kinase activator 1B	Homo sapiens	25.3394	5	58	5	1	25.483	0.6	-0.736966	80	0.88	-0.184425	190	28.43	36.14	17000000	10000000	17000000	6.943	337.806	5
C9IZQ1	Translocon-associated protein subunit alpha	Homo sapiens	20.8054	4	57	4	1	33.866	0.6	-0.736966	81	0.9	-0.152003	247	14.12	14.64	75000000	47000000	68000000	2.831	410.427	4
H0YAV5	Chromosome transmission fidelity protein 8 homolog (Fragment)	Homo sapiens	31.9444	4	13	4	1	15.343	0.6	-0.736966	82	0.94	-0.0892673	403	16.83	3.44	2500000	1700000	2600000	3.217	125.806	4
Q9UJU6	Drebrin-like protein	Homo sapiens	23.2558	8	45	8	1	48.178	0.6	-0.736966	83	0.95	-0.0740006	436	29.85	6.82	35000000	22000000	32000000	2.311	877.226	8
P15907	Beta-galactoside alpha-2,6-sialyltransferase 1	Homo sapiens	11.0837	3	4	3	1	46.575	0.6	-0.736966	84	1	0	767			12000000	7300000	12000000	0.35	58.85	3
Q9UKS6	Protein kinase C and casein kinase substrate in neurons protein 3	Homo sapiens	8.25472	3	4	3	1	48.457	0.6	-0.736966	85	1.03	0.0426443	1112	30.82	11.83	15000000	9900000	15000000	0.407	46.16	3
Q8TAE8	Growth arrest and DNA damage-inducible proteins-interacting protein 1	Homo sapiens	18.9189	3	9	3	1	25.368	0.6	-0.736966	86	1.05	0.0703893	1209			12000000	7300000	13000000	0.931	250.009	3
Q92564-3	DCN1-like protein 4	Homo sapiens	19.0476	6	19	5	1	38.358	0.6	-0.736966	87	1.15	0.201634	1999	4.26	14.59	7300000	4400000	8500000	1.848	219.315	6
Q9Y2U8	Inner nuclear membrane protein Man1	Homo sapiens	4.17124	3	6	3	1	99.935	0.6	-0.736966	88	1.2	0.263034	2198	14.94	36.44	4300000	2800000	4200000	0.22	143.56	3
J3KR58	Selenide, water dikinase 2	Homo sapiens	16.7702	4	9	4	1	51.281	0.6	-0.736966	89	1.9	0.925999	2446	2.79	37.39	17000000	11000000	38000000	0.778	29.35	4
Q9BTX1	Nucleoporin NDC1	Homo sapiens	11.1276	5	7	5	1	76.255	0.6	-0.736966	90	1.93	0.948601	2447	27.01	80.6	1300000	880000	1500000	0.668	66.71	5
Q06520	Bile salt sulfotransferase	Homo sapiens	15.0877	3	9	3	1	33.758	0.61	-0.713119	91	0.75	-0.415037	28			21000000	14000000	17000000	0.778	145.294	3
Q9BQ61	Uncharacterized protein C19orf43	Homo sapiens	30.6818	4	11	4	1	18.408	0.61	-0.713119	92	0.78	-0.358454	55			23000000	13000000	17000000	2.162	64.41	4
P83111	Serine beta-lactamase-like protein LACTB, mitochondrial	Homo sapiens	13.5283	5	33	5	1	60.655	0.61	-0.713119	93	0.79	-0.340075	60	56.67	53.8	30000000	20000000	25000000	0.84	341.857	5
P21333	Filamin-A	Homo sapiens	58.2546	107	1984	97	1	280.564	0.61	-0.713119	94	0.93	-0.104697	352	28.22	25.86	49000000	39000000	51000000	38.69	36744.1	107
Q13510-2	Acid ceramidase	Homo sapiens	16.0584	6	87	6	1	46.474	0.61	-0.713119	95	0.94	-0.0892673	364	19.63	17.42	29000000	19000000	27000000	4.248	740.098	6
O00625	Pirin	Homo sapiens	37.931	6	35	6	1	32.093	0.61	-0.713119	96	0.98	-0.0291463	635	50.89	2.28	21000000	15000000	19000000	3.084	257.653	6
Q9UBB4	Ataxin-10	Homo sapiens	13.0526	4	11	4	1	53.455	0.61	-0.713119	97	1.06	0.0840643	1322	11.04	20.93	23000000	14000000	24000000	0.562	192.23	4
Q13617-2	Cullin-2	Homo sapiens	12.3037	8	22	7	1	89.434	0.61	-0.713119	98	1.08	0.111031	1483	42.79	18.63	20000000	12000000	23000000	0.501	129.71	8
P34913	Bifunctional epoxide hydrolase 2	Homo sapiens	22.3423	6	38	6	1	62.575	0.61	-0.713119	99	1.08	0.111031	1490	9.36	15.07	31000000	20000000	32000000	1.829	448.136	6
G8JLI3	Serine/threonine-protein phosphatase 6 regulatory subunit 3	Homo sapiens	25.0284	15	32	15	1	98.207	0.61	-0.713119	100	1.11	0.15056	1744	34.48	7.43	13000000	8000000	15000000	1.7	302.725	15
Q2Q1W2	E3 ubiquitin-protein ligase TRIM71	Homo sapiens	6.33641	3	7	3	1	93.326	0.62	-0.68966	101	0.78	-0.358454	54	18.57	17.57	8800000	5700000	7400000	0.212	129.62	3
Q99536	Synaptic vesicle membrane protein VAT-1 homolog	Homo sapiens	56.743	15	209	15	1	41.893	0.62	-0.68966	102	0.83	-0.268817	94	12.49	11.82	93000000	63000000	77000000	36.927	4301.42	15
F5H6H0	High mobility group protein HMGI-C	Homo sapiens	24.4898	3	64	3	1	16.413	0.62	-0.68966	103	0.86	-0.217591	130	24.12	22.22	11000000	7800000	10000000	9	1231.66	3
Q9BQ52	Zinc phosphodiesterase ELAC protein 2	Homo sapiens	5.81114	3	3	3	1	92.16	0.62	-0.68966	104	0.89	-0.168123	205	5.33	11.52	9500000	6100000	9000000	0.145	38.35	3
B4DFQ6	Acyl-CoA synthetase family member 2, mitochondrial	Homo sapiens	12.1875	5	7	5	1	70.577	0.62	-0.68966	105	0.9	-0.152003	235	8.68	22.47	18000000	11000000	17000000	0.403	94.14	5
P53597	Succinyl-CoA ligase [ADP/GDP-forming] subunit alpha, mitochondrial	Homo sapiens	35.2601	8	89	8	1	36.227	0.62	-0.68966	106	0.94	-0.0892673	391	9.91	10.74	32000000	20000000	33000000	9	1639.84	8
P61020	Ras-related protein Rab-5B	Homo sapiens	45.1163	8	145	4	1	23.692	0.62	-0.68966	107	0.96	-0.0588937	456	21.14	37.14	14000000	9500000	14000000	21.758	1582.5	8
ENSBTAP00000038253	ENSEMBL:ENSBTAP00000038253 (Bos taurus) 63 kDa protein	Bos taurus	11.8812	8	169	3	0	63.127	0.62	-0.68966	108	0.97	-0.0439433	512			1800000	1100000	1800000	0.863	4143.9	8
Q8NEJ9	Neuroguidin	Homo sapiens	15.873	3	5	3	1	35.872	0.62	-0.68966	109	0.97	-0.0439433	522			12000000	7600000	12000000	0.968	88.71	3
P78417	Glutathione S-transferase omega-1	Homo sapiens	76.3485	18	682	18	1	27.548	0.62	-0.68966	110	0.99	-0.0144996	695	19.53	10.59	160000000	130000000	160000000	420.697	7151.89	18
Q7L0Y3	Mitochondrial ribonuclease P protein 1	Homo sapiens	12.6551	4	10	4	1	47.317	0.62	-0.68966	111	1.05	0.0703893	1268	23.57	13.88	19000000	15000000	21000000	0.487	70.67	4
P49589-3	Cysteine--tRNA ligase, cytoplasmic	Homo sapiens	4.45247	3	3	3	1	94.578	0.62	-0.68966	112	1.08	0.111031	1520			4900000	2700000	5200000	0.151	29.46	3
P54619-3	5'-AMP-activated protein kinase subunit gamma-1	Homo sapiens	20.2941	4	22	4	1	38.508	0.62	-0.68966	113	1.15	0.201634	2028	1.73	30.32	21000000	14000000	17000000	1.081	589.812	4
P57737-3	Coronin-7	Homo sapiens	5.62977	4	17	4	1	114.095	0.62	-0.68966	114	1.16	0.214125	2048	45.46	11.63	8700000	5700000	10000000	0.445	214.371	4
P16278	Beta-galactosidase	Homo sapiens	25.1108	12	93	12	1	76.027	0.63	-0.666576	115	0.79	-0.340075	63	10.51	19.53	31000000	21000000	26000000	3.894	1321.04	12
Q9BRX8-2	Redox-regulatory protein FAM213A	Homo sapiens	57.7982	10	122	10	1	24.447	0.63	-0.666576	116	0.81	-0.304006	78	10.64	12.53	38000000	24000000	31000000	53.117	3021.36	10
Q08426	Peroxisomal bifunctional enzyme	Homo sapiens	17.4274	9	57	9	1	79.445	0.63	-0.666576	117	0.85	-0.234465	126	31.14	23.5	17000000	13000000	16000000	1.228	358.451	9
P07686	Beta-hexosaminidase subunit beta	Homo sapiens	15.4676	7	81	7	1	63.071	0.63	-0.666576	118	0.87	-0.200913	145	22.3	10.01	22000000	13000000	19000000	1.31	1104.48	7
Q9BX93	Group XIIB secretory phospholipase A2-like protein	Homo sapiens	24.1026	4	19	4	1	21.644	0.63	-0.666576	119	0.87	-0.200913	153	26.84	23.12	18000000	11000000	14000000	4.012	620.96	4
P51970	NADH dehydrogenase [ubiquinone] 1 alpha subcomplex subunit 8	Homo sapiens	26.7442	4	75	4	1	20.092	0.63	-0.666576	120	0.89	-0.168123	212	7.67	28.88	22000000	13000000	20000000	5.579	761.254	4
Q14914	Prostaglandin reductase 1	Homo sapiens	17.3252	4	15	4	1	35.847	0.63	-0.666576	121	0.95	-0.0740006	434	10.28	8.84	45000000	29000000	44000000	1.239	159.695	4
P30405	Peptidyl-prolyl cis-trans isomerase F, mitochondrial	Homo sapiens	53.6232	7	271	7	1	22.026	0.63	-0.666576	122	0.98	-0.0291463	615	39.83	40.72	39000000	33000000	43000000	7.66	2612.76	7
P09455	Retinol-binding protein 1	Homo sapiens	80	13	261	13	1	15.84	0.63	-0.666576	123	0.99	-0.0144996	661	6.26	4.31	61000000	40000000	61000000	1210.53	4467.06	13
A8MUS3	60S ribosomal protein L23a	Homo sapiens	35.567	11	644	11	1	21.902	0.63	-0.666576	124	0.99	-0.0144996	672	17.17	21.51	120000000	85000000	130000000	1231.85	11269.6	11
P48147	Prolyl endopeptidase	Homo sapiens	10.9859	5	9	5	1	80.648	0.63	-0.666576	125	1	0	794	19.95	32.32	17000000	12000000	17000000	0.445	80.41	5
Q9BYJ9	YTH domain-containing family protein 1	Homo sapiens	7.51342	4	20	3	1	60.836	0.63	-0.666576	126	1.06	0.0840643	1314			28000000	23000000	32000000	0.823	48.93	4
E2QRJ6	DNA-directed RNA polymerase II subunit RPB11-b2	Homo sapiens	41.7722	5	56	3	1	17.179	0.63	-0.666576	127	1.08	0.111031	1521	8.2	3.57	24000000	15000000	26000000	12.335	935.78	5
P23378	Glycine dehydrogenase (decarboxylating), mitochondrial	Homo sapiens	14.6078	10	24	10	1	112.657	0.63	-0.666576	128	1.71	0.773996	2438	30.78	85.38	19000000	12000000	18000000	0.684	103.317	10
P40123	Adenylyl cyclase-associated protein 2	Homo sapiens	6.07966	3	39	1	1	52.791	0.64	-0.643856	129	0.8	-0.321928	67			15000000	9500000	12000000	0.346	96.46	3
Q9H6R4	Nucleolar protein 6	Homo sapiens	13.438	9	25	9	1	127.513	0.64	-0.643856	130	0.83	-0.268817	97	26.5	33.2	16000000	9200000	11000000	0.548	937.556	9
Q15392	Delta(24)-sterol reductase	Homo sapiens	42.8295	17	433	17	1	60.062	0.64	-0.643856	131	0.89	-0.168123	192	25.71	16.4	110000000	81000000	100000000	14.849	6072.46	17
Q7Z6Z7	E3 ubiquitin-protein ligase HUWE1	Homo sapiens	24.3256	76	370	76	1	481.589	0.64	-0.643856	132	0.89	-0.168123	200	50.64	43.85	12000000	9100000	14000000	2.728	6445	76
P27694	Replication protein A 70 kDa DNA-binding subunit	Homo sapiens	22.7273	9	42	9	1	68.095	0.64	-0.643856	133	0.9	-0.152003	228	27.53	19.34	26000000	17000000	22000000	1.11	288.7	9
Q16822	Phosphoenolpyruvate carboxykinase [GTP], mitochondrial	Homo sapiens	26.0938	13	97	13	1	70.685	0.64	-0.643856	134	0.9	-0.152003	231	17.42	7.32	41000000	18000000	28000000	2.758	1800.44	13
Q9C0C2	182 kDa tankyrase-1-binding protein	Homo sapiens	4.22209	4	10	4	1	181.685	0.64	-0.643856	135	0.92	-0.120294	275	59.81	30.78	3400000	1400000	2600000	0.16	180.316	4
Q9UJ70-2	N-acetyl-D-glucosamine kinase	Homo sapiens	14.359	3	7	3	1	42.011	0.64	-0.643856	136	0.92	-0.120294	282			20000000	12000000	18000000	0.468	52.7533	3
Q9NX20	39S ribosomal protein L16, mitochondrial	Homo sapiens	17.5299	3	23	3	1	28.431	0.64	-0.643856	137	0.92	-0.120294	300	6.65	3.56	18000000	11000000	17000000	1.512	74.8414	3
M0R2Z9	SURP and G-patch domain-containing protein 2	Homo sapiens	14.9635	13	71	13	1	121.468	0.64	-0.643856	138	0.93	-0.104697	338	52.76	33.64	12000000	6800000	10000000	1.129	1168.98	13
P42765	3-ketoacyl-CoA thiolase, mitochondrial	Homo sapiens	59.9496	15	106	15	1	41.898	0.64	-0.643856	139	0.93	-0.104697	347	7.5	7.95	71000000	46000000	65000000	19.153	2286.57	15
P14550	Alcohol dehydrogenase [NADP(+)]	Homo sapiens	68.9231	14	154	14	1	36.55	0.64	-0.643856	140	0.95	-0.0740006	447	11.69	7.07	49000000	31000000	45000000	6.499	2578.28	14
O95602	DNA-directed RNA polymerase I subunit RPA1	Homo sapiens	15.9884	20	57	20	1	194.687	0.64	-0.643856	141	0.96	-0.0588937	478	24.67	23.72	3700000	2900000	3500000	0.845	568.551	20
P51991	Heterogeneous nuclear ribonucleoprotein A3	Homo sapiens	50	18	705	2	1	39.571	0.64	-0.643856	142	0.96	-0.0588937	496	24.19	22.2	130000000	77000000	120000000	445.684	11743.5	18
Q9NZ45	CDGSH iron-sulfur domain-containing protein 1	Homo sapiens	78.7037	8	192	8	1	12.191	0.64	-0.643856	143	0.98	-0.0291463	634	26.77	3.83	44000000	32000000	40000000	46414.9	2149.97	8
Q14103	Heterogeneous nuclear ribonucleoprotein D0	Homo sapiens	39.7183	15	868	13	1	38.41	0.64	-0.643856	144	1	0	738	13.95	12.17	230000000	170000000	240000000	214.443	14924.4	15
P68036	Ubiquitin-conjugating enzyme E2 L3	Homo sapiens	69.4805	9	292	9	1	17.85	0.64	-0.643856	145	1	0	761	21.11	7.65	83000000	57000000	85000000	176.828	2990.59	9
P09669	Cytochrome c oxidase subunit 6C	Homo sapiens	76	8	133	8	1	8.776	0.64	-0.643856	146	1.02	0.0285692	916	23.55	1.83	16000000	12000000	17000000	1466.8	1082.85	8
O95298	NADH dehydrogenase [ubiquinone] 1 subunit C2	Homo sapiens	33.6134	5	49	5	1	14.178	0.64	-0.643856	147	1.02	0.0285692	1013	5.4	9.78	20000000	13000000	20000000	11.589	164.847	5
Q7Z5K2-3	Wings apart-like protein homolog	Homo sapiens	3.21569	3	4	3	1	142.436	0.64	-0.643856	148	1.04	0.0565835	1166	2.09	11.45	4000000	2500000	4200000	0.086	55.64	3
Q15942	Zyxin	Homo sapiens	24.1259	9	65	9	1	61.238	0.64	-0.643856	149	1.06	0.0840643	1311	21.19	28.94	9400000	6600000	8800000	3.962	863.059	9
P45973	Chromobox protein homolog 5	Homo sapiens	52.8796	8	175	7	1	22.211	0.64	-0.643856	150	1.07	0.0976108	1406	9.59	6.18	41000000	27000000	43000000	67.129	3304.33	8
P53701	Cytochrome c-type heme lyase	Homo sapiens	39.5522	7	42	7	1	30.582	0.64	-0.643856	151	1.07	0.0976108	1446	24.34	24.77	30000000	23000000	27000000	6.627	368.8	7
Q00765	Receptor expression-enhancing protein 5	Homo sapiens	14.2857	3	24	3	1	21.479	0.64	-0.643856	152	1.08	0.111031	1498	22.87	12.54	2300000	1500000	2700000	1.512	74.3905	3
Q9BYC8	39S ribosomal protein L32, mitochondrial	Homo sapiens	24.4681	3	33	3	1	21.391	0.64	-0.643856	153	1.08	0.111031	1504	14.21	13.45	5800000	3800000	6200000	4.012	479.502	3
P16401	Histone H1.5	Homo sapiens	26.1062	7	992	6	1	22.566	0.64	-0.643856	154	1.08	0.111031	1565	8.91	7.11	200000000	140000000	210000000	19.309	19216.9	7
P48681	Nestin	Homo sapiens	46.021	60	1229	60	1	177.332	0.64	-0.643856	155	1.13	0.176323	1886	16.18	8.11	56000000	45000000	59000000	16.191	26420.2	60
P41240	Tyrosine-protein kinase CSK	Homo sapiens	11.1111	4	10	4	1	50.672	0.64	-0.643856	156	1.13	0.176323	1890	15.12	1.07	22000000	15000000	25000000	0.487	25.63	4
P08670	Vimentin	Homo sapiens	82.4034	42	3271	39	1	53.619	0.64	-0.643856	157	1.13	0.176323	1917	14.15	6.38	440000000	320000000	480000000	4746.56	63668.8	42
Q86U42	Polyadenylate-binding protein 2	Homo sapiens	17.9739	3	24	3	1	32.729	0.65	-0.621488	158	0.72	-0.473931	19	31.25	34.3	55000000	31000000	34000000	1.054	827.637	3
Q86UE4	Protein LYRIC	Homo sapiens	6.01375	3	6	3	1	63.799	0.65	-0.621488	159	0.75	-0.415037	29	25.43	10.47	6500000	3900000	5000000	0.359	91.3	3
Q6UW68	Transmembrane protein 205	Homo sapiens	42.8571	6	70	6	1	21.184	0.65	-0.621488	160	0.8	-0.321928	70	14.32	17.83	31000000	22000000	27000000	145.78	1241.68	6
P28161	Glutathione S-transferase Mu 2	Homo sapiens	54.5872	11	151	5	1	25.728	0.65	-0.621488	161	0.81	-0.304006	76	6.44	0.5	22000000	16000000	17000000	19.691	3845.83	11
O75822	Eukaryotic translation initiation factor 3 subunit J	Homo sapiens	39.1473	8	65	8	1	29.045	0.65	-0.621488	162	0.82	-0.286304	82	50.93	34.91	39000000	27000000	34000000	7.66	1248.13	8
E7EW49	CLIP-associating protein 2	Homo sapiens	4.55746	5	9	4	1	165.596	0.65	-0.621488	163	0.82	-0.286304	83	31.57	14.25	290000	160000	220000	0.183	158.67	5
Q14204	Cytoplasmic dynein 1 heavy chain 1	Homo sapiens	53.7236	207	2496	207	1	532.072	0.65	-0.621488	164	0.84	-0.251539	116	58.41	65.08	52000000	43000000	54000000	42.764	39751.9	207
E9PFW3	AP-2 complex subunit mu	Homo sapiens	16.7391	6	33	6	1	52.27	0.65	-0.621488	165	0.87	-0.200913	157	13.47	11.41	25000000	17000000	22000000	1.102	565.01	6
Q587I9	Vesicle transport protein SFT2C	Homo sapiens	20	3	14	3	1	21.776	0.65	-0.621488	166	0.87	-0.200913	165			8800000	5300000	8300000	1.848	198.3	3
Q9NX14-2	NADH dehydrogenase [ubiquinone] 1 beta subcomplex subunit 11, mitochondrial	Homo sapiens	32.5153	4	39	4	1	18.352	0.65	-0.621488	167	0.91	-0.136062	257	11.68	14.55	24000000	15000000	21000000	2.455	734.41	4
B4DNW0	Aminoacylase-1	Homo sapiens	26.506	11	125	11	1	55.959	0.65	-0.621488	168	0.94	-0.0892673	377	17.01	9.7	51000000	34000000	45000000	3.977	1243.95	11
P51858	Hepatoma-derived growth factor	Homo sapiens	70.4167	14	426	13	1	26.772	0.65	-0.621488	169	0.95	-0.0740006	407	13.93	19.66	85000000	68000000	87000000	130.113	3968.28	14
E9PHK9	Treacle protein	Homo sapiens	7.01639	8	20	8	1	155.964	0.65	-0.621488	170	0.96	-0.0588937	454	21.57	5.89	8000000	5700000	6600000	0.307	279.044	8
Q13620	Cullin-4B	Homo sapiens	10.4053	8	22	3	1	103.916	0.65	-0.621488	171	0.97	-0.0439433	520	5.15	7.98	1200000	780000	1000000	0.53	153.116	8
Q15286	Ras-related protein Rab-35	Homo sapiens	42.2886	9	566	6	1	23.011	0.65	-0.621488	172	0.97	-0.0439433	527	38.7	11.2	95000000	78000000	110000000	12.594	7089.93	9
Q96C01	Protein FAM136A	Homo sapiens	64.4928	8	121	8	1	15.631	0.65	-0.621488	173	0.98	-0.0291463	585	28.15	5.83	15000000	13000000	17000000	42.288	2794.67	8
Q96HR9	Receptor expression-enhancing protein 6	Homo sapiens	32.6087	7	128	7	1	20.72	0.65	-0.621488	174	0.98	-0.0291463	606	15.37	17.57	37000000	28000000	38000000	14.199	1444.25	7
Q13148	TAR DNA-binding protein 43	Homo sapiens	24.8792	9	57	9	1	44.711	0.65	-0.621488	175	0.99	-0.0144996	682	24.05	17.28	38000000	28000000	38000000	6.848	797.15	9
Q9Y4W6	AFG3-like protein 2	Homo sapiens	9.53576	5	8	5	1	88.528	0.65	-0.621488	176	1	0	810	14.95	50.36	7400000	4700000	7400000	0.238	208.607	5
O94832	Unconventional myosin-Id	Homo sapiens	5.16899	4	6	4	1	116.129	0.65	-0.621488	177	1.01	0.0143553	855	36.56	17.1	7900000	5200000	7000000	0.166	116.36	4
Q16795	NADH dehydrogenase [ubiquinone] 1 alpha subcomplex subunit 9, mitochondrial	Homo sapiens	19.0981	6	23	6	1	42.483	0.65	-0.621488	178	1.02	0.0285692	957	29.27	10.18	19000000	13000000	20000000	0.778	164.649	6
P27816	Microtubule-associated protein 4	Homo sapiens	46.0938	35	772	35	1	120.93	0.65	-0.621488	179	1.02	0.0285692	977	27.38	8.41	57000000	43000000	57000000	11.915	7965.26	35
Q9NX24	H/ACA ribonucleoprotein complex subunit 2	Homo sapiens	37.9085	4	58	4	1	17.19	0.65	-0.621488	180	1.03	0.0426443	1015	24.7	3.1	20000000	14000000	20000000	30.623	847.802	4
Q1KMD3	Heterogeneous nuclear ribonucleoprotein U-like protein 2	Homo sapiens	23.2932	14	119	14	1	85.052	0.65	-0.621488	181	1.03	0.0426443	1040	26.63	11.75	28000000	20000000	28000000	3.642	2108.42	14
P49916	DNA ligase 3	Homo sapiens	12.884	10	37	10	1	112.835	0.65	-0.621488	182	1.05	0.0703893	1250	21.64	24.81	10000000	7100000	10000000	0.719	449.688	10
Q14139-2	Ubiquitin conjugation factor E4 A	Homo sapiens	9.97204	7	22	3	1	123.442	0.65	-0.621488	183	1.06	0.0840643	1360	20.59	18.53	5100000	3300000	5500000	0.448	545.308	7
Q9H993	UPF0364 protein C6orf211	Homo sapiens	26.0771	5	23	5	1	51.14	0.65	-0.621488	184	1.07	0.0976108	1401	6.64	5.73	35000000	25000000	37000000	1.228	38.1	5
Q9NRZ9	Lymphoid-specific helicase	Homo sapiens	5.36993	4	11	4	1	97.012	0.65	-0.621488	185	1.07	0.0976108	1456	41.87	39.52	7500000	5400000	8700000	0.298	17.13	4
K7EJH8	Alpha-actinin-4 (Fragment)	Homo sapiens	64.8352	11	516	1	1	21.417	0.65	-0.621488	186	1.08	0.111031	1542			29000000	19000000	31000000	411.463	8610.39	11
Q8TDN6	Ribosome biogenesis protein BRX1 homolog	Homo sapiens	35.9773	8	68	8	1	41.375	0.65	-0.621488	187	1.1	0.137504	1721	34.44	9.51	37000000	28000000	40000000	3.467	368.941	8
P31947	14-3-3 protein sigma	Homo sapiens	22.9839	5	345	1	1	27.757	0.66	-0.599462	188	0.62	-0.68966	12			6900000	4500000	4300000	3.084	1952.25	5
O00159	Unconventional myosin-Ic	Homo sapiens	12.6058	10	34	10	1	121.606	0.66	-0.599462	189	0.75	-0.415037	27	4.77	31.15	14000000	9000000	9500000	0.607	665.346	10
Q8N6T3-2	ADP-ribosylation factor GTPase-activating protein 1	Homo sapiens	11.3527	3	15	3	1	45.648	0.66	-0.599462	190	0.76	-0.395929	37	0.98	24.17	21000000	15000000	17000000	0.468	719.636	3
Q01581	Hydroxymethylglutaryl-CoA synthase, cytoplasmic	Homo sapiens	54.6154	22	1166	22	1	57.257	0.66	-0.599462	191	0.82	-0.286304	81	7.35	12.86	270000000	180000000	210000000	214.443	32483.1	22
P05026	Sodium/potassium-transporting ATPase subunit beta-1	Homo sapiens	20.7921	5	98	5	1	35.039	0.66	-0.599462	192	0.84	-0.251539	107	26.19	24.96	37000000	27000000	33000000	2.384	739.952	5
E9PCR7	2-oxoglutarate dehydrogenase, mitochondrial	Homo sapiens	4.33526	3	17	3	1	117.59	0.66	-0.599462	193	0.85	-0.234465	119	10.53	25.89	14000000	9100000	12000000	0.233	190.343	3
Q5EBL8-2	PDZ domain-containing protein 11	Homo sapiens	26.9006	3	8	3	1	19.48	0.66	-0.599462	194	0.86	-0.217591	132			5100000	3800000	4400000	1.848	175.211	3
P35914	Hydroxymethylglutaryl-CoA lyase, mitochondrial	Homo sapiens	28.3077	7	30	7	1	34.338	0.66	-0.599462	195	0.86	-0.217591	141	6.07	4.34	23000000	17000000	20000000	3.084	633.67	7
Q9BXR0	Queuine tRNA-ribosyltransferase	Homo sapiens	10.1737	3	7	3	1	44.019	0.66	-0.599462	196	0.86	-0.217591	144	1.83	20.63	21000000	13000000	18000000	0.551	115.884	3
Q5T4S7-2	E3 ubiquitin-protein ligase UBR4	Homo sapiens	14.5273	47	142	47	1	575.592	0.66	-0.599462	197	0.87	-0.200913	155	52.94	55.58	4500000	3900000	4300000	0.778	1909.77	47
P32322-3	Pyrroline-5-carboxylate reductase 1, mitochondrial	Homo sapiens	30.9249	7	51	6	1	35.958	0.66	-0.599462	198	0.9	-0.152003	248			54000000	37000000	49000000	4.275	1345.99	7
Q13637	Ras-related protein Rab-32	Homo sapiens	47.1111	8	49	8	1	24.982	0.66	-0.599462	199	0.93	-0.104697	330	14.43	5.84	15000000	11000000	14000000	4.623	670.077	8
Q9P0S3	ORM1-like protein 1	Homo sapiens	30.0654	3	59	1	1	17.36	0.66	-0.599462	200	0.93	-0.104697	341			3100000	2100000	2900000	9	1429.54	3
P30044	Peroxiredoxin-5, mitochondrial	Homo sapiens	66.3551	13	620	13	1	22.073	0.66	-0.599462	201	0.94	-0.0892673	402	6.3	6.23	110000000	73000000	99000000	141.51	12703.7	13
Q14061	Cytochrome c oxidase copper chaperone	Homo sapiens	84.127	6	117	6	1	6.91	0.66	-0.599462	202	0.95	-0.0740006	439	6.82	11.05	20000000	14000000	19000000	1777.28	1905.63	6
Q9BVK8	Transmembrane protein 147	Homo sapiens	19.6429	3	5	3	1	25.244	0.66	-0.599462	203	0.96	-0.0588937	487			7200000	4700000	6900000	0.778	52.89	3
B4DRT2	28S ribosomal protein S27, mitochondrial	Homo sapiens	14.2523	4	17	4	1	49.119	0.66	-0.599462	204	0.96	-0.0588937	510	13.09	11.9	17000000	12000000	16000000	0.585	333.167	4
P62424	60S ribosomal protein L7a	Homo sapiens	54.1353	18	782	18	1	29.977	0.66	-0.599462	205	0.97	-0.0439433	524	21.42	27.5	190000000	140000000	200000000	463.159	16046.9	18
Q16850	Lanosterol 14-alpha demethylase	Homo sapiens	35.1889	12	121	12	1	56.769	0.66	-0.599462	206	0.97	-0.0439433	531	12.24	4.03	40000000	27000000	41000000	5.31	1836.45	12
P10619	Lysosomal protective protein	Homo sapiens	21.25	9	233	9	1	54.431	0.66	-0.599462	207	0.97	-0.0439433	568	21.16	19.12	54000000	39000000	52000000	14.199	6371.05	9
P09543	2',3'-cyclic-nucleotide 3'-phosphodiesterase	Homo sapiens	23.5154	8	20	8	1	47.549	0.66	-0.599462	208	0.98	-0.0291463	650	6.36	9.12	26000000	17000000	28000000	1.207	351.687	8
P61201-2	COP9 signalosome complex subunit 2	Homo sapiens	14	4	12	4	1	52.371	0.66	-0.599462	209	0.99	-0.0144996	687	26.42	9.51	24000000	17000000	23000000	0.532	138.815	4
P82664	28S ribosomal protein S10, mitochondrial	Homo sapiens	23.8806	5	16	5	1	22.985	0.66	-0.599462	210	1	0	724	5.33	9.21	14000000	9600000	15000000	1.929	32.82	5
Q15388	Mitochondrial import receptor subunit TOM20 homolog	Homo sapiens	56.5517	4	110	4	1	16.288	0.66	-0.599462	211	1	0	730	10.51	6.37	35000000	27000000	34000000	9	1197.19	4
A6NEM2	HCF N-terminal chain 5	Homo sapiens	8.07692	11	77	11	1	213.343	0.66	-0.599462	212	1.01	0.0143553	832	38.83	17.82	14000000	9400000	15000000	0.674	944.07	11
O95059	Ribonuclease P protein subunit p14	Homo sapiens	30.6452	3	8	3	1	13.684	0.66	-0.599462	213	1.01	0.0143553	857	0.58	0.33	4200000	2800000	4200000	1.783	187.424	3
P55010	Eukaryotic translation initiation factor 5	Homo sapiens	26.6821	9	113	9	1	49.192	0.66	-0.599462	214	1.03	0.0426443	1068	10.74	18.22	60000000	40000000	59000000	4.055	892.217	9
B0QYN7	SUMO-conjugating enzyme UBC9	Homo sapiens	52.1739	10	256	10	1	20.444	0.66	-0.599462	215	1.04	0.0565835	1141	11.56	11.96	76000000	56000000	79000000	2781.56	3399.28	10
Q9Y3B8	Oligoribonuclease, mitochondrial	Homo sapiens	17.7215	3	5	3	1	26.816	0.66	-0.599462	216	1.04	0.0565835	1201	6.46	6.31	11000000	7600000	12000000	1.276	114.393	3
O94966-5	Ubiquitin carboxyl-terminal hydrolase 19	Homo sapiens	3.10078	3	7	3	1	155.937	0.66	-0.599462	217	1.05	0.0703893	1271	33.53	11.12	1500000	1000000	1600000	0.155	109.18	3
P62913-2	60S ribosomal protein L11	Homo sapiens	68.9266	12	432	1	1	20.112	0.66	-0.599462	218	1.05	0.0703893	1273	16.94	40.3	12000000	8400000	14000000	463.159	10993.7	12
P61586	Transforming protein RhoA	Homo sapiens	59.5855	10	390	2	1	21.754	0.66	-0.599462	219	1.08	0.111031	1485	7.51	4.41	72000000	51000000	78000000	82.768	7901.01	10
Q9P0L0	Vesicle-associated membrane protein-associated protein A	Homo sapiens	40.9639	9	185	8	1	27.875	0.66	-0.599462	220	1.08	0.111031	1523	30.26	16.44	29000000	17000000	26000000	99	2292.3	9
Q01650	Large neutral amino acids transporter small subunit 1	Homo sapiens	9.66469	3	10	3	1	54.974	0.66	-0.599462	221	1.09	0.124328	1653	5.82	11.71	8100000	5300000	8000000	0.995	133.881	3
E9PF49	NADH dehydrogenase [ubiquinone] 1 beta subcomplex subunit 9	Homo sapiens	19.0045	3	10	3	1	26.568	0.66	-0.599462	222	1.27	0.344828	2293	26.36	20.28	13000000	8500000	16000000	1.031	249.36	3
Q9NQC3-2	Reticulon-4	Homo sapiens	30.2949	6	256	6	1	40.293	0.67	-0.577767	223	0.87	-0.200913	150	14.25	14.64	100000000	68000000	90000000	9	2682.74	6
Q10567-3	AP-1 complex subunit beta-1	Homo sapiens	30.2449	21	222	10	1	103.498	0.67	-0.577767	224	0.88	-0.184425	173	12.45	13.94	30000000	18000000	25000000	5.918	2884.67	21
O00231-2	26S proteasome non-ATPase regulatory subunit 11	Homo sapiens	58.8652	20	418	20	1	47.505	0.67	-0.577767	225	0.88	-0.184425	183	35.26	45.09	56000000	44000000	63000000	22.714	6525.16	20
Q5JTH9	RRP12-like protein	Homo sapiens	11.6423	8	62	8	1	143.611	0.67	-0.577767	226	0.91	-0.136062	251	17.47	20.43	14000000	10000000	14000000	0.575	359.844	8
P09417	Dihydropteridine reductase	Homo sapiens	71.7213	11	201	11	1	25.773	0.67	-0.577767	227	0.91	-0.136062	259	20.28	14.33	68000000	49000000	68000000	86.333	4946.68	11
Q3LXA3	Bifunctional ATP-dependent dihydroxyacetone kinase/FAD-AMP lyase (cyclizing)	Homo sapiens	17.0435	5	20	5	1	58.91	0.67	-0.577767	228	0.91	-0.136062	270	11.72	0.67	30000000	21000000	28000000	0.63	590.901	5
P16403	Histone H1.2	Homo sapiens	29.5775	9	1367	1	1	21.352	0.67	-0.577767	229	0.92	-0.120294	276	12.66	15.84	130000000	89000000	130000000	69.17	18226.4	9
Q9H3K2	Growth hormone-inducible transmembrane protein	Homo sapiens	12.1739	4	4	4	1	37.181	0.67	-0.577767	230	0.92	-0.120294	279	38.4	1.49	4900000	3600000	4700000	0.719	56.19	4
Q96SB4-3	SRSF protein kinase 1	Homo sapiens	4.60048	3	15	3	1	92.354	0.67	-0.577767	231	0.93	-0.104697	325	27.43	12.97	9200000	5600000	7900000	0.315	67.585	3
P07203	Glutathione peroxidase 1	Homo sapiens	52.7094	8	122	8	1	22.075	0.67	-0.577767	232	0.96	-0.0588937	482	7.5	5.14	28000000	20000000	27000000	45.416	1478.66	8
P55036	26S proteasome non-ATPase regulatory subunit 4	Homo sapiens	30.7692	8	131	8	1	40.711	0.67	-0.577767	233	0.96	-0.0588937	486	12.87	9.41	70000000	50000000	71000000	7.66	1008.21	8
Q96EY1	DnaJ homolog subfamily A member 3, mitochondrial	Homo sapiens	14.1667	4	12	4	1	52.456	0.67	-0.577767	234	0.97	-0.0439433	556	19.39	20.95	21000000	14000000	21000000	0.557	30.63	4
P55263	Adenosine kinase	Homo sapiens	20.9945	5	5	5	1	40.52	0.67	-0.577767	235	0.97	-0.0439433	564	18.66	32.04	20000000	12000000	17000000	0.616	33	5
Q9Y3C4-3	EKC/KEOPS complex subunit TPRKB	Homo sapiens	20.5607	3	5	3	1	23.839	0.67	-0.577767	236	0.98	-0.0291463	580			6700000	4400000	7200000	1.154	50.31	3
O75150	E3 ubiquitin-protein ligase BRE1B	Homo sapiens	6.79321	4	14	3	1	113.581	0.67	-0.577767	237	0.98	-0.0291463	617			7700000	6000000	7000000	0.297	236.533	4
P49189	4-trimethylaminobutyraldehyde dehydrogenase	Homo sapiens	22.2672	10	110	10	1	53.767	0.67	-0.577767	238	0.98	-0.0291463	646	15.83	6.18	47000000	32000000	44000000	3.262	1634.83	10
E7EUE1	ATP-binding cassette sub-family D member 3	Homo sapiens	33.8214	17	146	17	1	78.352	0.67	-0.577767	239	0.99	-0.0144996	715	26.97	17.46	46000000	33000000	46000000	4.412	2028.82	17
P40939	Trifunctional enzyme subunit alpha, mitochondrial	Homo sapiens	61.3368	33	759	33	1	82.947	0.67	-0.577767	240	1	0	740	21.38	10.88	120000000	80000000	110000000	62.096	16692.7	33
P54727	UV excision repair protein RAD23 homolog B	Homo sapiens	33.7408	7	152	7	1	43.145	0.67	-0.577767	241	1	0	754	7.18	12.76	71000000	48000000	73000000	9	1656.57	7
Q9Y295	Developmentally-regulated GTP-binding protein 1	Homo sapiens	28.8828	8	52	8	1	40.517	0.67	-0.577767	242	1	0	815	12.08	17.73	35000000	24000000	29000000	2.775	936.189	8
P50502	Hsc70-interacting protein	Homo sapiens	27.9133	9	510	9	1	41.305	0.67	-0.577767	243	1.01	0.0143553	889	8.09	7.08	210000000	150000000	220000000	26.826	9329.93	9
Q9H2U2-2	Inorganic pyrophosphatase 2, mitochondrial	Homo sapiens	51.2894	14	116	13	1	39.613	0.67	-0.577767	244	1.03	0.0426443	1066	7.25	6.36	61000000	40000000	62000000	8.152	1673.23	14
Q8N5N7	39S ribosomal protein L50, mitochondrial	Homo sapiens	39.8734	4	5	4	1	18.313	0.67	-0.577767	245	1.04	0.0565835	1184			7500000	5400000	7700000	1.848	128.26	4
P30419	Glycylpeptide N-tetradecanoyltransferase 1	Homo sapiens	19.7581	7	67	7	1	56.77	0.67	-0.577767	246	1.05	0.0703893	1254	8.06	16.05	37000000	27000000	39000000	2.162	979.668	7
P34897	Serine hydroxymethyltransferase, mitochondrial	Homo sapiens	45.2381	18	426	5	1	55.958	0.67	-0.577767	247	1.05	0.0703893	1272	14.87	15.68	110000000	76000000	120000000	16.191	7456.71	18
Q52LA3	Protein lin-52 homolog	Homo sapiens	31.8966	3	6	3	1	12.993	0.67	-0.577767	248	1.06	0.0840643	1353	3.61	3.08	2100000	1400000	2200000	2.162	106.448	3
P0CW22	40S ribosomal protein S17-like	Homo sapiens	57.037	7	377	7	1	15.54	0.67	-0.577767	249	1.07	0.0976108	1419	5.82	3.33	150000000	110000000	150000000	3161.28	3132.61	7
Q96DB5	Regulator of microtubule dynamics protein 1	Homo sapiens	18.7898	6	16	6	1	35.785	0.67	-0.577767	250	1.09	0.124328	1588	6.17	24.81	11000000	7100000	10000000	0.957	270.018	6
P60520	Gamma-aminobutyric acid receptor-associated protein-like 2	Homo sapiens	53.8462	6	71	5	1	13.658	0.67	-0.577767	251	1.16	0.214125	2073	19.08	30.53	11000000	8500000	12000000	11.915	1621.84	6
Q9P0M9	39S ribosomal protein L27, mitochondrial	Homo sapiens	24.3243	3	29	3	1	16.063	0.67	-0.577767	252	1.16	0.214125	2079	14.19	3.97	9500000	6700000	11000000	5.31	289.208	3
B8ZZN6	Small ubiquitin-related modifier 1	Homo sapiens	23.9726	3	25	3	1	16.634	0.67	-0.577767	253	1.3	0.378512	2325	9.85	13.9	4600000	3300000	6200000	1.848	216.235	3
Q12768	WASH complex subunit strumpellin	Homo sapiens	5.34944	4	4	4	1	134.201	0.68	-0.556393	254	0.6	-0.736966	9			1500000	1000000	910000	0.129	122.307	4
P13861	cAMP-dependent protein kinase type II-alpha regulatory subunit	Homo sapiens	22.5248	7	29	7	1	45.49	0.68	-0.556393	255	0.78	-0.358454	49	50.56	35.82	22000000	14000000	18000000	1.219	166.563	7
Q9NW13	RNA-binding protein 28	Homo sapiens	9.09091	5	7	5	1	85.685	0.68	-0.556393	256	0.86	-0.217591	134	13.98	14.06	5200000	3700000	4900000	0.207	46.9767	5
P35221-2	Catenin alpha-1	Homo sapiens	42.4731	27	246	27	1	102.571	0.68	-0.556393	257	0.89	-0.168123	202	12.38	5.26	41000000	27000000	35000000	7.2	3708.09	27
Q9BZZ5-2	Apoptosis inhibitor 5	Homo sapiens	26.3889	11	154	11	1	56.735	0.68	-0.556393	258	0.9	-0.152003	226	17.77	18.87	64000000	48000000	61000000	3.252	2749.6	11
P23141-2	Liver carboxylesterase 1	Homo sapiens	27.8169	12	65	12	1	62.552	0.68	-0.556393	259	0.9	-0.152003	244	25.53	39.75	26000000	16000000	25000000	4.337	932.523	12
J3QLS3	28S ribosomal protein S7, mitochondrial	Homo sapiens	30.2583	9	45	9	1	31.684	0.68	-0.556393	260	0.93	-0.104697	312	22.47	13.09	15000000	9900000	15000000	6.848	368.035	9
P43490	Nicotinamide phosphoribosyltransferase	Homo sapiens	18.3299	6	29	6	1	55.487	0.68	-0.556393	261	0.94	-0.0892673	360	13.15	10.17	33000000	21000000	29000000	1.154	297.99	6
P30049	ATP synthase subunit delta, mitochondrial	Homo sapiens	41.0714	4	100	4	1	17.479	0.68	-0.556393	262	0.94	-0.0892673	368	45.47	53.41	70000000	58000000	72000000	4.623	3736.62	4
Q02539	Histone H1.1	Homo sapiens	34.8837	7	458	3	1	21.829	0.68	-0.556393	263	0.94	-0.0892673	381	15.13	12.21	68000000	49000000	66000000	34.112	6659.55	7
H0YI09	Methyltransferase-like protein 7A (Fragment)	Homo sapiens	26.6393	4	31	4	1	28.28	0.68	-0.556393	264	0.94	-0.0892673	396	13.18	8.87	22000000	16000000	21000000	2.162	989.429	4
P54819	Adenylate kinase 2, mitochondrial	Homo sapiens	60.6695	11	291	11	1	26.461	0.68	-0.556393	265	0.95	-0.0740006	430	4.64	9.72	130000000	96000000	130000000	57.171	4877.64	11
P56134	ATP synthase subunit f, mitochondrial	Homo sapiens	41.4894	4	77	2	1	10.911	0.68	-0.556393	266	0.95	-0.0740006	449	9.26	6.59	20000000	15000000	20000000	315.228	1108.55	4
I3L0E3	28S ribosomal protein S17, mitochondrial	Homo sapiens	34.6667	5	83	5	1	25.704	0.68	-0.556393	267	0.96	-0.0588937	466	16.8	13.81	34000000	25000000	34000000	4.878	1617.55	5
P30042	ES1 protein homolog, mitochondrial	Homo sapiens	52.9851	8	112	8	1	28.153	0.68	-0.556393	268	0.97	-0.0439433	525	3.46	5.36	25000000	18000000	23000000	12.594	1528.39	8
P19022	Cadherin-2	Homo sapiens	6.51214	3	29	3	1	99.747	0.68	-0.556393	269	0.98	-0.0291463	626	12.3	12.06	11000000	6800000	9900000	0.425	335.13	3
P42677	40S ribosomal protein S27	Homo sapiens	73.8095	6	401	2	1	9.455	0.68	-0.556393	270	0.98	-0.0291463	637	2.85	2.13	53000000	37000000	52000000	9999	9238.28	6
F5GYY5	Arylsulfatase E	Homo sapiens	8.95765	3	3	3	1	68.199	0.68	-0.556393	271	0.98	-0.0291463	651			21000000	15000000	19000000	0.233	13.62	3
Q96AG4	Leucine-rich repeat-containing protein 59	Homo sapiens	47.2313	11	379	11	1	34.909	0.68	-0.556393	272	0.98	-0.0291463	654	8.71	9.8	98000000	72000000	100000000	17.957	2666.67	11
P21399	Cytoplasmic aconitate hydratase	Homo sapiens	20.8099	15	144	15	1	98.337	0.68	-0.556393	273	1	0	791	16.77	6.41	43000000	30000000	40000000	1.63	1596.26	15
Q9HAB8	Phosphopantothenate--cysteine ligase	Homo sapiens	22.1865	4	9	4	1	33.984	0.68	-0.556393	274	1	0	799			26000000	20000000	26000000	0.833	186.015	4
P51149	Ras-related protein Rab-7a	Homo sapiens	80.6763	18	667	18	1	23.475	0.68	-0.556393	275	1.01	0.0143553	898	5.7	5.33	110000000	90000000	110000000	195.842	15935.1	18
P30153	Serine/threonine-protein phosphatase 2A 65 kDa regulatory subunit A alpha isoform	Homo sapiens	54.1596	22	315	18	1	65.267	0.68	-0.556393	276	1.01	0.0143553	902	23.15	8.17	90000000	66000000	89000000	18.145	4554.41	22
Q92804	TATA-binding protein-associated factor 2N	Homo sapiens	11.3176	5	198	3	1	61.793	0.68	-0.556393	277	1.02	0.0285692	924	17.28	10.08	27000000	19000000	28000000	0.884	2884.21	5
[truncated: 2,277 more rows]
