# Supplementary material for: Selective stalling of human translation through small-molecule engagement of the ribosome nascent chain
Source: PLoS Biol. 2017 Mar 21;15(3):e2001882. doi: 10.1371/journal.pbio.2001882 (PMC5360235; doi:10.1371/journal.pbio.2001882)
Supplement: S13 Table — Analysis was done using reads aligning after the Dmax position for genes with a Dmax Z-score > 2. (XLSX) [file pbio.2001882.s028.xlsx]

## Sheet: 10 min. treatment
number	name	id	baseMean	baseMeanA	baseMeanB	foldChange	log2FoldChange	pval	padj	stall?
12229	DAD1	ENST00000250498	44.6681	74.8041	14.5321	0.194269	-2.36387	6.59e-11	7.36e-08	y	54
10645	CCR1	ENST00000296140	20.987	34.5601	7.41383	0.21452	-2.22082	1.05e-05	0.00344567	y	130
6735	HSD17B11	ENST00000358290	543.527	893.386	193.668	0.21678	-2.2057	4.01e-23	1.12e-19	y	20
7278	MST1	ENST00000449682	200.367	316.53	84.2047	0.266024	-1.91037	2.6e-13	4.84e-10	y	53
6840	PLA2G15	ENST00000219345	59.5235	94.0232	25.0239	0.266146	-1.90971	3.91e-06	0.00156073	y	47
4134	RPL27	ENST00000253788	2701.43	4257.3	1145.55	0.26908	-1.89389	2.84e-25	1.58e-21	y	29
4894	MDK	ENST00000395566	366.393	574.091	158.695	0.276428	-1.85502	0.000185783	0.0314649	y	30
2537	PCSK9	ENST00000302118	407.409	622.724	192.093	0.308471	-1.69679	2.1e-07	0.00013021	y	36
3487	LTBP3	ENST00000301873	167.384	253.71	81.0586	0.319493	-1.64614	3.51e-13	5.61e-10	y	122
3241	PCBP1	ENST00000303577	3811.9	5762.72	1861.08	0.322952	-1.63061	4.75e-33	5.31e-29	y	33
11381	TM2D3	ENST00000333202	144.301	215.541	73.0601	0.338961	-1.56081	0.000116119	0.0226015	y	66
2614	PAG1	ENST00000220597	36.1847	52.841	19.5285	0.36957	-1.43608	0.000155225	0.0271111	y	107
3161	PCBP2	ENST00000359282	4114.27	5905.83	2322.7	0.39329	-1.34634	3.72e-23	1.12e-19	y	33
3864	CDO1	ENST00000250535	67.7596	96.7404	38.7789	0.400855	-1.31885	8.98e-06	0.00304231	y	51
1755	STBD1	ENST00000237642	144.118	205.166	83.069	0.404886	-1.30441	1.27e-09	1.18e-06	y	55
11662	SUMF2	ENST00000434526	225.328	320.042	130.614	0.408115	-1.29295	1.12e-11	1.4e-08	y	74
2344	BCAP31	ENST00000345046	1336.11	1879	793.211	0.422145	-1.24419	1.65e-17	3.69e-14	y	29
3617	EMC7	ENST00000256545	421.206	589.779	252.634	0.428354	-1.22312	9.82e-13	1.37e-09	y	33
6752	SUMF1	ENST00000272902	133.898	185.413	82.3829	0.444322	-1.17032	2.57e-06	0.00106246	y	90
8463	USO1	ENST00000514213	553.232	756.712	349.752	0.462199	-1.11341	5.13e-05	0.0116941	y	309
9115	NAGA	ENST00000402937	120.623	164.462	76.784	0.46688	-1.09888	1.52e-06	0.000680111	y	90
1662	DPCD	ENST00000370151	75.0928	102.381	47.8045	0.466927	-1.09873	5e-05	0.0116327	y	51
426	CD99	ENST00000624481	572.327	778.167	366.487	0.470962	-1.08632	1.17e-07	9.04e-05	y	38
5317	BRI3BP	ENST00000341446	156.442	212.382	100.501	0.473208	-1.07945	3.66e-07	0.000194588	y	65
6064	ORC6	ENST00000219097	102.477	138.442	66.5124	0.480435	-1.05759	0.000126097	0.0227532	y	151
3776	SEC11C	ENST00000588875	124.415	167.619	81.2119	0.484502	-1.04542	0.000748825	0.072314	y	78
5349	C1D	ENST00000410067	82.7486	110.461	55.0365	0.498245	-1.00507	0.000125327	0.0227532	y	56
7771	AGPAT5	ENST00000285518	113.98	150.795	77.1651	0.511721	-0.966569	3.54e-05	0.00879071	y	239
2591	RBM8A	ENST00000369307	214.581	279.646	149.517	0.534664	-0.903296	0.000282709	0.0404968	y	92
9663	CNPY3	ENST00000372836	159.778	206.276	113.28	0.549166	-0.864686	3.11e-05	0.00832405	y	47
430	SNRNP35	ENST00000526639	120.954	155.191	86.7179	0.558783	-0.83964	0.000233936	0.035821	y	54
8978	SLC17A5	ENST00000355773	135.962	174.388	97.5364	0.559307	-0.838287	0.000151269	0.0268394	y	249
2923	ARF1	ENST00000272102	3019.02	3855.9	2182.14	0.565922	-0.821324	0.000103552	0.0210455	y	30
9278	PODXL2	ENST00000342480	358.793	457.928	259.659	0.567029	-0.818506	2.21e-07	0.00013021	y	63
5780	MAPRE1	ENST00000375571	1167.9	1471.44	864.363	0.587426	-0.76752	1.21e-07	9.04e-05	y	69
7492	GINS1	ENST00000262460	639.516	803.911	475.121	0.591011	-0.758742	1.01e-06	0.000472575	y	27
8741	BIRC5	ENST00000350051	103.698	130.107	77.2886	0.59404	-0.751369	0.00116017	0.0982735	y	60
1436	ARGLU1	ENST00000400198	142.653	178.685	106.621	0.596699	-0.744924	0.000542203	0.0624819	y	96
3417	SSR1	ENST00000397511	1051.81	1287.72	815.898	0.633599	-0.658357	6.88e-06	0.00240287	y	49
8960	ARF4	ENST00000303436	834.381	1012.24	656.517	0.648576	-0.624652	3.01e-05	0.00832405	y	27
7611	DKK1	ENST00000373970	531.204	634.801	427.608	0.673609	-0.570017	0.000117274	0.0226015	y	128
3531	FUCA2	ENST00000002165	1049.91	1252.63	847.186	0.676328	-0.564206	0.000126203	0.0227532	y	74
231	TMED2	ENST00000262225	1878.1	2235.52	1520.69	0.680238	-0.555888	5.56e-05	0.0124357	y	48
2968	PQBP1	ENST00000447146	904.434	1070.2	738.667	0.690213	-0.534887	0.000328125	0.0420638	y	69
376	PCYOX1L	ENST00000274569	37.5162	51.8791	23.1532	0.446291	-1.16394	0.0017975	0.128791	y	147
10961	COMMD3-BMI1	ENST00000475460	111.369	144.322	78.4167	0.543347	-0.880054	0.0017205	0.128791	y	69
5772	LRIF1	ENST00000485275	12.0281	19.2626	4.79365	0.248857	-2.00661	0.00203759	0.138037	y	148
4474	EDN1	ENST00000379375	37.9398	56.44	19.4395	0.344427	-1.53773	0.00291005	0.17131	y	85
154	UTP3	ENST00000254803	283.066	334.697	231.434	0.691473	-0.532254	0.00332682	0.176911	y	130
7835	GGCT	ENST00000275428	182.293	240.357	124.228	0.516848	-0.952187	0.00334565	0.176911	y	80
11496	RALA	ENST00000005257	234.055	282.66	185.45	0.656089	-0.608036	0.00324684	0.176911	y	81
1521	POLE3	ENST00000374169	80.4587	101.867	59.0504	0.579682	-0.786666	0.00401535	0.202755	y	72
6453	CSRP2	ENST00000311083	75.4912	96.2479	54.7346	0.568683	-0.814302	0.00409676	0.202755	y	88
6112	TXNDC17	ENST00000570330	94.2558	116.253	72.2591	0.62157	-0.686012	0.00436946	0.207081	y	43
10043	ATPIF1	ENST00000335514	242.207	306.001	178.413	0.583047	-0.778316	0.00502372	0.220582	y	32
7995	CNIH1	ENST00000395573	189.464	226.389	152.539	0.673791	-0.569626	0.00509676	0.221361	y	28
10906	MDP1	ENST00000288087	23.337	32.9225	13.7516	0.417695	-1.25948	0.00562799	0.230438	y	40
7953	PRSS12	ENST00000296498	32.7028	44.3778	21.0279	0.473837	-1.07754	0.00592925	0.236704	y	309
5595	KIN	ENST00000379562	109.57	148.813	70.3279	0.472593	-1.08133	0.00657045	0.246763	y	131
9808	MIS18A	ENST00000290130	41.602	54.1916	29.0123	0.535365	-0.901405	0.00688635	0.248782	y	155
6231	NDUFAB1	ENST00000007516	222.478	311.962	132.994	0.426314	-1.23001	0.00953445	0.293543	y	87
9957	NUBP2	ENST00000262302	184.35	215.73	152.969	0.709078	-0.495984	0.00998726	0.301723	y	45
7035	RAB18	ENST00000375802	251.847	290.372	213.322	0.73465	-0.444872	0.0111899	0.318271	y	36
11116	LRP8	ENST00000306052	77.9102	96.9143	58.9061	0.607816	-0.718293	0.0112731	0.318647	y	302
10378	GTF2IRD2	ENST00000451013	97.6547	116.153	79.1559	0.681477	-0.553263	0.0120625	0.326475	y	141
11856	CHMP4B	ENST00000217402	148.443	199.542	97.3439	0.487836	-1.03553	0.0135154	0.347166	y	138
1956	KDELR3	ENST00000216014	60.0936	73.3451	46.8421	0.638654	-0.646894	0.0163583	0.375366	y	73
8442	MRPS16	ENST00000372945	87.6441	109.176	66.1121	0.605555	-0.72367	0.0162089	0.375366	y	71
4897	CLTB	ENST00000345807	106.997	126.203	87.7906	0.695631	-0.523605	0.0179424	0.389021	y	94
9353	ENTPD2	ENST00000355097	42.8253	53.5599	32.0907	0.599155	-0.738998	0.0177407	0.389021	y	61
10806	VASP	ENST00000245932	195.546	225.777	165.315	0.732202	-0.449686	0.0183276	0.392464	y	143
2484	FKBP3	ENST00000396062	235.437	297.519	173.354	0.582665	-0.779261	0.0198429	0.399646	y	63
2424	TPT1	ENST00000379060	795.655	1060.41	530.902	0.500659	-0.998101	0.0202741	0.403419	y	64
3211	PQLC3	ENST00000295083	9.52631	14.6064	4.44617	0.304398	-1.71597	0.0201105	0.403419	y	107
7052	SPATA5L1	ENST00000305560	211.866	243.851	179.881	0.737666	-0.43896	0.021356	0.413006	y	361
8926	C2orf74	ENST00000426997	2.98021	5.59931	0.36111	0.0644919	-3.95474	0.0228637	0.42313	y	33
1318	TMED7-TICAM2	ENST00000333314	334.102	424.058	244.146	0.575737	-0.796518	0.0237608	0.426	y	78
5901	PPP1R2	ENST00000438848	34.9934	49.5505	20.4364	0.412435	-1.27776	0.023465	0.426	y	82
10671	PDCD6IP	ENST00000413073	86.3582	106.143	66.5733	0.627203	-0.672997	0.0240066	0.426398	y	68
4794	RP11-286N22.8	ENST00000541135	230.126	260.129	200.124	0.769323	-0.378339	0.0245624	0.428998	y	28
5622	THOC7	ENST00000295899	148.368	173.54	123.196	0.709904	-0.494304	0.0266748	0.441735	y	59
4193	CLDN12	ENST00000394605	76.0852	91.8378	60.3326	0.656948	-0.606149	0.0300427	0.448949	y	127
7127	ZNF367	ENST00000375256	96.4297	112.699	80.1605	0.71128	-0.49151	0.0291903	0.448949	y	127
3648	CHAC2	ENST00000295304	37.9021	48.9757	26.8286	0.547795	-0.868293	0.0310478	0.453663	y	56
2210	GATA2	ENST00000430265	18.5327	24.6932	12.3723	0.501041	-0.997	0.033368	0.458779	y	346
1611	MYL6B	ENST00000552568	123.239	171.071	75.4073	0.440796	-1.18182	0.0365816	0.460659	y	107
7111	MGST3	ENST00000367885	651.599	725.324	577.875	0.796712	-0.32787	0.0353391	0.460659	y	60
11297	RFK	ENST00000376736	78.7315	93.1172	64.3457	0.691019	-0.533204	0.0350321	0.460659	y	69
9769	EID1	ENST00000530028	292.042	334.183	249.901	0.747798	-0.41928	0.0387143	0.466977	y	96
11490	SERF2	ENST00000339624	1346.48	1913.62	779.332	0.407255	-1.296	0.0421196	0.480772	y	53
6527	EIF4EBP1	ENST00000338825	15.1651	22.6929	7.63739	0.336554	-1.57109	0.044643	0.487224	y	65
7970	GLRX5	ENST00000331334	54.8095	66.0673	43.5517	0.659202	-0.601208	0.0468008	0.491282	y	91
5810	TMEM189-UBE2V1	ENST00000341698	266.898	362.003	171.793	0.474563	-1.07533	0.0477647	0.494026	y	274
2188	CFL2	ENST00000341223	60.8441	84.7396	36.9486	0.436026	-1.19752	0.0496008	0.499202	y	87
11292	ABHD14B	ENST00000361143	38.5992	46.4286	30.7697	0.662732	-0.593503	0.0495987	0.499202	y	117
8249	DNAJC9	ENST00000372950	241.837	273.628	210.046	0.767631	-0.381514	0.052661	0.510976	y	101
10370	PTRHD1	ENST00000328379	33.9073	42.1992	25.6154	0.607012	-0.720204	0.0530222	0.513145	y	66
10450	KIAA1143	ENST00000296121	65.391	88.7745	42.0076	0.473194	-1.0795	0.0531365	0.513362	y	59
12267	KIAA1143	ENST00000627745	65.391	88.7745	42.0076	0.473194	-1.0795	0.0531365	0.513362	y	59
10556	MRGBP	ENST00000370487	48.9476	59.5706	38.3245	0.643346	-0.636334	0.0537156	0.514509	y	89
8172	FADD	ENST00000301838	152.942	175.298	130.586	0.744936	-0.424813	0.0559829	0.521046	y	82
699	TOR1B	ENST00000259339	105.681	123.697	87.6654	0.70871	-0.496733	0.0570378	0.524928	y	106
5606	MRPS15	ENST00000373116	410.326	454.397	366.255	0.806024	-0.311105	0.0568817	0.524928	y	89
10681	BCL7C	ENST00000215115	15.7235	21.0452	10.4019	0.494267	-1.01664	0.0584352	0.525917	y	124
3036	PFDN4	ENST00000371419	34.3272	42.1383	26.516	0.629262	-0.668268	0.0593134	0.527514	y	78
3591	ATP5J	ENST00000284971	316.485	423.509	209.461	0.494585	-1.01571	0.0603115	0.527514	y	34
8746	TEAD1	ENST00000526600	54.5957	63.9551	45.2363	0.707313	-0.499579	0.0635586	0.535387	y	154
5269	CCDC58	ENST00000291458	44.8542	66.528	23.1805	0.348432	-1.52105	0.0673179	0.545462	y	67
4349	C8orf33	ENST00000331434	153.655	176.979	130.331	0.736424	-0.441392	0.0695649	0.549654	y	65
226	ZNF17	ENST00000601808	40.7524	49.9234	31.5814	0.632596	-0.660643	0.0738441	0.557332	y	337
1097	DHRS7	ENST00000557185	1054.92	1152.74	957.101	0.830285	-0.268321	0.0758481	0.56316	y	56
3269	HIST1H1A	ENST00000244573	789.584	1009.27	569.902	0.56467	-0.82452	0.0764386	0.563273	y	97
8590	SREK1IP1	ENST00000513458	28.9039	35.4148	22.3931	0.632309	-0.661299	0.0792183	0.572227	y	48
1463	HOXC10	ENST00000303460	51.1842	66.7259	35.6426	0.534165	-0.904644	0.0841819	0.580855	y	171
931	TMEM50B	ENST00000542230	23.323	29.0261	17.6199	0.607035	-0.720147	0.0906563	0.5933	y	83
2456	NTS	ENST00000256010	241.138	317.487	164.788	0.51904	-0.946081	0.0891459	0.5933	y	105
9593	TMEM50B	ENST00000573374	23.323	29.0261	17.6199	0.607035	-0.720147	0.0906563	0.5933	y	83
406	ERLIN1	ENST00000421367	274.525	347.379	201.671	0.580551	-0.784505	0.0924981	0.595221	y	139
10329	ZNF511	ENST00000361518	47.4136	60.4744	34.3527	0.568054	-0.815899	0.0938481	0.596756	y	148
11359	CALCOCO2	ENST00000570513	48.2586	56.7551	39.7621	0.700592	-0.513354	0.09465	0.598989	y	40
11774	SMIM13	ENST00000416247	3.5139	5.92403	1.10377	0.186321	-2.42414	0.101459	0.614357	y	27
6449	TMEM187	ENST00000369982	7.14095	10.0729	4.20898	0.41785	-1.25894	0.103998	0.619655	y	166
6754	COX5B	ENST00000258424	429.15	487.359	370.941	0.761126	-0.393792	0.105593	0.620242	y	40
5721	CDCA4	ENST00000336219	79.9988	92.4407	67.557	0.730814	-0.452423	0.106753	0.620993	y	130
2622	PDSS2	ENST00000369037	83.033	94.7497	71.3163	0.752681	-0.40989	0.10911	0.624174	y	144
9524	OIP5	ENST00000220514	13.937	18.916	8.95792	0.473563	-1.07837	0.110503	0.626307	y	167
1085	AK6	ENST00000512561	106.613	123.705	89.5204	0.723658	-0.46662	0.111003	0.626633	y	52
11854	TAF9	ENST00000617079	106.613	123.705	89.5204	0.723658	-0.46662	0.111003	0.626633	y	52
11597	CLDN6	ENST00000328796	183.31	218.863	147.756	0.675105	-0.566815	0.112146	0.627773	y	107
4881	LGALS8	ENST00000406509	107.949	129.53	86.3688	0.666788	-0.584701	0.116093	0.634876	y	67
5681	UQCRHL	ENST00000483273	65.5492	73.5959	57.5025	0.781328	-0.356	0.117697	0.637721	y	39
11418	HIST1H1E	ENST00000304218	1619.94	2078.82	1161.06	0.558516	-0.84033	0.117897	0.638053	y	91
10246	ZKSCAN7	ENST00000431636	9.24639	12.7086	5.78415	0.455135	-1.13563	0.121497	0.643052	y	91
12265	ZKSCAN7	ENST00000625422	9.24639	12.7086	5.78415	0.455135	-1.13563	0.121497	0.643052	y	91
7235	TBCA	ENST00000380377	271.969	385.917	158.021	0.409468	-1.28818	0.129881	0.655906	y	18
3101	CHCHD1	ENST00000372833	20.4002	25.6767	15.1236	0.589001	-0.763657	0.131144	0.658022	y	64
7123	ASB8	ENST00000317697	72.8197	90.9743	54.6652	0.600886	-0.734836	0.133495	0.65922	y	90
1313	TTC32	ENST00000333610	9.71342	13.701	5.72581	0.417911	-1.25873	0.133875	0.659437	y	87
8920	NUDT2	ENST00000346365	35.6192	44.1369	27.1016	0.614034	-0.703609	0.134933	0.659503	y	45
9861	PNRC1	ENST00000336032	75.0565	99.2707	50.8424	0.51216	-0.965335	0.135087	0.659626	y	166
7242	ATG12	ENST00000500945	4.7886	7.25937	2.31783	0.319289	-1.64707	0.135809	0.660034	y	20
1423	SLC41A3	ENST00000360370	58.6368	66.7309	50.5426	0.757409	-0.400855	0.143018	0.67331	y	276
4551	NUDT3	ENST00000607016	12.0931	15.8989	8.28722	0.521244	-0.939969	0.143792	0.67331	y	103
1778	RAC3	ENST00000306897	23.1636	28.4321	17.895	0.629392	-0.667969	0.144366	0.674353	y	123
3287	IFI30	ENST00000407280	432.522	475.255	389.789	0.820169	-0.286007	0.146097	0.677623	y	100
9960	FAM185A	ENST00000418198	4.54745	6.90779	2.1871	0.316614	-1.6592	0.149299	0.682541	y	119
8465	DCBLD2	ENST00000326840	213.634	234.577	192.691	0.82144	-0.283773	0.149743	0.683173	y	77
9948	EXOSC3	ENST00000396521	90.3806	100.68	80.0808	0.795397	-0.330253	0.150572	0.683173	y	89
165	C18orf21	ENST00000618334	18.485	22.5828	14.3873	0.637094	-0.650422	0.155099	0.685261	y	50
2486	FAM96A	ENST00000380290	6.19876	9.71176	2.68576	0.276547	-1.8544	0.155744	0.685261	y	24
2971	NDUFB4	ENST00000184266	70.9703	81.1029	60.8377	0.75013	-0.414788	0.157424	0.685261	y	74
4338	MARCKS	ENST00000617290	686.322	841.966	530.679	0.630285	-0.665924	0.15349	0.685261	y	148
11861	TCERG1	ENST00000394421	285.523	339.257	231.788	0.683223	-0.549572	0.156029	0.685261	y	417
1770	RPS8	ENST00000372209	1496.35	1828.85	1163.85	0.636384	-0.652031	0.160276	0.686528	y	95
17	MIIP	ENST00000235332	53.8043	61.9627	45.6459	0.736668	-0.440914	0.164316	0.68802	y	228
8987	PRCC	ENST00000271526	336.672	360.95	312.393	0.865476	-0.208435	0.164506	0.68802	y	93
10854	ICT1	ENST00000301585	32.6685	41.0255	24.3115	0.592595	-0.754882	0.162964	0.68802	y	133
10651	HMGN1	ENST00000380749	184.612	264.91	104.314	0.393773	-1.34456	0.167842	0.68854	y	27
2637	TSPAN8	ENST00000247829	216.801	263.583	170.02	0.645034	-0.632553	0.168776	0.689537	y	114
5903	C11orf98	ENST00000524958	19.2569	30.9104	7.60333	0.245979	-2.02339	0.177686	0.699632	y	65
8183	NDUFA11	ENST00000308961	143.293	173.974	112.612	0.647292	-0.62751	0.17777	0.699672	y	78
11546	RP11-468E2.2	ENST00000625289	14.7714	18.353	11.1897	0.609694	-0.713842	0.188434	0.708302	y	25
6263	RRNAD1	ENST00000368218	19.8916	23.8274	15.9557	0.669636	-0.578552	0.190644	0.70908	y	92
8569	ZFHX3	ENST00000397992	199.283	349.041	49.5245	0.141887	-2.81719	0.19245	0.710785	y	2602
12240	LGALSL	ENST00000238875	31.5196	36.8566	26.1826	0.710392	-0.493313	0.194166	0.712265	y	70
6753	SAMD1	ENST00000533683	139.257	153.96	124.555	0.809009	-0.305773	0.195862	0.714028	y	212
1815	BET1	ENST00000222547	23.9107	33.0657	14.7557	0.446254	-1.16406	0.200462	0.717513	y	27
9008	NKIRAS1	ENST00000415901	22.8773	28.8569	16.8977	0.585567	-0.772093	0.203195	0.718769	y	99
6756	TWISTNB	ENST00000222567	142.381	161.404	123.359	0.764286	-0.387815	0.203909	0.719247	y	170
11312	SH3BGRL2	ENST00000369838	3.60288	5.61015	1.59561	0.284415	-1.81393	0.204803	0.720703	y	46
2225	MRPL35	ENST00000409180	182.509	198.612	166.405	0.837837	-0.255258	0.213575	0.726625	y	75
3989	PDCL	ENST00000259467	123.572	134.917	112.226	0.831818	-0.265659	0.216116	0.726659	y	105
5783	IER3IP1	ENST00000256433	15.8287	19.1611	12.4962	0.652164	-0.616694	0.216542	0.726659	y	28
9747	SOD2	ENST00000367055	448.987	503.203	394.77	0.784515	-0.350127	0.219772	0.729867	y	110
5412	H1F0	ENST00000340857	157.995	180.103	135.887	0.754495	-0.406416	0.221541	0.732225	y	84
454	DAB2IP	ENST00000373782	28.9895	45.4514	12.5277	0.275629	-1.8592	0.228987	0.7399	y	943
1083	ADPRHL1	ENST00000356501	7.29638	13.7262	0.866579	0.0631333	-3.98546	0.230374	0.740914	y	220
166	AP1S2	ENST00000329235	2.74041	4.25313	1.22769	0.288656	-1.79258	0.242778	0.753669	y	98
3655	RAB32	ENST00000367495	191.131	203.781	178.48	0.875842	-0.191257	0.243748	0.753669	y	100
4147	CCDC34	ENST00000328697	53.8437	70.8994	36.7881	0.518877	-0.946534	0.245521	0.753669	y	148
7231	TMEM41A	ENST00000421852	122.318	134.672	109.964	0.816534	-0.292415	0.24198	0.753669	y	44
11519	ATP5D	ENST00000395633	505.309	462.745	547.873	1.18396	0.243625	0.249321	0.756696	y	91
3751	MOSPD2	ENST00000460386	8.47416	11.2225	5.72581	0.510207	-0.970844	0.250782	0.757702	y	50
9748	RABAC1	ENST00000222008	87.238	95.303	79.173	0.83075	-0.267514	0.251386	0.757928	y	98
11415	HIST1H1D	ENST00000244534	372.458	443.818	301.098	0.678425	-0.559738	0.252044	0.757928	y	71
833	ZBTB3	ENST00000394807	26.4061	31.2615	21.5508	0.689372	-0.536646	0.26142	0.768795	y	281
7840	CHCHD4	ENST00000396914	76.727	89.7513	63.7027	0.709769	-0.494578	0.265839	0.772231	y	64
4552	FAM204A	ENST00000369172	51.2415	64.3851	38.098	0.59172	-0.757012	0.271447	0.778169	y	40
5440	JOSD2	ENST00000601423	31.357	36.0293	26.6847	0.740638	-0.433159	0.271427	0.778169	y	43
3854	MRPL17	ENST00000532203	119.348	132.057	106.64	0.80753	-0.308412	0.272037	0.778283	y	51
6903	FAM126B	ENST00000418596	18.8058	22.292	15.3195	0.687218	-0.54116	0.277419	0.781462	y	254
8199	HHEX	ENST00000282728	204.952	239.965	169.94	0.708186	-0.4978	0.278163	0.781462	y	132
4643	PIGM	ENST00000368090	55.5218	63.2344	47.8092	0.756063	-0.403423	0.283356	0.785243	y	180
4072	PRTG	ENST00000561292	6.69089	9.30354	4.07824	0.438354	-1.18983	0.286919	0.789372	y	43
11059	TRIAP1	ENST00000546954	3.10541	4.46403	1.74678	0.391302	-1.35364	0.297511	0.797882	y	21
4327	SLC25A43	ENST00000217909	32.7427	37.6489	27.8366	0.739372	-0.435627	0.299987	0.798894	y	123
203	KRBOX1	ENST00000383748	9.30242	11.8749	6.72993	0.566735	-0.819253	0.305897	0.804101	y	46
5844	ASTN2	ENST00000358637	6.18007	8.05834	4.30181	0.533833	-0.905539	0.326334	0.82272	y	49
6431	HIST3H2BB	ENST00000620438	825.816	780.034	871.598	1.11739	0.160126	0.329708	0.826121	y	64
10602	ERAP1	ENST00000507154	18.0515	21.0178	15.0853	0.717739	-0.478468	0.330527	0.826724	y	40
8200	TRIM27	ENST00000436621	57.9389	63.3128	52.5649	0.830242	-0.268396	0.334677	0.829862	y	133
2329	PHF5A	ENST00000216252	60.3257	68.7981	51.8534	0.753704	-0.40793	0.356079	0.84214	y	49
3867	C16orf13	ENST00000397664	60.9992	53.0208	68.9776	1.30095	0.379567	0.355254	0.84214	y	52
3806	VCPKMT	ENST00000395859	9.358	11.2885	7.42746	0.657964	-0.603919	0.367308	0.851892	y	100
10617	EIF1B	ENST00000232905	335.236	353.491	316.981	0.896718	-0.157274	0.366781	0.851892	y	30
655	HMGN4	ENST00000377575	2.97467	4.71484	1.2345	0.261833	-1.93328	0.400425	0.871653	y	27
586	TMEM208	ENST00000304800	37.2047	46.4727	27.9366	0.60114	-0.734226	0.408455	0.87499	y	108
12313	FBXO17	ENST00000634982	44.7672	48.1111	41.4233	0.860993	-0.215927	0.437225	0.887257	y	85
9071	PIGH	ENST00000216452	45.9327	50.6968	41.1687	0.812057	-0.300348	0.444224	0.889462	y	76
4085	CHST3	ENST00000373115	58.3267	62.8821	53.7713	0.855113	-0.225813	0.445373	0.889667	y	169
4613	KIAA0101	ENST00000559519	23.8035	27.1323	20.4747	0.754625	-0.406169	0.478003	0.90164	y	33
1471	HIST1H2BG	ENST00000541790	1474.78	1403.16	1546.4	1.10209	0.140238	0.480901	0.902537	y	63
4571	APH1B	ENST00000380343	5.14272	6.35837	3.92707	0.617622	-0.695203	0.484369	0.90539	y	145
7365	SURF2	ENST00000371964	42.0071	45.9371	38.0771	0.828896	-0.270736	0.493192	0.907475	y	157
11481	HOXA13	ENST00000222753	10.8157	13.0072	8.62406	0.66302	-0.592876	0.49869	0.907475	y	200
12259	SURF2	ENST00000630633	42.0071	45.9371	38.0771	0.828896	-0.270736	0.493192	0.907475	y	157
5229	NQO2	ENST00000380454	166.379	159.519	173.24	1.08602	0.119048	0.502118	0.90846	y	56
662	RPL13	ENST00000567815	1390.36	1500.91	1279.82	0.852698	-0.229893	0.505213	0.90981	y	120
9991	PRSS23	ENST00000527521	41.0975	47.5151	34.6798	0.729868	-0.454293	0.50767	0.910668	y	44
456	MPV17L	ENST00000396385	238.62	245.879	231.361	0.940955	-0.0878023	0.552511	0.925375	y	105
6012	DUT	ENST00000558472	294.114	306.598	281.63	0.918565	-0.122547	0.549236	0.925375	y	122
10952	TAF12	ENST00000373824	2.09859	2.68078	1.51641	0.565659	-0.821996	0.564366	0.930757	y	110
6114	ITM2B	ENST00000378549	532.625	544.173	521.077	0.957557	-0.0625701	0.571974	0.932961	y	63
10870	NUDT18	ENST00000613958	5.7384	6.75554	4.72126	0.698872	-0.516899	0.574402	0.933508	y	75
1836	TNFRSF12A	ENST00000326577	31.6499	36.2165	27.0833	0.747815	-0.419246	0.595616	0.936493	y	73
1433	KLHL7	ENST00000322275	30.5528	32.7296	28.3761	0.866986	-0.20592	0.599832	0.938022	y	67
7905	HIST1H2BF	ENST00000356530	728.509	716.692	740.326	1.03298	0.0468077	0.606396	0.941124	y	64
5637	CDKN1A	ENST00000615513	10.8788	11.7576	9.99994	0.850507	-0.233605	0.607874	0.941753	y	66
2041	HIST1H2BN	ENST00000396980	1071.17	1049.36	1092.98	1.04157	0.0587565	0.615396	0.94285	y	63
10858	ASRGL1	ENST00000534571	20.5069	22.4958	18.518	0.823175	-0.280729	0.621256	0.943235	y	72
3639	MAP3K8	ENST00000375322	0.53426	1.06852	0	0	#NAME?	0.622616	0.943341	y	81
497	MFI2	ENST00000296350	34.9976	36.2029	33.7923	0.933414	-0.0994108	0.635033	0.944776	y	305
8350	TMCC1	ENST00000393238	27.676	30.4039	24.9481	0.820557	-0.285324	0.654119	0.95021	y	184
4582	ERP29	ENST00000552052	45.6094	48.1459	43.073	0.894636	-0.160627	0.664275	0.951535	y	36
9678	EXOSC6	ENST00000435634	30.0935	26.0098	34.1773	1.31402	0.393984	0.665016	0.951535	y	196
7837	CPPED1	ENST00000433677	24.3696	25.6515	23.0876	0.900048	-0.151926	0.698049	0.959341	y	103
10753	BORCS7	ENST00000339834	16.4355	17.844	15.027	0.842128	-0.247888	0.725011	0.966733	y	53
4268	BLOC1S4	ENST00000320776	47.3728	50.1008	44.6448	0.891099	-0.166343	0.752601	0.975443	y	131
3464	DUSP7	ENST00000495880	16.6501	17.4547	15.8454	0.907799	-0.139555	0.769547	0.977392	y	290
7334	HIST1H2BJ	ENST00000339812	703.667	733.306	674.028	0.919163	-0.121607	0.787917	0.980527	y	62
5633	SRSF10	ENST00000484146	499.017	511.486	486.548	0.951243	-0.072114	0.790112	0.981319	y	62
5350	NAA38	ENST00000576384	16.8415	16.1628	17.5202	1.08399	0.116345	0.796496	0.983904	y	29
11753	HIST2H2BE	ENST00000369160	1465.13	1521.35	1408.91	0.926094	-0.11077	0.81518	0.988286	y	64
6260	CHIC2	ENST00000263921	7.90385	8.4454	7.3623	0.871753	-0.198008	0.818363	0.989065	y	108
530	CXCL5	ENST00000296027	219.96	235.048	204.872	0.871615	-0.198237	1	1	y	45
822	HDDC3	ENST00000330334	32.2671	31.6111	32.9232	1.04151	0.0586746	0.907594	1	y	74
3615	CMTM3	ENST00000567572	30.3296	31.6465	29.0127	0.916774	-0.125362	1	1	y	108
5643	HIST2H2BF	ENST00000545683	1614.64	1625.72	1603.55	0.986365	-0.0198069	0.943447	1	y	64
7940	TRAPPC4	ENST00000359005	177.415	175.957	178.874	1.01658	0.0237253	0.898692	1	y	71
11882	PSMG4	ENST00000438998	2.41245	2.34226	2.48263	1.05993	0.0839696	1	1	y	71
12053	SSNA1	ENST00000322310	34.1315	32.3521	35.9109	1.11	0.15056	0.951593	1	y	47
12280	TRAPPC4	ENST00000625526	177.415	175.957	178.874	1.01658	0.0237253	0.898692	1	y	71
28	MRPL36	ENST00000505059	0	0	0	NA	NA	NA	NA	y	59
43	DDT	ENST00000615721	0	0	0	NA	NA	NA	NA	y	70
244	ABCC6	ENST00000575728	0	0	0	NA	NA	NA	NA	y	55
287	TMEM167A	ENST00000502346	0	0	0	NA	NA	NA	NA	y	30
467	SPINK1	ENST00000296695	0	0	0	NA	NA	NA	NA	y	37
622	C7orf73	ENST00000507606	0	0	0	NA	NA	NA	NA	y	21
633	UBL5	ENST00000586895	0	0	0	NA	NA	NA	NA	y	58
890	ECI1	ENST00000562238	0	0	0	NA	NA	NA	NA	y	258
928	PAM16	ENST00000318059	0	0	0	NA	NA	NA	NA	y	101
933	MPC2	ENST00000271373	0	0	0	NA	NA	NA	NA	y	79
1030	MRPL52	ENST00000556840	0	0	0	NA	NA	NA	NA	y	38
1035	FAU	ENST00000279259	0	0	0	NA	NA	NA	NA	y	68
1215	TMEM167B	ENST00000338272	0	0	0	NA	NA	NA	NA	y	25
1346	RPL41	ENST00000501597	0	0	0	NA	NA	NA	NA	y	14
1361	PTTG1IP	ENST00000397887	0	0	0	NA	NA	NA	NA	y	63
1399	COX6C	ENST00000517682	0	0	0	NA	NA	NA	NA	y	39
1621	HIGD1A	ENST00000321331	0	0	0	NA	NA	NA	NA	y	81
1697	UQCRQ	ENST00000378667	0	0	0	NA	NA	NA	NA	y	33
1777	SPCS1	ENST00000602728	0	0	0	NA	NA	NA	NA	y	71
1787	ANAPC11	ENST00000579978	0	0	0	NA	NA	NA	NA	y	79
1859	COX14	ENST00000550654	0	0	0	NA	NA	NA	NA	y	46
1860	RP11-977G19.10	ENST00000548360	0	0	0	NA	NA	NA	NA	y	33
1915	NDUFB7	ENST00000215565	0	0	0	NA	NA	NA	NA	y	96
2253	C18orf32	ENST00000318240	0	0	0	NA	NA	NA	NA	y	39
2354	SF3B5	ENST00000367569	0	0	0	NA	NA	NA	NA	y	57
2427	UQCR11	ENST00000589880	0	0	0	NA	NA	NA	NA	y	41
2449	ATP5EP2	ENST00000381026	0	0	0	NA	NA	NA	NA	y	16
2462	TCEB2	ENST00000572954	0	0	0	NA	NA	NA	NA	y	36
2554	RPS20	ENST00000519606	0	0	0	NA	NA	NA	NA	y	25
2609	MPV17L	ENST00000612041	0	0	0	NA	NA	NA	NA	y	98
2686	NAA50	ENST00000616174	0	0	0	NA	NA	NA	NA	y	38
2700	NDUFB1	ENST00000605997	0	0	0	NA	NA	NA	NA	y	41
2731	SMIM15	ENST00000339020	0	0	0	NA	NA	NA	NA	y	50
2776	CCL20	ENST00000358813	0	0	0	NA	NA	NA	NA	y	64
2990	LLPH	ENST00000446587	0	0	0	NA	NA	NA	NA	y	99
3024	SUMO1	ENST00000392246	0	0	0	NA	NA	NA	NA	y	58
3141	AFMID	ENST00000591952	0	0	0	NA	NA	NA	NA	y	35
3197	FAM127B	ENST00000370775	0	0	0	NA	NA	NA	NA	y	83
3212	GNG5	ENST00000370645	0	0	0	NA	NA	NA	NA	y	52
3233	FUOM	ENST00000368552	0	0	0	NA	NA	NA	NA	y	103
3302	COA5	ENST00000328709	0	0	0	NA	NA	NA	NA	y	32
3336	TMEM141	ENST00000290079	0	0	0	NA	NA	NA	NA	y	79
3540	CAMK2N1	ENST00000375078	0	0	0	NA	NA	NA	NA	y	33
3640	ANAPC13	ENST00000354910	0	0	0	NA	NA	NA	NA	y	67
4037	TMA7	ENST00000438607	0	0	0	NA	NA	NA	NA	y	27
4375	TOMM7	ENST00000621567	0	0	0	NA	NA	NA	NA	y	19
4428	TMSB10	ENST00000233143	0	0	0	NA	NA	NA	NA	y	38
4454	SCOC	ENST00000394201	0	0	0	NA	NA	NA	NA	y	42
4504	NUDCD2	ENST00000517501	0	0	0	NA	NA	NA	NA	y	86
4517	CDK2AP2	ENST00000301488	0	0	0	NA	NA	NA	NA	y	96
4568	POLE4	ENST00000483063	0	0	0	NA	NA	NA	NA	y	86
4680	SERF1B	ENST00000611616	0	0	0	NA	NA	NA	NA	y	44
4700	RP11-176H8.1	ENST00000547378	0	0	0	NA	NA	NA	NA	y	42
5037	C8orf4	ENST00000315792	0	0	0	NA	NA	NA	NA	y	84
5077	TMEM263	ENST00000548125	0	0	0	NA	NA	NA	NA	y	98
5195	SMAGP	ENST00000398453	0	0	0	NA	NA	NA	NA	y	49
5313	NDUFA1	ENST00000371437	0	0	0	NA	NA	NA	NA	y	31
5456	USMG5	ENST00000309579	0	0	0	NA	NA	NA	NA	y	46
5618	PTCD3	ENST00000627371	0	0	0	NA	NA	NA	NA	y	30
5749	DDT	ENST00000350608	0	0	0	NA	NA	NA	NA	y	70
6088	ZNF226	ENST00000300823	0	0	0	NA	NA	NA	NA	y	54
6138	CYCS	ENST00000409409	0	0	0	NA	NA	NA	NA	y	63
6157	TRAPPC2	ENST00000359680	0	0	0	NA	NA	NA	NA	y	91
6180	MRPS36	ENST00000256441	0	0	0	NA	NA	NA	NA	y	69
6207	2016-09-15	ENST00000370554	0	0	0	NA	NA	NA	NA	y	76
6389	C6orf226	ENST00000408925	0	0	0	NA	NA	NA	NA	y	73
7126	SIVA1	ENST00000329967	0	0	0	NA	NA	NA	NA	y	172
7134	LEAP2	ENST00000296877	0	0	0	NA	NA	NA	NA	y	31
7211	MRPS33	ENST00000496958	0	0	0	NA	NA	NA	NA	y	77
7277	AC090498.1	ENST00000623936	0	0	0	NA	NA	NA	NA	y	14
7287	INIP	ENST00000374242	0	0	0	NA	NA	NA	NA	y	80
7639	PKIB	ENST00000368452	0	0	0	NA	NA	NA	NA	y	55
7640	FAM127C	ENST00000391440	0	0	0	NA	NA	NA	NA	y	69
7751	SPTSSA	ENST00000298130	0	0	0	NA	NA	NA	NA	y	61
7831	ZNF274	ENST00000597528	0	0	0	NA	NA	NA	NA	y	41
7849	COX5A	ENST00000567270	0	0	0	NA	NA	NA	NA	y	77
7856	TMEM14C	ENST00000229563	0	0	0	NA	NA	NA	NA	y	66
7931	ID3	ENST00000374561	0	0	0	NA	NA	NA	NA	y	84
8473	COX19	ENST00000344111	0	0	0	NA	NA	NA	NA	y	61
8489	ABCC6	ENST00000600761	0	0	0	NA	NA	NA	NA	y	55
8662	PSENEN	ENST00000222266	0	0	0	NA	NA	NA	NA	y	96
8727	UBE2V1	ENST00000371657	0	0	0	NA	NA	NA	NA	y	66
8789	VKORC1L1	ENST00000360768	0	0	0	NA	NA	NA	NA	y	154
8859	SERF1B	ENST00000621283	0	0	0	NA	NA	NA	NA	y	44
8903	RPL26L1	ENST00000265100	0	0	0	NA	NA	NA	NA	y	101
9131	ATP5E	ENST00000395659	0	0	0	NA	NA	NA	NA	y	16
9138	APOC1	ENST00000589781	0	0	0	NA	NA	NA	NA	y	19
9174	PAM16	ENST00000634045	0	0	0	NA	NA	NA	NA	y	101
9241	C17orf89	ENST00000431388	0	0	0	NA	NA	NA	NA	y	38
9252	SHISA5	ENST00000426002	0	0	0	NA	NA	NA	NA	y	92
9255	CXCL8	ENST00000307407	0	0	0	NA	NA	NA	NA	y	61
9426	C12orf73	ENST00000553183	0	0	0	NA	NA	NA	NA	y	34
9541	HILPDA	ENST00000257696	0	0	0	NA	NA	NA	NA	y	39
9569	C22orf39	ENST00000399568	0	0	0	NA	NA	NA	NA	y	35
9623	PET117	ENST00000432901	0	0	0	NA	NA	NA	NA	y	41
9659	C12orf49	ENST00000547606	0	0	0	NA	NA	NA	NA	y	20
9713	OST4	ENST00000456793	0	0	0	NA	NA	NA	NA	y	27
9868	MRPL41	ENST00000371443	0	0	0	NA	NA	NA	NA	y	95
9890	GTF2H5	ENST00000607778	0	0	0	NA	NA	NA	NA	y	43
9918	DDA1	ENST00000359866	0	0	0	NA	NA	NA	NA	y	62
10055	MRPL33	ENST00000379666	0	0	0	NA	NA	NA	NA	y	15
10255	COA6	ENST00000366615	0	0	0	NA	NA	NA	NA	y	119
10357	DGUOK	ENST00000629438	0	0	0	NA	NA	NA	NA	y	70
10462	IMP3	ENST00000403490	0	0	0	NA	NA	NA	NA	y	140
10477	POLR2L	ENST00000322028	0	0	0	NA	NA	NA	NA	y	56
10537	PABPC1	ENST00000519363	0	0	0	NA	NA	NA	NA	y	25
10807	TOLLIP	ENST00000527938	0	0	0	NA	NA	NA	NA	y	49
10885	MRPS18C	ENST00000507019	0	0	0	NA	NA	NA	NA	y	71
10902	SLC50A1	ENST00000368401	0	0	0	NA	NA	NA	NA	y	134
11196	RPLP1	ENST00000357790	0	0	0	NA	NA	NA	NA	y	57
11351	DNPH1	ENST00000230431	0	0	0	NA	NA	NA	NA	y	144
11499	RPL36AL	ENST00000298289	0	0	0	NA	NA	NA	NA	y	84
11544	C19orf33	ENST00000301246	0	0	0	NA	NA	NA	NA	y	89
11605	FAM127A	ENST00000257013	0	0	0	NA	NA	NA	NA	y	69
11641	PKIG	ENST00000372894	0	0	0	NA	NA	NA	NA	y	33
11766	MANBAL	ENST00000373606	0	0	0	NA	NA	NA	NA	y	74
11776	DYNLRB1	ENST00000357156	0	0	0	NA	NA	NA	NA	y	68
11966	SMIM7	ENST00000597711	0	0	0	NA	NA	NA	NA	y	19
11977	DPH3	ENST00000488423	0	0	0	NA	NA	NA	NA	y	51
12041	NDUFC1	ENST00000394223	0	0	0	NA	NA	NA	NA	y	61
12081	C19orf24	ENST00000409293	0	0	0	NA	NA	NA	NA	y	109
12096	C16orf91	ENST00000442039	0	0	0	NA	NA	NA	NA	y	96
12129	SMIM10	ENST00000330288	0	0	0	NA	NA	NA	NA	y	61
12157	SS18L2	ENST00000011691	0	0	0	NA	NA	NA	NA	y	53
12177	SMIM11B	ENST00000619874	0	0	0	NA	NA	NA	NA	y	30
12324	ID3	ENST00000634790	0	0	0	NA	NA	NA	NA	y	84
12144	IGF2BP2	ENST00000382199	563.222	768.06	358.384	0.46661	-1.09971	1.22e-10	1.24e-07	n
3619	ABCD3	ENST00000370214	1880.29	2334.45	1426.12	0.610902	-0.710987	1.15e-07	9.04e-05	n
8033	SORCS2	ENST00000507866	64.814	98.2834	31.3446	0.318921	-1.64873	1.39e-07	9.71e-05	n
5211	NDUFA9	ENST00000535050	377.253	258.841	495.664	1.91494	0.937297	2.05e-07	0.00013021	n
11148	COX6A1	ENST00000229379	300.012	211.687	388.336	1.83448	0.875372	2.48e-07	0.000138564	n
6444	FAM168B	ENST00000409185	573.715	421.579	725.851	1.72174	0.783871	4.75e-07	0.000241367	n
369	RAB11B	ENST00000328024	809.035	615.387	1002.68	1.62935	0.7043	7.71e-07	0.000374516	n
7614	HIST1H2BC	ENST00000396984	2209.95	1732.95	2686.95	1.55051	0.63274	2.45e-06	0.00105494	n
9391	MRPL45	ENST00000621878	426.197	535.751	316.644	0.591028	-0.758702	4.94e-06	0.00190563	n
7987	PTP4A1	ENST00000626021	231.698	170.019	293.377	1.72555	0.787059	5.67e-06	0.00211323	n
2556	MAN2B2	ENST00000285599	399.886	298.091	501.68	1.68298	0.751016	5.89e-06	0.0021223	n
5613	TBCCD1	ENST00000338733	100.117	133.523	66.7108	0.499622	-1.00109	1.4e-05	0.00422334	n
6611	FAM13B	ENST00000033079	19.5281	32.2854	6.77081	0.209718	-2.25348	1.36e-05	0.00422334	n
8213	SCAMP4	ENST00000409472	420.329	312.143	528.515	1.69318	0.759736	1.4e-05	0.00422334	n
656	GPR107	ENST00000372410	290.092	362.09	218.095	0.602322	-0.731393	2.62e-05	0.00771529	n
1001	RPL29	ENST00000294189	3526.32	2634.65	4417.99	1.67688	0.745781	2.81e-05	0.00806415	n
1134	ERO1A	ENST00000395686	460.368	573.794	346.943	0.604647	-0.725834	3.13e-05	0.00832405	n
264	RP11-1021N1.1	ENST00000568766	121.6	74.0495	169.15	2.28428	1.19174	3.46e-05	0.00879071	n
2604	RP11-1021N1.1	ENST00000633491	121.6	74.0495	169.15	2.28428	1.19174	3.46e-05	0.00879071	n
7275	CD151	ENST00000322008	1649.63	1327.55	1971.72	1.48523	0.570685	4.72e-05	0.011469	n
2811	TFRC	ENST00000420415	4403.22	5179.56	3626.89	0.70023	-0.514098	4.99e-05	0.0116327	n
7668	DNAJC1	ENST00000376980	446.031	546.416	345.645	0.632566	-0.660712	5.8e-05	0.0127118	n
5259	MRPS24	ENST00000317534	538.438	428.309	648.566	1.51425	0.598602	7.02e-05	0.0150807	n
11268	BEX2	ENST00000372677	111.141	78.4602	143.821	1.83305	0.874245	9.75e-05	0.0205654	n
7733	GAPDH	ENST00000396856	44365	36584.9	52145.2	1.42532	0.511287	9.96e-05	0.0206194	n
11324	FAM136A	ENST00000037869	217.893	162.687	273.098	1.67867	0.747316	0.000116569	0.0226015	n
5173	RPS2	ENST00000343262	8085.22	6711.84	9458.6	1.40924	0.494918	0.000121514	0.0227532	n
8587	PCYOX1	ENST00000433351	1272.5	1504.78	1040.22	0.691278	-0.532662	0.000166939	0.0287083	n
2626	FSCN1	ENST00000382361	99.5633	69.8466	129.28	1.85091	0.888237	0.000190401	0.0317657	n
191	NPIPB6	ENST00000532254	18.474	28.963	7.98488	0.275692	-1.85887	0.00022395	0.0347682	n
3445	CHEK1	ENST00000428830	448.091	537.191	358.992	0.668276	-0.581485	0.000217184	0.0347682	n
7817	STEAP3	ENST00000393106	504.228	404.663	603.792	1.49209	0.57733	0.000212328	0.0347682	n
9996	TRAPPC5	ENST00000426877	357.612	275.346	439.877	1.59754	0.675854	0.0002216	0.0347682	n
11120	CD47	ENST00000361309	216.566	269.283	163.848	0.60846	-0.716765	0.000218148	0.0347682	n
4210	CFI	ENST00000512148	1587.03	1862.71	1311.35	0.704	-0.506352	0.000242515	0.0364474	n
11301	RPL26	ENST00000293842	3198.63	2683.09	3714.17	1.38429	0.469142	0.000244548	0.0364474	n
4264	MID1IP1	ENST00000378474	322.461	241.065	403.856	1.6753	0.744423	0.000273262	0.0397754	n
7926	ID1	ENST00000376112	1328.59	1085.02	1572.16	1.44897	0.535028	0.000273994	0.0397754	n
1877	ALG3	ENST00000397676	1490.99	1236.3	1745.68	1.41202	0.497763	0.000288063	0.0404968	n
8073	ZDHHC3	ENST00000424952	134.56	96.6309	172.49	1.78504	0.835957	0.000297078	0.0404968	n
9319	DDRGK1	ENST00000354488	723.7	859.551	587.849	0.683902	-0.548139	0.000290518	0.0404968	n
12269	ZDHHC3	ENST00000628351	134.56	96.6309	172.49	1.78504	0.835957	0.000297078	0.0404968	n
2037	RPS16	ENST00000251453	5845.11	4951.91	6738.31	1.36075	0.444401	0.000304673	0.0410318	n
1206	RANBP1	ENST00000331821	2544.28	2126.39	2962.16	1.39304	0.478241	0.000314138	0.041311	n
9944	VPS4B	ENST00000238497	240.551	297.16	183.942	0.618998	-0.691992	0.000310791	0.041311	n
8119	CDC42EP4	ENST00000335793	433.478	354.395	512.561	1.4463	0.532364	0.00032304	0.0419877	n
9924	DNAJB11	ENST00000265028	1456.26	1702.5	1210.01	0.710725	-0.492637	0.000331152	0.0420638	n
9943	CTBS	ENST00000370630	92.4443	120.595	64.2938	0.533139	-0.907417	0.000365918	0.0459577	n
9207	PLOD3	ENST00000223127	2539.66	3039.34	2039.97	0.67119	-0.575207	0.000375147	0.0465932	n
6923	CFD	ENST00000327726	85.6181	58.761	112.475	1.91411	0.936674	0.000414448	0.0503555	n
7279	CFD	ENST00000617994	85.6181	58.761	112.475	1.91411	0.936674	0.000414448	0.0503555	n
2149	SMC6	ENST00000351948	354.609	426.389	282.829	0.663313	-0.592238	0.00045529	0.0547229	n
2858	EXOSC4	ENST00000316052	416.548	338.097	494.998	1.46407	0.549983	0.000489242	0.0581782	n
10540	RPS26	ENST00000552361	856.833	640.064	1073.6	1.67733	0.746169	0.000494946	0.0582369	n
5178	CST3	ENST00000376925	2623.7	2209.59	3037.82	1.37484	0.459261	0.000520208	0.0605718	n
5980	CTR9	ENST00000361367	625.036	739.071	511.001	0.691409	-0.532388	0.000556058	0.0634247	n
1669	CYC1	ENST00000318911	1859.47	1564.18	2154.76	1.37757	0.462121	0.00058024	0.0648592	n
7632	H2AFV	ENST00000308153	501.307	408.976	593.638	1.45152	0.537568	0.000579387	0.0648592	n
736	PIGQ	ENST00000026218	227.596	177.764	277.429	1.56066	0.642155	0.00061986	0.0674966	n
4133	MRPS26	ENST00000380325	733.827	607.495	860.159	1.41591	0.501731	0.0006403	0.0674966	n
4602	AP000350.10	ENST00000626965	780.928	569.533	992.322	1.74234	0.801028	0.00063522	0.0674966	n
4973	TMEM189	ENST00000371650	263.548	209.289	317.807	1.51851	0.602652	0.000651403	0.0674966	n
5058	FAM57A	ENST00000301324	124.244	93.8787	154.61	1.64691	0.71976	0.00065818	0.0674966	n
7205	GJB1	ENST00000374029	269.634	176.382	362.887	2.05739	1.04082	0.00061351	0.0674966	n
10532	EMC6	ENST00000248378	46.6984	29.4632	63.9335	2.16995	1.11766	0.000649183	0.0674966	n
11186	AP000350.10	ENST00000433835	780.928	569.533	992.322	1.74234	0.801028	0.00063522	0.0674966	n
11553	HIST2H2AA4	ENST00000607355	4092.73	2914.55	5270.91	1.80848	0.854781	0.000657564	0.0674966	n
2841	GPX3	ENST00000388825	221.813	169.45	274.176	1.61804	0.694245	0.000669078	0.0679905	n
4011	BOLA2	ENST00000330978	234.054	181.871	286.237	1.57384	0.654293	0.000690381	0.0695232	n
58	MAP1LC3B	ENST00000268607	214.53	170.334	258.726	1.51894	0.603065	0.000707235	0.0699599	n
3782	MAP1LC3B2	ENST00000556529	214.53	170.334	258.726	1.51894	0.603065	0.000707235	0.0699599	n
4120	SRSF2	ENST00000359995	2573.01	2158.3	2987.72	1.38429	0.469148	0.000750041	0.072314	n
8589	SMUG1	ENST00000337581	68.697	49.1281	88.2659	1.79665	0.845306	0.00075044	0.072314	n
5630	SPTLC1	ENST00000262554	685.958	806.814	565.103	0.700413	-0.513722	0.000779901	0.0745106	n
2058	LYPLA2	ENST00000374514	810.18	671.42	948.94	1.41333	0.499102	0.000809362	0.0766699	n
73	REEP6	ENST00000233596	578.33	470.378	686.282	1.459	0.544981	0.000821568	0.0771722	n
2588	TMEM160	ENST00000253047	205.106	163.557	246.656	1.50807	0.592707	0.000945917	0.087384	n
2654	TMEM39B	ENST00000336294	161.798	123.039	200.558	1.63003	0.704902	0.000940796	0.087384	n
7669	ASB13	ENST00000357700	113.917	86.8813	140.952	1.62235	0.698084	0.000969494	0.0888279	n
2213	ACTB	ENST00000331789	98096.7	82342.5	113851	1.38265	0.467436	0.000990354	0.0891481	n
10340	EEF2KMT	ENST00000427587	186.868	144.305	229.431	1.5899	0.668936	0.00100489	0.0891481	n
10984	H2AFZ	ENST00000296417	977.874	823.925	1131.82	1.3737	0.458065	0.00100357	0.0891481	n
11225	ACADM	ENST00000370834	396.388	474.462	318.314	0.670896	-0.57584	0.000991152	0.0891481	n
402	TTC1	ENST00000231238	193.379	235.767	150.991	0.640424	-0.6429	0.0010518	0.0913049	n
1793	ORC4	ENST00000392857	250.945	302.12	199.771	0.661229	-0.596777	0.00104678	0.0913049	n
11103	CDC42	ENST00000344548	1752.03	2095.42	1408.64	0.672246	-0.572938	0.00105371	0.0913049	n
2592	EIF3F	ENST00000309828	1477.62	1247.45	1707.79	1.36903	0.453153	0.00116513	0.0982735	n
3088	H2AFX	ENST00000530167	930.528	707.96	1153.1	1.62876	0.703773	0.00116929	0.0982735	n
12308	EIF3F	ENST00000628056	1477.62	1247.45	1707.79	1.36903	0.453153	0.00116513	0.0982735	n
11516	RAB21	ENST00000261263	334.121	398.921	269.321	0.675123	-0.566777	0.00126298	0.105355	n
4797	DUSP14	ENST00000617516	151.759	118.615	184.902	1.55884	0.640471	0.00130272	0.105844	n
6178	IQCB1	ENST00000310864	84.2466	108.256	60.2373	0.556433	-0.845719	0.00130672	0.105844	n
6826	POTEF	ENST00000409914	15009.8	12909.8	17109.9	1.32534	0.406364	0.00127933	0.105844	n
7514	DUSP14	ENST00000614294	151.759	118.615	184.902	1.55884	0.640471	0.00130272	0.105844	n
3791	BDP1	ENST00000611966	109.15	136.509	81.7902	0.599156	-0.738995	0.00132412	0.106482	n
2663	HIST1H2BM	ENST00000621112	1039.26	873.251	1205.28	1.38022	0.464896	0.00135134	0.107163	n
5236	NDUFS6	ENST00000274137	187.309	225.988	148.629	0.657687	-0.604528	0.00135176	0.107163	n
11600	WFS1	ENST00000226760	1707.32	1419.61	1995.04	1.40534	0.490923	0.00138031	0.108655	n
3178	SYNGR2	ENST00000588282	701.943	579.682	824.204	1.42182	0.507741	0.00143307	0.111351	n
9149	TM6SF2	ENST00000389363	82.06	57.7667	106.353	1.84108	0.880556	0.00143447	0.111351	n
4398	USP38	ENST00000510377	150.698	183.317	118.08	0.644128	-0.634582	0.00153509	0.118339	n
1175	GTF2IRD2B	ENST00000614064	19.6636	9.967	29.3602	2.94574	1.55863	0.00159352	0.121449	n
2829	AES	ENST00000327141	507.162	423.746	590.578	1.39371	0.478928	0.00160802	0.121449	n
4312	TTYH3	ENST00000258796	392.153	317.837	466.468	1.46763	0.553492	0.00160144	0.121449	n
1274	MIF	ENST00000215754	732.431	438.477	1026.39	2.3408	1.227	0.00179081	0.128791	n
1542	UBE2V2	ENST00000523432	42.6158	58.7084	26.5233	0.45178	-1.14631	0.00175306	0.128791	n
3392	MIF	ENST00000613839	732.431	438.477	1026.39	2.3408	1.227	0.00179081	0.128791	n
4750	BCAR1	ENST00000162330	517.378	417.647	617.11	1.47759	0.563246	0.00176642	0.128791	n
7567	UCKL1	ENST00000354216	363.957	291.318	436.595	1.49869	0.583698	0.00177814	0.128791	n
7780	SLC25A6	ENST00000381401	2094.69	1795.73	2393.66	1.33297	0.414644	0.00178531	0.128791	n
8146	CAPZA2	ENST00000361183	890.851	1032.18	749.526	0.726161	-0.461638	0.00180892	0.128791	n
5867	HIST2H2AC	ENST00000331380	2434.83	1552.79	3316.87	2.13606	1.09495	0.00182968	0.129444	n
11398	BRD7	ENST00000394689	154.767	187.572	121.962	0.650216	-0.621008	0.00191152	0.134383	n
10455	EMC8	ENST00000253457	426.088	357.669	494.506	1.38258	0.467362	0.00196241	0.137099	n
5579	RPS10	ENST00000326199	4178.03	3592.09	4763.97	1.32624	0.407341	0.00198843	0.137202	n
11656	ACADSB	ENST00000358776	504.282	599.489	409.074	0.682372	-0.55137	0.00198312	0.137202	n
9004	SRFBP1	ENST00000339397	583.972	729.436	438.508	0.601161	-0.734178	0.00203304	0.138037	n
9738	EIF3J	ENST00000424492	406.199	503.941	308.457	0.612089	-0.708187	0.00202293	0.138037	n
2109	HYAL2	ENST00000395139	532.373	433.518	631.229	1.45606	0.542073	0.00211598	0.141586	n
5341	AP3M2	ENST00000396926	143.309	175.208	111.409	0.635869	-0.653199	0.00212797	0.141586	n
9720	EIF2AK2	ENST00000233057	183.078	222.618	143.537	0.644768	-0.633148	0.00212516	0.141586	n
7734	ATP6V0C	ENST00000330398	1014.01	833.976	1194.04	1.43175	0.517775	0.00218392	0.144449	n
9493	CLPP	ENST00000245816	457.858	374.414	541.303	1.44574	0.531804	0.00223677	0.147074	n
1482	SSR4	ENST00000370086	1130.67	1302.97	958.373	0.735532	-0.44314	0.00234102	0.151825	n
4160	PRMT1	ENST00000454376	5630.29	4590.22	6670.37	1.45317	0.539204	0.00234977	0.151825	n
6342	OBSL1	ENST00000373873	1267.7	1065.08	1470.32	1.38048	0.465165	0.00234685	0.151825	n
7512	ATP5F1	ENST00000483994	1240.99	1419.97	1062.02	0.747917	-0.419051	0.00238255	0.153058	n
10835	ANKRD54	ENST00000215941	136.348	106.69	166.005	1.55596	0.637804	0.0024449	0.156166	n
2358	TYSND1	ENST00000287078	179.573	145.307	213.838	1.47163	0.557412	0.00246409	0.156498	n
3131	ERGIC1	ENST00000393784	439.183	374.625	503.741	1.34465	0.427235	0.00249791	0.157749	n
3410	FAM222B	ENST00000452648	131.565	104.121	159.008	1.52714	0.610829	0.00262019	0.162669	n
4896	LMO7	ENST00000526202	294.126	346.013	242.24	0.70009	-0.514387	0.00263354	0.162669	n
5321	CASP8AP2	ENST00000551025	238.353	281.938	194.768	0.690819	-0.53362	0.00261215	0.162669	n
5656	GPX1	ENST00000620890	197.704	161.271	234.136	1.45182	0.537865	0.00263401	0.162669	n
1975	MAPK1IP1L	ENST00000622254	966.981	823.515	1110.45	1.34842	0.431272	0.00266187	0.163486	n
8993	FZD4	ENST00000531380	87.3481	108.93	65.7659	0.603743	-0.727994	0.00270309	0.16511	n
8802	RNF126	ENST00000292363	599.256	505.812	692.699	1.36948	0.453626	0.0027368	0.166261	n
4436	NUFIP1	ENST00000379161	109.383	135.156	83.6098	0.618619	-0.692877	0.00283376	0.1703	n
10672	POLR2E	ENST00000612655	1222.57	1032.9	1412.24	1.36726	0.451285	0.00282786	0.1703	n
810	CCDC125	ENST00000610685	34.7345	47.7534	21.7156	0.454744	-1.13687	0.00294322	0.17131	n
1874	RPL14	ENST00000416518	3340.81	2838.35	3843.27	1.35405	0.43728	0.0030498	0.17131	n
2899	NINJ1	ENST00000375446	237.096	186.665	287.527	1.54034	0.62325	0.0030131	0.17131	n
3790	LUC7L2	ENST00000354926	873.71	1030.67	716.747	0.695416	-0.524051	0.0029733	0.17131	n
4018	OFD1	ENST00000340096	106.086	130.258	81.9145	0.628863	-0.669182	0.00302476	0.17131	n
5597	MTFP1	ENST00000407550	86.1406	66.034	106.247	1.60898	0.686145	0.00297193	0.17131	n
7174	RPS5	ENST00000196551	8823.89	7381.11	10266.7	1.39094	0.476058	0.00302034	0.17131	n
7666	SLC35F6	ENST00000344420	339.321	280.729	397.913	1.41742	0.503272	0.00304722	0.17131	n
7896	KISS1R	ENST00000234371	378.008	301.257	454.76	1.50954	0.594111	0.00296352	0.17131	n
8028	EED	ENST00000528180	198.399	236.771	160.028	0.675875	-0.565172	0.00290705	0.17131	n
10810	ALDOC	ENST00000395319	351.732	284.92	418.544	1.46899	0.55482	0.00301959	0.17131	n
10942	C20orf27	ENST00000217195	575.118	489.085	661.151	1.35181	0.434894	0.00297343	0.17131	n
448	RPL17	ENST00000580261	4317.85	3805.59	4830.11	1.26921	0.343934	0.00316978	0.176911	n
502	POLD1	ENST00000440232	1008.72	860.336	1157.1	1.34494	0.427537	0.00330461	0.176911	n
696	PHB	ENST00000300408	2805.98	2429.44	3182.53	1.30999	0.389551	0.00337109	0.176911	n
4724	PLPPR2	ENST00000251473	48.3622	32.7675	63.9569	1.95184	0.964835	0.00331117	0.176911	n
6279	ZNF668	ENST00000300849	85.809	64.0711	107.547	1.67856	0.74722	0.00336524	0.176911	n
6760	IMP4	ENST00000409935	431.473	346.308	516.638	1.49185	0.577099	0.00330551	0.176911	n
7169	ISOC2	ENST00000425675	370.138	278.201	462.075	1.66094	0.732001	0.00334574	0.176911	n
8133	GDI2	ENST00000380191	4825.54	5444.54	4206.54	0.772616	-0.372176	0.00324341	0.176911	n
10183	PRR5	ENST00000006251	156.886	124.332	189.44	1.52367	0.607546	0.00321505	0.176911	n
11577	MTERF3	ENST00000287025	102.889	127.061	78.7165	0.619516	-0.690786	0.00324889	0.176911	n
11593	ZCCHC9	ENST00000380199	115.371	144.043	86.6979	0.601887	-0.732434	0.00335598	0.176911	n
9578	GABARAPL2	ENST00000037243	139.942	101.946	177.937	1.7454	0.803555	0.00346077	0.180769	n
8272	AP3M1	ENST00000372745	579.729	669.251	490.207	0.732471	-0.449156	0.00350341	0.182145	n
476	REV1	ENST00000393445	123.796	151.994	95.5975	0.628956	-0.66897	0.00355645	0.184046	n
9307	MRPL43	ENST00000318364	340.226	287.18	393.272	1.36943	0.453572	0.00384235	0.197925	n
137	UGP2	ENST00000613823	1043.65	1226.42	860.878	0.701943	-0.510575	0.00387889	0.198891	n
5645	RNF44	ENST00000274811	248.746	202.946	294.545	1.45135	0.537394	0.00391017	0.199579	n
5700	TUBB3	ENST00000315491	2960.63	2533.87	3387.39	1.33684	0.418831	0.00403291	0.202755	n
6519	SLC27A4	ENST00000300456	413.058	348.727	477.388	1.36895	0.453066	0.00407125	0.202755	n
7961	PPP4C	ENST00000279387	1334.04	1128.55	1539.53	1.36416	0.44801	0.00409937	0.202755	n
11486	CORO7	ENST00000614702	297.523	244.563	350.483	1.4331	0.519139	0.00408118	0.202755	n
11579	CORO7	ENST00000251166	297.523	244.563	350.483	1.4331	0.519139	0.00408118	0.202755	n
2765	RPL22L1	ENST00000463836	49.9285	65.1256	34.7313	0.533297	-0.906989	0.00411998	0.202877	n
8729	MITD1	ENST00000289359	223.383	271.16	175.606	0.647612	-0.626798	0.00419643	0.205735	n
201	TSTA3	ENST00000425753	426.631	358.531	494.731	1.37988	0.464545	0.0042761	0.206027	n
5018	TSTA3	ENST00000612580	426.631	358.531	494.731	1.37988	0.464545	0.0042761	0.206027	n
5527	ORAI1	ENST00000616379	111.32	87.1671	135.472	1.55417	0.63614	0.00426987	0.206027	n
6532	HSPBP1	ENST00000433386	580.816	476.593	685.04	1.43737	0.523431	0.00425746	0.206027	n
1948	EGFL7	ENST00000371698	114.052	89.4766	138.627	1.54931	0.631627	0.00433637	0.207081	n
2804	ROCK2	ENST00000315872	831.709	947.762	715.656	0.755102	-0.405257	0.00437207	0.207081	n
9301	GRPEL1	ENST00000264954	504.731	581.758	427.703	0.735191	-0.443809	0.00435751	0.207081	n
2159	HAUS2	ENST00000260372	133.903	160.952	106.855	0.663894	-0.590976	0.00441845	0.207519	n
12128	EXOSC5	ENST00000596905	184.563	151.779	217.347	1.43199	0.518022	0.0044156	0.207519	n
12087	CDK1	ENST00000395284	1183.81	1351.04	1016.58	0.752442	-0.410348	0.00446343	0.208754	n
7586	KLHDC3	ENST00000326974	245.11	201.006	289.213	1.43883	0.524893	0.00449324	0.209273	n
2894	FBXL12	ENST00000247977	164.534	131.43	197.639	1.50376	0.588574	0.0045307	0.210142	n
10454	FBXW9	ENST00000393261	108.361	85.7519	130.971	1.52732	0.611002	0.00460277	0.212602	n
10133	STK17A	ENST00000319357	421.712	486.991	356.432	0.731907	-0.450267	0.00463279	0.213108	n
3521	MRPL54	ENST00000330133	159.179	130.791	187.567	1.43409	0.520139	0.00471594	0.216044	n
5737	SRSF1	ENST00000582730	1506.7	1290.1	1723.3	1.33579	0.417698	0.00474745	0.2166	n
8523	PEMT	ENST00000255389	149.392	119.753	179.031	1.49501	0.580151	0.00480886	0.21851	n
12148	NOSIP	ENST00000596358	631.963	542.552	721.374	1.32959	0.410986	0.00484396	0.219214	n
12116	ZNF747	ENST00000395094	50.7449	35.9019	65.5879	1.82687	0.86937	0.00486702	0.219369	n
1689	SYNJ2BP-COX16	ENST00000621525	140.438	172.125	108.75	0.631809	-0.662441	0.00502648	0.220582	n
3116	XPA	ENST00000375128	211.425	258.422	164.427	0.636273	-0.652281	0.00505179	0.220582	n
3289	UTS2R	ENST00000313135	83.4335	59.9579	106.909	1.78307	0.834361	0.00502997	0.220582	n
7166	HIST2H2AB	ENST00000331128	1787.92	1183.3	2392.54	2.02192	1.01573	0.00491436	0.220582	n
8082	ATP6V0D1	ENST00000290949	1023.15	880.514	1165.78	1.32397	0.404874	0.004991	0.220582	n
8416	PGAM2	ENST00000297283	63.3974	38.8206	87.9742	2.26617	1.18026	0.00504296	0.220582	n
9571	VPS51	ENST00000279281	652.975	559.052	746.899	1.33601	0.41793	0.00493846	0.220582	n
3114	CTB-96E2.2	ENST00000555059	1062.3	840.973	1283.62	1.52635	0.610085	0.00510925	0.221361	n
10316	CHCHD2	ENST00000395422	1952.16	1443.1	2461.21	1.7055	0.770196	0.00513005	0.221404	n
5542	CD2AP	ENST00000359314	246.715	296.627	196.804	0.663474	-0.591887	0.00515396	0.221581	n
6819	TMEM9	ENST00000367334	469.344	376.494	562.193	1.49323	0.578439	0.00523902	0.224375	n
2215	DHFRL1	ENST00000314636	126.25	161.894	90.6071	0.55967	-0.837352	0.00531289	0.224952	n
7530	RPL18	ENST00000084795	5528.51	4839.7	6217.32	1.28465	0.361375	0.0053076	0.224952	n
11428	SH2D4A	ENST00000265807	330.314	382.778	277.851	0.72588	-0.462197	0.00530507	0.224952	n
2869	SLK	ENST00000335753	531.196	606.875	455.518	0.750596	-0.413891	0.00534966	0.225655	n
1567	VAT1	ENST00000355653	1508.75	1313.57	1703.92	1.29717	0.37537	0.00542189	0.227842	n
5519	LSM4	ENST00000252816	529.8	420.459	639.141	1.5201	0.604169	0.00546747	0.228089	n
5769	BLVRB	ENST00000263368	742.711	633.786	851.636	1.34373	0.42624	0.00546858	0.228089	n
8935	TMEM132A	ENST00000005286	542.102	461.693	622.511	1.34832	0.431167	0.00549436	0.228312	n
4890	ID2	ENST00000396290	561.896	477.943	645.848	1.35131	0.434357	0.00552381	0.228686	n
3499	RAB14	ENST00000373840	593.911	683.528	504.295	0.737782	-0.438733	0.00561513	0.230438	n
11055	PCSK7	ENST00000540028	58.657	42.8104	74.5037	1.74032	0.799349	0.00561635	0.230438	n
4634	ADGRD1	ENST00000261654	115.932	89.495	142.368	1.59079	0.669747	0.00565521	0.230708	n
8765	ZDHHC12	ENST00000372663	120.339	95.6807	144.998	1.51544	0.599734	0.00568053	0.230898	n
3795	PGRMC1	ENST00000217971	791.818	690.551	893.085	1.29329	0.371049	0.0057372	0.232357	n
1183	GTF2I	ENST00000620879	2817.66	3184.79	2450.53	0.769449	-0.378102	0.00576734	0.232734	n
2378	RPL10L	ENST00000298283	3796.64	3077.34	4515.94	1.46748	0.553345	0.00581969	0.234002	n
7516	TXNDC9	ENST00000264255	329.836	384.9	274.771	0.713875	-0.486257	0.00590491	0.236577	n
7682	PDAP1	ENST00000350498	613.722	698.44	529.004	0.757408	-0.400857	0.00598696	0.238157	n
5370	ACOT7	ENST00000608083	1037.94	888.349	1187.52	1.33677	0.418755	0.00609381	0.241086	n
7312	METTL7B	ENST00000614691	180.545	213.01	148.079	0.695173	-0.524556	0.00612032	0.241086	n
9601	TIMP3	ENST00000266085	492.89	417.05	568.73	1.3637	0.447525	0.0061253	0.241086	n
5552	AMD1	ENST00000368885	337.487	391.699	283.275	0.723196	-0.467541	0.00619257	0.241767	n
7559	RBP4	ENST00000371464	10648.1	9352.83	11943.3	1.27697	0.35273	0.00620747	0.241767	n
8942	ALAD	ENST00000409155	207.983	170.957	245.009	1.43316	0.519202	0.00620517	0.241767	n
3550	LSM1	ENST00000311351	59.9852	77.0715	42.8989	0.556611	-0.845258	0.00628243	0.243837	n
2245	NTHL1	ENST00000219066	222.005	186.135	257.876	1.38542	0.470328	0.00632955	0.243972	n
3539	MRPL32	ENST00000223324	437.414	507.751	367.077	0.722948	-0.468037	0.00631715	0.243972	n
294	CHCHD3	ENST00000262570	290.263	342.181	238.346	0.696549	-0.521703	0.00639164	0.245518	n
4802	TECR	ENST00000215567	1803.51	1573.01	2034.02	1.29307	0.370804	0.00643276	0.245986	n
9095	CPSF1	ENST00000616140	1620.09	1396.63	1843.56	1.32	0.400542	0.00644784	0.245986	n
1119	EEF1D	ENST00000528610	2897.72	2536.36	3259.08	1.28494	0.361702	0.00657859	0.246763	n
3047	GAMT	ENST00000252288	1505.32	1274.08	1736.57	1.363	0.446787	0.00657796	0.246763	n
5183	EEF1D	ENST00000632675	2897.72	2536.36	3259.08	1.28494	0.361702	0.00657859	0.246763	n
9864	RP11-511P7.5	ENST00000498682	5.05716	1.17002	8.94429	7.64454	2.93443	0.00652883	0.246763	n
11895	TCEA1	ENST00000396401	172.18	206.217	138.143	0.669889	-0.578006	0.00663444	0.248026	n
7652	NBEAL1	ENST00000449802	347.749	402.64	292.857	0.727342	-0.459294	0.00667753	0.24807	n
10579	WDR13	ENST00000218056	338.926	275.157	402.695	1.46351	0.549431	0.00668001	0.24807	n
779	NPC1L1	ENST00000289547	160.859	132.598	189.119	1.42626	0.512234	0.00674149	0.248782	n
1190	CTNNAL1	ENST00000325551	479.285	544.272	414.297	0.761195	-0.393662	0.00686134	0.248782	n
2384	SRI	ENST00000394641	465.146	535.538	394.754	0.737116	-0.440037	0.00690568	0.248782	n
4832	ARMT1	ENST00000367294	613.596	707.536	519.657	0.73446	-0.445244	0.00685747	0.248782	n
8259	SRBD1	ENST00000263736	244.234	284.906	203.562	0.71449	-0.485014	0.00688287	0.248782	n
8756	UROD	ENST00000246337	1145.89	982.034	1309.74	1.3337	0.415434	0.00690233	0.248782	n
10104	SLC1A5	ENST00000542575	2516.39	2135.88	2896.9	1.3563	0.439678	0.00682471	0.248782	n
11195	SSX2IP	ENST00000605755	132.365	160.55	104.179	0.648891	-0.623952	0.00690281	0.248782	n
11580	HAUS3	ENST00000243706	218.471	257.252	179.691	0.698503	-0.517661	0.00692173	0.248782	n
8754	TWF1	ENST00000395510	756.558	859.048	654.067	0.761386	-0.3933	0.00697112	0.249754	n
11507	AKR1A1	ENST00000351829	794.922	679.92	909.923	1.33828	0.420378	0.00704623	0.251638	n
8101	REEP4	ENST00000306306	514.055	437.383	590.728	1.3506	0.433597	0.00707366	0.251813	n
241	UTP14A	ENST00000394422	453.383	523.955	382.811	0.730618	-0.452811	0.00712153	0.251913	n
10699	CEP120	ENST00000306467	130.347	156.765	103.929	0.66296	-0.593007	0.00710045	0.251913	n
4684	TLE3	ENST00000557997	375.567	314.924	436.21	1.38513	0.470021	0.00715248	0.25221	n
6433	HIST3H2A	ENST00000366695	633.989	457.691	810.287	1.77038	0.824057	0.0072176	0.253705	n
12213	SRD5A1	ENST00000274192	78.0863	58.5154	97.6573	1.66892	0.738911	0.00731919	0.25647	n
8755	TFAM	ENST00000487519	314.098	416.689	211.507	0.50759	-0.978264	0.00738837	0.258085	n
555	WDR92	ENST00000295121	144.614	173.844	115.384	0.66372	-0.591354	0.00762154	0.258447	n
1156	UQCRC1	ENST00000203407	3360.05	2953.71	3766.39	1.27514	0.350657	0.00762994	0.258447	n
1974	TMED5	ENST00000479918	582.254	668.848	495.659	0.741063	-0.432331	0.00758123	0.258447	n
4791	RP11-302B13.5	ENST00000398092	505.702	584.697	426.708	0.729794	-0.454438	0.00757877	0.258447	n
5559	ZDHHC24	ENST00000310442	220.284	173.445	267.124	1.54011	0.623032	0.0074969	0.258447	n
7182	SERPINH1	ENST00000358171	1760.09	1490.7	2029.47	1.36142	0.445108	0.00748089	0.258447	n
8084	CBX1	ENST00000225603	355.155	434.854	275.457	0.633447	-0.658705	0.00743967	0.258447	n
9074	TMEM177	ENST00000272521	187.853	156.94	218.767	1.39396	0.479188	0.00758345	0.258447	n
9083	GFOD2	ENST00000268797	106.945	84.1204	129.771	1.54268	0.625435	0.00748316	0.258447	n
10227	SLC29A3	ENST00000373189	240.214	195.37	285.057	1.45906	0.545038	0.00760918	0.258447	n
11022	DHRSX	ENST00000412516	93.6286	73.6676	113.59	1.54192	0.624729	0.00767962	0.259344	n
11121	EEA1	ENST00000322349	914.747	1112.32	717.177	0.644758	-0.633169	0.00781082	0.26298	n
4827	MATR3	ENST00000502499	1705.36	1953.84	1456.88	0.745651	-0.423428	0.00791303	0.265621	n
7979	ADSS	ENST00000366535	916.488	1048.13	784.844	0.748803	-0.417342	0.00795913	0.266369	n
4533	NDUFA12	ENST00000327772	388.064	330.814	445.314	1.34612	0.428804	0.00810392	0.270405	n
4226	ATP5G2	ENST00000602871	1233.19	1085.12	1381.26	1.27291	0.348135	0.008203	0.272896	n
7729	HCFC1	ENST00000310441	1985.51	1722.99	2248.04	1.30473	0.383753	0.00823807	0.27325	n
3394	CCDC125	ENST00000396499	71.7681	88.9668	54.5694	0.613367	-0.705177	0.00826527	0.273271	n
7322	RHBDD2	ENST00000006777	569.84	493.632	646.048	1.30876	0.388205	0.00828761	0.273271	n
8559	AC024592.12	ENST00000586349	522.077	451.123	593.032	1.31457	0.394589	0.00851501	0.279943	n
749	EZR	ENST00000367075	1784.67	2008.49	1560.85	0.777126	-0.363779	0.00857451	0.280082	n
8409	NEDD4	ENST00000435532	297.994	343.845	252.143	0.733306	-0.447512	0.00859295	0.280082	n
12182	RAP2C	ENST00000342983	93.286	117.859	68.7131	0.583012	-0.778403	0.00859439	0.280082	n
580	ARPC3	ENST00000228825	1535.28	1917.28	1153.28	0.601519	-0.733317	0.00878446	0.28038	n
2366	SLC10A7	ENST00000507030	63.7574	78.7985	48.7162	0.618238	-0.693767	0.0088042	0.28038	n
2590	APOC4-APOC2	ENST00000252490	94.9677	145.93	44.0056	0.301553	-1.72951	0.00877185	0.28038	n
3317	DDX52	ENST00000617633	574.908	655.823	493.993	0.753241	-0.408817	0.00876477	0.28038	n
4422	KTN1	ENST00000395314	846.389	1041.09	651.691	0.625972	-0.67583	0.00879168	0.28038	n
8937	DNAJA2	ENST00000317089	1211.06	1365.29	1056.83	0.774071	-0.369462	0.00868142	0.28038	n
9691	FZD7	ENST00000286201	323.913	271.147	376.679	1.38921	0.474263	0.0086674	0.28038	n
11451	DENR	ENST00000280557	169.053	217.598	120.507	0.553805	-0.852551	0.00865828	0.28038	n
2420	ACTG1	ENST00000331925	35833.2	30894.5	40771.9	1.31971	0.400226	0.00891176	0.281961	n
4771	YIF1B	ENST00000592694	457.505	392.08	522.93	1.33373	0.415469	0.00892952	0.281961	n
7806	FAM58A	ENST00000576892	112.958	87.9815	137.934	1.56776	0.648708	0.00889276	0.281961	n
11212	SPCS3	ENST00000503362	308.533	391.929	225.138	0.574435	-0.799785	0.00917919	0.289028	n
7043	PLEKHA5	ENST00000299275	376.356	447.781	304.931	0.680983	-0.55431	0.00930588	0.292194	n
6051	NPIPB15	ENST00000429990	23.062	35.7804	10.3436	0.289085	-1.79043	0.00935393	0.29288	n
367	COMMD8	ENST00000381571	172.153	203.245	141.061	0.694043	-0.526902	0.00938259	0.292957	n
4284	C7orf55-LUC7L2	ENST00000541515	1097.84	1242.83	952.852	0.766681	-0.383301	0.00955894	0.293543	n
5858	COPE	ENST00000262812	3902.87	3431.84	4373.9	1.27451	0.349939	0.00954883	0.293543	n
6541	TBC1D15	ENST00000485960	461.013	529.138	392.888	0.742506	-0.429525	0.00945864	0.293543	n
7848	SLBP	ENST00000488267	817.135	930.31	703.96	0.756694	-0.402217	0.0094867	0.293543	n
8580	LACTB2	ENST00000276590	494.661	565.624	423.699	0.749082	-0.416804	0.00949382	0.293543	n
1588	TMTC3	ENST00000266712	383.111	445.037	321.186	0.721706	-0.470516	0.00969593	0.296123	n
2372	GTF2F2	ENST00000340473	150.696	175.988	125.404	0.712571	-0.488894	0.00969035	0.296123	n
4313	FLNA	ENST00000369856	4595.03	3936.82	5253.24	1.33439	0.416175	0.00980616	0.297862	n
8647	MIDN	ENST00000300952	1439.83	1239.5	1640.17	1.32325	0.40409	0.0098025	0.297862	n
4289	FOXP4	ENST00000307972	435.943	369.54	502.347	1.35938	0.442953	0.00986405	0.298809	n
16	CEP135	ENST00000257287	92.1862	113.028	71.3444	0.63121	-0.663809	0.0101692	0.304314	n
6644	POMGNT2	ENST00000344697	77.3922	60.1028	94.6815	1.57533	0.655651	0.0101791	0.304314	n
7244	AC104534.3	ENST00000602021	127.002	165.072	88.9331	0.538755	-0.892299	0.0101153	0.304314	n
7464	BTBD2	ENST00000255608	432.852	357.526	508.178	1.42137	0.507284	0.0101819	0.304314	n
6469	HEATR5A	ENST00000382464	48.8076	61.784	35.8312	0.579943	-0.786016	0.010289	0.305878	n
9457	RHOF	ENST00000267205	176.921	147.052	206.79	1.40624	0.491847	0.0102739	0.305878	n
318	TUBB2B	ENST00000259818	3501.98	3071.84	3932.11	1.28005	0.356198	0.0103623	0.306428	n
11273	ELP6	ENST00000296149	276.961	237.456	316.466	1.33274	0.414393	0.0103373	0.306428	n
6348	RAD18	ENST00000264926	292.631	341.078	244.185	0.715922	-0.482126	0.0104363	0.307802	n
5654	DUS3L	ENST00000309061	254.359	213.894	294.825	1.37837	0.462964	0.0106352	0.312842	n
658	SPC25	ENST00000616584	160.465	207.861	113.07	0.543971	-0.878399	0.0107374	0.313338	n
2672	HIST1H2BO	ENST00000616182	971.613	850.37	1092.86	1.28516	0.361943	0.0107343	0.313338	n
4115	CACYBP	ENST00000367679	1185.51	1340.74	1030.27	0.768434	-0.380006	0.0107642	0.313338	n
10092	SPC25	ENST00000282074	160.465	207.861	113.07	0.543971	-0.878399	0.0107374	0.313338	n
1579	FLNC	ENST00000325888	207.278	170.995	243.56	1.42437	0.510323	0.0108822	0.315952	n
10969	RBM25	ENST00000527432	833.62	989.068	678.172	0.685667	-0.54442	0.0109389	0.316776	n
1348	PALM	ENST00000264560	140.304	112.344	168.265	1.49776	0.58281	0.0111288	0.318271	n
6901	DOHH	ENST00000250937	167.993	138.54	197.447	1.4252	0.511168	0.011086	0.318271	n
9350	TMEM115	ENST00000266025	325.971	277.369	374.572	1.35045	0.433435	0.0111011	0.318271	n
10231	TMEM63A	ENST00000366835	547.576	470.911	624.241	1.3256	0.406647	0.0111442	0.318271	n
10819	TOP1	ENST00000361337	2072.73	2362.53	1782.92	0.754668	-0.406086	0.0111782	0.318271	n
11513	RBBP9	ENST00000337227	265.542	225.456	305.629	1.35561	0.438938	0.0111502	0.318271	n
4516	LRR1	ENST00000298288	115.903	138.299	93.5058	0.676111	-0.564668	0.0112886	0.318647	n
4635	BRCA2	ENST00000380152	201.807	238.079	165.535	0.695295	-0.524303	0.0112732	0.318647	n
623	ZDHHC16	ENST00000352634	134.002	106.082	161.923	1.52639	0.610127	0.0113207	0.318748	n
953	CDKN3	ENST00000335183	295.621	339.537	251.705	0.741319	-0.431834	0.011438	0.321225	n
991	NRBF2	ENST00000277746	75.1194	94.105	56.1339	0.596503	-0.745399	0.01155	0.321225	n
2779	RAD17	ENST00000611523	53.2213	67.0931	39.3495	0.586491	-0.76982	0.0115524	0.321225	n
7433	SRSF7	ENST00000409276	2788.6	2454.14	3123.05	1.27256	0.347737	0.0115394	0.321225	n
7690	CENPF	ENST00000366955	1739.26	2082.82	1395.7	0.670101	-0.57755	0.0115218	0.321225	n
3847	SNX14	ENST00000369627	703.587	793.014	614.161	0.774465	-0.368729	0.0117123	0.324864	n
1379	NMD3	ENST00000460469	519.685	590.656	448.714	0.759688	-0.396521	0.0117868	0.325712	n
10409	YIPF3	ENST00000372422	587.289	508.029	666.549	1.31203	0.391801	0.0118012	0.325712	n
9958	MYO1B	ENST00000392318	1540.89	1728.38	1353.4	0.783048	-0.352828	0.0118422	0.32604	n
5540	BCL3	ENST00000164227	308.921	267.084	350.758	1.31329	0.393181	0.0120514	0.326475	n
6242	DPAGT1	ENST00000354202	668.02	578.982	757.059	1.30757	0.386888	0.0119587	0.326475	n
8414	ARHGAP5	ENST00000556611	2450.14	2732.76	2167.53	0.793164	-0.334309	0.0120136	0.326475	n
8936	SRC	ENST00000358208	87.9987	69.8762	106.121	1.5187	0.602841	0.0120434	0.326475	n
9560	IFRD2	ENST00000417626	403.619	348.307	458.932	1.31761	0.397923	0.0119836	0.326475	n
11827	AMT	ENST00000458307	270.532	232.09	308.974	1.33127	0.412798	0.0119786	0.326475	n
2254	DCTN3	ENST00000259632	383.242	331.117	435.367	1.31484	0.39489	0.0120988	0.326666	n
2544	ALDH16A1	ENST00000293350	645.416	563.55	727.281	1.29054	0.36797	0.0122219	0.328245	n
7938	FBL	ENST00000221801	2724.19	2407.61	3040.78	1.26298	0.336835	0.0122747	0.328245	n
10564	LRRC40	ENST00000370952	549.456	620.061	478.851	0.772264	-0.372834	0.0122287	0.328245	n
12288	FBL	ENST00000625241	2724.19	2407.61	3040.78	1.26298	0.336835	0.0122747	0.328245	n
8639	HIST1H2BD	ENST00000377777	3383.44	2943.12	3823.76	1.29922	0.377642	0.0123186	0.328633	n
9946	PLD3	ENST00000356508	796.958	683.081	910.835	1.33342	0.415134	0.012416	0.330444	n
7225	SAP130	ENST00000259234	627.279	533.479	721.08	1.35166	0.434728	0.0125037	0.331987	n
1252	PIBF1	ENST00000326291	144.112	169.663	118.56	0.698797	-0.517054	0.0125828	0.333296	n
11623	ARHGEF19	ENST00000270747	41.7345	30.1134	53.3557	1.77183	0.825239	0.0126753	0.33431	n
11944	PEPD	ENST00000244137	1215.8	1036.8	1394.79	1.34529	0.427912	0.0126809	0.33431	n
1981	PTGES3	ENST00000414274	1475.71	1782.77	1168.65	0.655527	-0.609273	0.0127459	0.335233	n
4494	NDUFS7	ENST00000620479	554.395	465.647	643.143	1.38118	0.465905	0.0128538	0.337276	n
1657	DHX36	ENST00000496811	582.774	660.421	505.128	0.764858	-0.386736	0.0129837	0.338878	n
9036	SLMAP	ENST00000295951	79.5313	97.8212	61.2414	0.626054	-0.67564	0.0130058	0.338878	n
9981	UBA52	ENST00000430157	2326.76	2057.89	2595.63	1.26131	0.334925	0.0129758	0.338878	n
1557	ESCO2	ENST00000305188	392.174	456.668	327.681	0.717548	-0.478852	0.0131959	0.341443	n
5048	FTH1	ENST00000620041	1173.13	1306.56	1039.7	0.795759	-0.329596	0.0131506	0.341443	n
6583	TPRKB	ENST00000318190	227.757	283.797	171.718	0.605072	-0.724821	0.0131662	0.341443	n
8411	BOP1	ENST00000569669	1217.87	1039.51	1396.22	1.34315	0.425618	0.0134044	0.346038	n
522	RPS12	ENST00000230050	1509.58	1241.05	1778.11	1.43275	0.518785	0.0135415	0.347166	n
4446	AIP	ENST00000279146	878.835	736.423	1021.25	1.38677	0.471725	0.0136034	0.347166	n
7158	GALNT1	ENST00000269195	732.412	824.301	640.524	0.777052	-0.363918	0.0135924	0.347166	n
10001	DYX1C1	ENST00000448430	20.0017	28.0914	11.9119	0.424042	-1.23772	0.0135411	0.347166	n
8305	ZNF784	ENST00000325351	29.5	19.8187	39.1813	1.97699	0.983303	0.0136554	0.3477	n
5997	PSMB6	ENST00000270586	1938.48	1715.91	2161.05	1.25942	0.332759	0.0137038	0.348139	n
2448	MGST2	ENST00000265498	371.867	425.263	318.471	0.74888	-0.417193	0.0137465	0.348432	n
1581	NANP	ENST00000304788	100.453	119.954	80.9525	0.674866	-0.567327	0.0137874	0.348678	n
10054	FBLN1	ENST00000262722	3408.22	3047.73	3768.71	1.23656	0.306337	0.0140014	0.353289	n
31	MUTYH	ENST00000372110	151.547	128.067	175.027	1.36668	0.450676	0.0141234	0.354767	n
8881	SLC25A10	ENST00000350690	417.561	352.121	483.001	1.37169	0.455957	0.0140991	0.354767	n
7913	ERI1	ENST00000250263	454.23	518.191	390.27	0.753139	-0.409012	0.0141683	0.355096	n
2331	UHRF1BP1L	ENST00000279907	716.04	804.184	627.895	0.780785	-0.357004	0.014238	0.355251	n
10096	DDX39A	ENST00000242776	2189.94	1918.09	2461.8	1.28346	0.360043	0.014219	0.355251	n
10558	RPSA	ENST00000443003	10326.5	9183.84	11469.2	1.24885	0.320596	0.0142733	0.355339	n
10280	CDKAL1	ENST00000274695	190.412	220.597	160.227	0.726333	-0.461296	0.0143708	0.356971	n
7422	TOM1	ENST00000449058	470.957	409.17	532.743	1.30201	0.380741	0.0146776	0.36316	n
12215	ARFIP1	ENST00000353617	195.908	226.451	165.365	0.730247	-0.453544	0.014685	0.36316	n
12248	CLN6	ENST00000249806	623.1	549.261	696.939	1.26887	0.34354	0.0147329	0.36354	n
684	IL17RA	ENST00000319363	286.667	247.759	325.576	1.31408	0.394054	0.014864	0.364787	n
3702	TMPO	ENST00000556029	1632.79	1893.26	1372.31	0.72484	-0.464265	0.0148977	0.364787	n
5197	ROCK1	ENST00000399799	556.201	628.164	484.238	0.770879	-0.375424	0.014861	0.364787	n
9304	HIST1H2BK	ENST00000356950	4702.64	3888.4	5516.87	1.4188	0.504675	0.0149466	0.364787	n
10798	GAA	ENST00000390015	1036.56	915.508	1157.61	1.26444	0.338501	0.0149391	0.364787	n
1111	LACTB	ENST00000261893	704.839	798.12	611.557	0.766247	-0.384118	0.0152623	0.365527	n
1970	RNH1	ENST00000397604	1067.8	936.665	1198.94	1.28001	0.356158	0.0153619	0.365527	n
2021	GCFC2	ENST00000427862	19.9946	27.6442	12.345	0.446568	-1.16305	0.0150976	0.365527	n
2042	ETHE1	ENST00000292147	293.829	250.148	337.51	1.34924	0.432147	0.0153052	0.365527	n
2086	H2BFS	ENST00000599962	4340.3	3561.16	5119.45	1.43758	0.52364	0.0152449	0.365527	n
2090	TMEM256-PLSCR3	ENST00000324822	36.762	26.7018	46.8221	1.75352	0.81025	0.0152015	0.365527	n
3025	RNH1	ENST00000632954	1067.8	936.665	1198.94	1.28001	0.356158	0.0153619	0.365527	n
3035	AHCY	ENST00000217426	8014.5	7097.15	8931.84	1.25851	0.331718	0.0152445	0.365527	n
6392	RSL24D1	ENST00000260443	330.365	417.394	243.336	0.582989	-0.77846	0.0150533	0.365527	n
11505	KRAS	ENST00000311936	164.996	193.757	136.236	0.703127	-0.508143	0.0152612	0.365527	n
11835	RANBP2	ENST00000283195	2274.55	2528.22	2020.87	0.799323	-0.32315	0.0153693	0.365527	n
11890	RPL15	ENST00000412097	6610.09	5931.66	7288.53	1.22875	0.297191	0.0152768	0.365527	n
7758	RAB1A	ENST00000398529	216.332	293.855	138.809	0.472371	-1.08201	0.0154223	0.366009	n
6466	NUDT4	ENST00000415493	265.162	302.227	228.097	0.75472	-0.405987	0.015651	0.370651	n
3720	WDR83	ENST00000418543	67.3641	53.3051	81.4231	1.52749	0.611163	0.01576	0.372442	n
8491	ACTR10	ENST00000254286	434.742	496.34	373.143	0.75179	-0.411598	0.0158026	0.372662	n
451	DSTN	ENST00000474024	611.215	689.625	532.806	0.772601	-0.372204	0.0160059	0.374609	n
4069	SLPI	ENST00000338380	66.584	52.6932	80.4748	1.52723	0.61092	0.0160192	0.374609	n
8056	ERBB2IP	ENST00000380943	414.176	468.315	360.037	0.768792	-0.379335	0.0159188	0.374609	n
9365	TCEAL4	ENST00000468024	125.82	152.363	99.2772	0.651581	-0.617983	0.0159586	0.374609	n
2283	ZNF771	ENST00000434417	23.222	11.6054	34.8386	3.00194	1.58589	0.0160646	0.374887	n
3442	NENF	ENST00000366988	104.503	86.2001	122.806	1.42466	0.510615	0.0163874	0.375366	n
3931	PRPF31	ENST00000391755	776.624	678.668	874.581	1.28867	0.365885	0.016311	0.375366	n
5002	NOL10	ENST00000381685	555.705	628.463	482.948	0.768458	-0.379961	0.0163292	0.375366	n
5263	ESF1	ENST00000202816	915.969	1094.17	737.771	0.674276	-0.568588	0.0163661	0.375366	n
5334	PRPF31	ENST00000616532	776.624	678.668	874.581	1.28867	0.365885	0.016311	0.375366	n
10478	C16orf72	ENST00000574285	91.1249	109.383	72.8667	0.666162	-0.586056	0.0163351	0.375366	n
10573	GPS1	ENST00000623691	1054.35	906.706	1202	1.32568	0.40673	0.0161326	0.375366	n
6654	ZYX	ENST00000354434	1437.49	1259.21	1615.76	1.28316	0.359696	0.0164886	0.376911	n
4437	POGLUT1	ENST00000295588	83.483	102.263	64.7034	0.632719	-0.660364	0.0165823	0.378279	n
2044	ARF3	ENST00000256682	555.903	634.255	477.55	0.752931	-0.409411	0.0166238	0.378455	n
2221	CISH	ENST00000348721	34.6793	23.4818	45.8767	1.95372	0.966223	0.0167398	0.379549	n
10874	POMGNT1	ENST00000371984	171.251	142.494	200.008	1.40363	0.489161	0.0167059	0.379549	n
8413	YIF1A	ENST00000376901	2185.83	1802.96	2568.69	1.42471	0.510668	0.016775	0.379578	n
10708	UTP11L	ENST00000373014	247.505	320.416	174.594	0.544899	-0.875939	0.0168731	0.381026	n
5407	RPS14	ENST00000521466	2246.36	2018.32	2474.39	1.22596	0.293916	0.0170054	0.382468	n
12173	POLD4	ENST00000312419	8.26017	3.71455	12.8058	3.44746	1.78554	0.0169763	0.382468	n
10250	EIF5B	ENST00000617677	1677.11	1921.65	1432.57	0.745491	-0.423737	0.0171028	0.383886	n
4981	EXOC5	ENST00000340918	231.979	267.546	196.412	0.734123	-0.445906	0.0171405	0.383961	n
1089	GEMIN7	ENST00000591607	54.5734	35.5786	73.5681	2.06776	1.04807	0.0172961	0.385574	n
2649	EDC4	ENST00000358933	1036.86	913.838	1159.87	1.26923	0.343955	0.01727	0.385574	n
5003	PPP1R3B	ENST00000310455	169.296	141.065	197.526	1.40025	0.48568	0.017316	0.385574	n
1814	SLC52A2	ENST00000532887	499.846	418.924	580.769	1.38634	0.471277	0.0174924	0.387467	n
2450	WEE1	ENST00000450114	381.208	431.811	330.606	0.765626	-0.385289	0.0174946	0.387467	n
3021	NOC4L	ENST00000330579	202.992	173.211	232.773	1.34387	0.426389	0.017505	0.387467	n
6276	AMOTL2	ENST00000422605	575.847	510.799	640.895	1.25469	0.327332	0.01758	0.388359	n
5938	TP53INP2	ENST00000374810	64.1217	51.0706	77.1728	1.5111	0.5956	0.0176313	0.388723	n
820	SLC39A9	ENST00000031146	222.592	190.031	255.153	1.34269	0.425123	0.0180624	0.389021	n
1527	ATP6V1G1	ENST00000374050	115.913	143.774	88.0517	0.612429	-0.707385	0.0180328	0.389021	n
2369	PTOV1	ENST00000599732	1061.32	930.95	1191.69	1.28008	0.356231	0.0178326	0.389021	n
3086	CTBP2	ENST00000531469	289.399	250.218	328.58	1.31317	0.393057	0.0178584	0.389021	n
5286	MCM2	ENST00000265056	3669.37	3240.59	4098.15	1.26463	0.338717	0.0179157	0.389021	n
5346	SLC38A7	ENST00000219320	123.809	102.238	145.38	1.42199	0.507907	0.0180244	0.389021	n
5468	RPS10-NUDT3	ENST00000605528	5484.17	4921.87	6046.46	1.22849	0.296883	0.0179767	0.389021	n
6239	QTRT1	ENST00000250237	471.428	410.838	532.017	1.29495	0.372901	0.0178391	0.389021	n
8034	NR2F6	ENST00000291442	336.467	279.919	393.015	1.40403	0.489572	0.0180224	0.389021	n
9256	HDGF	ENST00000357325	1913.09	2215.94	1610.25	0.726663	-0.460641	0.0177257	0.389021	n
6125	MED12	ENST00000333646	491.589	430.627	552.55	1.28313	0.359667	0.0181295	0.389443	n
6924	PYCR2	ENST00000343818	1061.45	879.85	1243.06	1.41281	0.498565	0.0181517	0.389443	n
3784	LIN37	ENST00000301159	50.285	39.1814	61.3887	1.56678	0.647806	0.0184304	0.392887	n
4705	IQGAP1	ENST00000268182	612.616	690.055	535.177	0.775557	-0.366695	0.0184717	0.392887	n
5907	PYCRL	ENST00000616663	262.074	201.501	322.648	1.60122	0.679171	0.0185444	0.392887	n
6488	PYCRL	ENST00000220966	262.074	201.501	322.648	1.60122	0.679171	0.0185444	0.392887	n
9329	METTL14	ENST00000388822	104.593	123.669	85.5175	0.691504	-0.532191	0.0184527	0.392887	n
10510	RMND1	ENST00000367303	172.717	198.529	146.906	0.739975	-0.434452	0.0185583	0.392887	n
2314	POP7	ENST00000303151	215.689	185.54	245.838	1.32499	0.405976	0.0186103	0.393075	n
6363	CERS4	ENST00000251363	509.825	424.982	594.668	1.39928	0.484682	0.0186375	0.393075	n
3686	EIF2S2	ENST00000374980	2113.59	2418.32	1808.86	0.747982	-0.418925	0.0186896	0.393432	n
2303	C15orf39	ENST00000394987	1051.01	926.285	1175.74	1.2693	0.344038	0.019175	0.393579	n
2409	PDCD5	ENST00000590247	225.122	260.376	189.869	0.729213	-0.455587	0.0189384	0.393579	n
2613	NBN	ENST00000265433	273.192	312.84	233.544	0.74653	-0.421728	0.0188183	0.393579	n
2628	TBCE	ENST00000366601	394.853	444.923	344.783	0.774926	-0.367869	0.0189396	0.393579	n
3644	RCC1	ENST00000373832	1348.27	1177.66	1518.89	1.28975	0.367091	0.0189206	0.393579	n
4329	DNAJC30	ENST00000395176	67.2897	52.2731	82.3063	1.57454	0.654935	0.0192244	0.393579	n
5302	FAM3A	ENST00000447601	83.5244	67.6413	99.4075	1.46963	0.55545	0.0191342	0.393579	n
5472	ACTR1B	ENST00000289228	436	375.361	496.64	1.3231	0.403921	0.019112	0.393579	n
5596	LZIC	ENST00000377223	108.563	131.385	85.7411	0.652595	-0.61574	0.0190828	0.393579	n
6491	FURIN	ENST00000610579	1270.66	1141.31	1400.01	1.22667	0.294743	0.0190239	0.393579	n
7220	AKR1C2	ENST00000421196	57.4987	70.359	44.6384	0.634437	-0.65645	0.0188009	0.393579	n
8281	LMAN1	ENST00000251047	1189.2	1339.35	1039.04	0.775778	-0.366284	0.0192248	0.393579	n
8567	TUBA1A	ENST00000550767	30696.7	27738.5	33654.9	1.2133	0.27893	0.0190153	0.393579	n
12174	PHF10	ENST00000339209	278.912	320.856	236.968	0.73855	-0.437233	0.0192059	0.393579	n
12318	TBCE	ENST00000634780	394.853	444.923	344.783	0.774926	-0.367869	0.0189396	0.393579	n
2980	FGFRL1	ENST00000264748	231.237	194.792	267.683	1.3742	0.458594	0.0194163	0.39605	n
5897	ATAD3C	ENST00000378785	622.58	499.944	745.216	1.4906	0.575892	0.0193837	0.39605	n
3223	RPS3	ENST00000526608	8024.78	7285.72	8763.84	1.20288	0.266491	0.0195095	0.397226	n
4297	PPIL4	ENST00000253329	521.443	598.812	444.075	0.741593	-0.4313	0.0195955	0.397529	n
7465	RAB1B	ENST00000311481	1918.55	1715.31	2121.79	1.23697	0.306807	0.0195614	0.397529	n
1625	EXOC4	ENST00000253861	494.947	554.52	435.374	0.785136	-0.348985	0.0197418	0.399646	n
3017	SNX5	ENST00000377768	2152.85	2402.73	1902.97	0.792002	-0.336424	0.0198351	0.399646	n
10709	BCAM	ENST00000270233	2432.08	2163.27	2700.89	1.24852	0.320219	0.0198367	0.399646	n
3436	TOX4	ENST00000448790	484.405	419.284	549.525	1.31063	0.390258	0.0198853	0.39978	n
1407	AEN	ENST00000332810	299.691	253.464	345.918	1.36476	0.448649	0.0202027	0.403419	n
4631	DTWD1	ENST00000558653	82.8634	100.659	65.0675	0.646414	-0.629469	0.0201395	0.403419	n
5094	CHD1	ENST00000284049	306.606	350.385	262.828	0.750112	-0.414823	0.020355	0.403419	n
5992	ANXA5	ENST00000296511	2257.96	2512.62	2003.3	0.797295	-0.326815	0.0203252	0.403419	n
10169	PAFAH1B3	ENST00000262890	565.28	499.586	630.974	1.26299	0.336847	0.020238	0.403419	n
11338	AKR7A2	ENST00000235835	447.77	391.597	503.943	1.28689	0.363892	0.0203033	0.403419	n
2033	SMC5	ENST00000361138	614.882	717.983	511.781	0.712803	-0.488425	0.0204554	0.403977	n
3752	KDM7A	ENST00000397560	83.6974	100.789	66.6057	0.660841	-0.597625	0.0204296	0.403977	n
628	AATF	ENST00000620004	657.124	734.469	579.779	0.789385	-0.341199	0.0206405	0.403999	n
3572	DHFR	ENST00000439211	235.346	286.111	184.58	0.645136	-0.632325	0.0205537	0.403999	n
6673	CHMP2A	ENST00000312547	355.52	309.047	401.993	1.30075	0.379348	0.0205608	0.403999	n
7975	AATF	ENST00000619387	657.124	734.469	579.779	0.789385	-0.341199	0.0206405	0.403999	n
9038	DPM1	ENST00000371588	695.456	805.286	585.626	0.727227	-0.459522	0.0206734	0.403999	n
10793	NOTCH2	ENST00000256646	892.662	796.542	988.782	1.24134	0.311901	0.0205968	0.403999	n
3557	NUDT8	ENST00000376693	148.108	123.835	172.382	1.39203	0.477194	0.0211656	0.411064	n
4936	DDIT4	ENST00000307365	170.172	131.332	209.012	1.59149	0.670375	0.0211372	0.411064	n
5906	CD81	ENST00000263645	1080.3	943.669	1216.94	1.28958	0.366901	0.0211821	0.411064	n
6870	RUVBL2	ENST00000595090	2262.54	2018.15	2506.94	1.2422	0.312894	0.0211108	0.411064	n
12088	TUBB2A	ENST00000333628	3751.12	3338.41	4163.83	1.24725	0.318749	0.0212777	0.412205	n
9929	RUFY2	ENST00000602465	59.1429	75.59	42.6957	0.564833	-0.824104	0.0214032	0.413204	n
198	CCZ1	ENST00000325974	708.522	788.052	628.991	0.798159	-0.325253	0.021506	0.413284	n
3418	NFKBIB	ENST00000313582	193.716	162.201	225.231	1.3886	0.473627	0.0215246	0.413284	n
6668	RAB3D	ENST00000222120	388.442	339.364	437.52	1.28924	0.366517	0.0215552	0.413284	n
12310	NFKBIB	ENST00000635517	193.716	162.201	225.231	1.3886	0.473627	0.0215246	0.413284	n
10859	DGAT1	ENST00000332324	330.876	291.724	370.028	1.26842	0.343028	0.0217102	0.415542	n
1997	SWAP70	ENST00000318950	135.115	155.17	115.06	0.741511	-0.431459	0.0219285	0.415852	n
3191	SPATS2L	ENST00000409140	1047.9	1156.98	938.81	0.81143	-0.301462	0.0218913	0.415852	n
6270	MAN2A2	ENST00000557865	198.226	167.737	228.715	1.36353	0.447348	0.0221728	0.415852	n
7154	API5	ENST00000378852	1124.17	1265.56	982.78	0.776555	-0.364839	0.0221056	0.415852	n
7681	FBXO5	ENST00000229758	421.642	500.746	342.539	0.684059	-0.547808	0.0221657	0.415852	n
8290	SYVN1	ENST00000377190	848.351	744.977	951.724	1.27752	0.353348	0.0221114	0.415852	n
8501	FKBP8	ENST00000222308	807.324	713.203	901.446	1.26394	0.337928	0.02196	0.415852	n
8679	GNB2	ENST00000393924	2881.89	2466.56	3297.21	1.33677	0.418746	0.0221289	0.415852	n
9166	TMEM8A	ENST00000431232	231.406	196.116	266.697	1.35989	0.443494	0.0218134	0.415852	n
9926	STK26	ENST00000354719	196.804	226.169	167.44	0.740331	-0.433758	0.0219708	0.415852	n
10607	SLC35A2	ENST00000445167	324.587	280.108	369.066	1.31758	0.397896	0.0219481	0.415852	n
12220	ATP6V1E1	ENST00000399796	452.866	510.857	394.874	0.772964	-0.371526	0.0220285	0.415852	n
11052	RFC1	ENST00000349703	469.767	526.233	413.301	0.785395	-0.34851	0.0223402	0.41829	n
10408	GMPS	ENST00000295920	926.127	1025.38	826.874	0.806406	-0.310421	0.0224014	0.418733	n
8912	PDDC1	ENST00000319863	55.2867	41.8118	68.7617	1.64455	0.717694	0.022511	0.419427	n
9236	TNFRSF21	ENST00000296861	266.094	231.2	300.988	1.30185	0.380565	0.0225511	0.419427	n
9849	KIAA1161	ENST00000297625	793.016	652.958	933.073	1.42899	0.515	0.022532	0.419427	n
4904	IFITM3	ENST00000399808	157.469	134.595	180.343	1.33989	0.422115	0.0227712	0.422818	n
8302	NR1H2	ENST00000253727	114.353	94.729	133.977	1.41432	0.500112	0.0228289	0.42313	n
7732	HPCAL1	ENST00000307845	134.744	110.55	158.937	1.43769	0.523753	0.0230488	0.424656	n
8596	STRBP	ENST00000360998	330.681	371.172	290.19	0.781821	-0.35509	0.0230601	0.424656	n
11460	G2E3	ENST00000438909	692.373	768.969	615.776	0.800781	-0.32052	0.0230249	0.424656	n
11031	HCAR2	ENST00000328880	69.8628	54.9159	84.8098	1.54436	0.627006	0.0231403	0.424732	n
11762	FAM63A	ENST00000312210	28.8607	19.4991	38.2223	1.96021	0.971005	0.0231389	0.424732	n
2295	GLRX3	ENST00000331244	1079.53	1231.23	927.835	0.753581	-0.408166	0.0238986	0.426	n
2311	CCDC50	ENST00000392456	395.683	449.029	342.338	0.762396	-0.391387	0.0235448	0.426	n
2414	UNC93B1	ENST00000227471	736.377	614.288	858.465	1.3975	0.482844	0.0236835	0.426	n
2485	SEZ6L2	ENST00000308713	847.483	753.519	941.447	1.2494	0.321236	0.0232583	0.426	n
3350	SLC12A9	ENST00000354161	418.774	365.398	472.149	1.29215	0.369772	0.0238986	0.426	n
4239	SNRPA1	ENST00000254193	628.115	708.054	548.177	0.774203	-0.369217	0.0237052	0.426	n
4389	RBM14	ENST00000310137	1569.41	1351.35	1787.46	1.32272	0.403512	0.0235404	0.426	n
6072	TRMT6	ENST00000203001	682.456	762.176	602.735	0.790808	-0.338601	0.0239334	0.426	n
6205	SF3B6	ENST00000233468	505.898	445.218	566.578	1.27259	0.347763	0.0236101	0.426	n
6803	NICN1	ENST00000273598	79.6646	64.1342	95.1951	1.48431	0.569794	0.0237196	0.426	n
8236	CFDP1	ENST00000283882	260.372	316.274	204.469	0.646494	-0.629291	0.0233146	0.426	n
8624	GRHPR	ENST00000318158	1259.66	1117.16	1402.15	1.2551	0.3278	0.0238652	0.426	n
8722	TSN	ENST00000389682	555.327	614.573	496.081	0.807195	-0.309011	0.0234134	0.426	n
9516	CWC22	ENST00000410053	257.105	292.914	221.297	0.7555	-0.404496	0.0238903	0.426	n
10823	TSPAN4	ENST00000397408	527.664	451.651	603.676	1.3366	0.418565	0.0235179	0.426	n
11123	FAM133B	ENST00000445716	71.3984	94.3484	48.4484	0.513505	-0.96155	0.0238516	0.426	n
11703	MRPS34	ENST00000397375	622.131	488.314	755.947	1.54808	0.630477	0.0233534	0.426	n
1345	FZR1	ENST00000441788	291.107	255.715	326.498	1.27681	0.352541	0.0241655	0.426398	n
6716	MFSD10	ENST00000355443	596.335	521.888	670.782	1.2853	0.362103	0.0242228	0.426398	n
7310	RGPD5	ENST00000016946	1023.93	1136.3	911.547	0.802203	-0.31796	0.0241993	0.426398	n
9810	PEG10	ENST00000482108	3154.58	2798.66	3510.49	1.25435	0.32694	0.0242065	0.426398	n
10635	RBM47	ENST00000381795	527.345	464.74	589.95	1.26942	0.344169	0.0240963	0.426398	n
11555	CSNK1G3	ENST00000345990	124.843	151.001	98.6848	0.65354	-0.613653	0.0240952	0.426398	n
4860	NBPF11	ENST00000615281	41.7591	54.4029	29.1153	0.53518	-0.901905	0.0242791	0.426716	n
10085	TUBA1C	ENST00000541364	41380.7	37609.4	45151.9	1.20055	0.263692	0.0243288	0.42692	n
2752	VGLL3	ENST00000494229	15.2686	8.99703	21.5401	2.39414	1.25951	0.0245291	0.428998	n
12044	MRPL55	ENST00000348259	207.397	154.223	260.571	1.68958	0.756662	0.0245186	0.428998	n
4495	LMF2	ENST00000474879	1079.13	924.153	1234.11	1.3354	0.417272	0.0246457	0.42978	n
2394	BAK1	ENST00000374467	116.592	94.2623	138.922	1.47378	0.55952	0.0248446	0.430475	n
2522	CTSB	ENST00000533455	1579.75	1414.34	1745.17	1.23391	0.303241	0.0249166	0.430475	n
3283	CTBP1	ENST00000290921	1053.19	906.871	1199.52	1.3227	0.403487	0.0248083	0.430475	n
9371	ITPRIPL2	ENST00000381440	57.2618	45.1236	69.4	1.538	0.621053	0.0248707	0.430475	n
10355	PCF11	ENST00000298281	299.212	338.567	259.857	0.767518	-0.381727	0.024902	0.430475	n
10862	PPID	ENST00000307720	518.069	584.443	451.694	0.772863	-0.371716	0.0248516	0.430475	n
1229	TCF7	ENST00000342854	35.686	24.9418	46.4303	1.86155	0.896504	0.0251951	0.433661	n
8600	SGSH	ENST00000326317	148.695	124.022	173.367	1.39788	0.483238	0.0251952	0.433661	n
10202	HSP90AA1	ENST00000216281	23540.4	25761.4	21319.3	0.827568	-0.273049	0.0252562	0.433661	n
11146	ABHD14A-ACY1	ENST00000463937	1555.49	1371.08	1739.89	1.26899	0.343677	0.0252434	0.433661	n
10877	GPAA1	ENST00000355091	1039.03	878.532	1199.53	1.36538	0.449303	0.0253356	0.434358	n
342	HS6ST1	ENST00000259241	74.1874	57.7477	90.6271	1.56936	0.650179	0.0253952	0.434674	n
12175	THOC2	ENST00000245838	772.418	852.324	692.512	0.812499	-0.299562	0.0254318	0.434674	n
2771	CDK5	ENST00000297518	238.177	203.894	272.46	1.33628	0.418227	0.0255623	0.436238	n
7206	PCNP	ENST00000265260	273.293	318.761	227.825	0.71472	-0.484551	0.0256098	0.436382	n
2846	RBM12B	ENST00000399300	224.659	259.524	189.794	0.731318	-0.45143	0.0257488	0.436752	n
5142	DCAF15	ENST00000254337	415.505	366.202	464.808	1.26927	0.343997	0.0256752	0.436752	n
7074	MPHOSPH6	ENST00000258169	210.747	240.665	180.83	0.751375	-0.412394	0.0257219	0.436752	n
11807	RMI1	ENST00000325875	244.032	286.1	201.964	0.705922	-0.502419	0.0258909	0.438497	n
7015	PPP2R2A	ENST00000315985	691.764	782.362	601.165	0.768398	-0.380075	0.0259476	0.438793	n
1769	ZNF638	ENST00000264447	721.805	802.775	640.835	0.798276	-0.325041	0.0260173	0.439308	n
532	SNAP23	ENST00000249647	261.243	304.483	218.003	0.715976	-0.482017	0.0261219	0.440324	n
7466	GNL2	ENST00000373062	1114.88	1230.97	998.784	0.811377	-0.301555	0.0261563	0.440324	n
1013	COA7	ENST00000371538	237.621	210.11	265.131	1.26187	0.335562	0.026218	0.440699	n
3500	PCYT2	ENST00000538721	810.796	711	910.593	1.28072	0.356956	0.0262671	0.440861	n
1801	TMBIM1	ENST00000258412	1274.36	1121.8	1426.91	1.27198	0.347079	0.026364	0.441162	n
11115	AGRN	ENST00000379370	1417.13	1184.08	1650.18	1.39364	0.478862	0.0263374	0.441162	n
11709	ITM2C	ENST00000326427	684.818	610.996	758.64	1.24165	0.312254	0.0264363	0.441712	n
1717	CARNMT1	ENST00000376834	298.89	337.76	260.021	0.76984	-0.377369	0.0265572	0.441735	n
2607	WDR55	ENST00000358337	135.957	113.336	158.578	1.39918	0.484586	0.0266313	0.441735	n
3899	ATP11B	ENST00000323116	352.641	395.633	309.65	0.782669	-0.353525	0.0265892	0.441735	n
4421	C1GALT1C1	ENST00000304661	325.688	370.526	280.85	0.757975	-0.399778	0.0265414	0.441735	n
9484	ZRANB3	ENST00000401392	121.579	141.383	101.774	0.719843	-0.474245	0.0266657	0.441735	n
638	FAM234A	ENST00000301678	372.511	322.651	422.371	1.30906	0.388536	0.0267483	0.442175	n
6160	SFXN3	ENST00000224807	147.903	126.104	169.703	1.34574	0.428404	0.0267805	0.442175	n
4155	SLC29A4	ENST00000297195	390.996	326.699	455.293	1.39362	0.478833	0.0268787	0.443141	n
23	CEP70	ENST00000484888	56.9666	69.8723	44.061	0.630593	-0.665219	0.0281391	0.443741	n
310	TSPAN33	ENST00000486685	26.2109	18.4196	34.0023	1.84599	0.884393	0.0273181	0.443741	n
751	MORF4L1	ENST00000426013	3097.68	3506.34	2689.01	0.7669	-0.38289	0.0276814	0.443741	n
1738	CHID1	ENST00000436108	482.224	427.353	537.096	1.2568	0.329753	0.0281237	0.443741	n
1885	FAM208A	ENST00000493960	214.591	245.249	183.932	0.749981	-0.415074	0.0282352	0.443741	n
2413	CD276	ENST00000318443	1472.31	1203.7	1740.93	1.44631	0.532382	0.0272163	0.443741	n
3238	ZNF672	ENST00000306562	66.7513	53.2463	80.2563	1.50727	0.591934	0.0278463	0.443741	n
3629	RBM42	ENST00000262633	826.824	730.221	923.427	1.26459	0.338665	0.0275127	0.443741	n
3805	GOLGB1	ENST00000340645	898.837	1056.14	741.534	0.702118	-0.510216	0.0279231	0.443741	n
3914	FKBP1C	ENST00000370659	286.677	249.501	323.854	1.29801	0.376299	0.0279057	0.443741	n
4759	MFN1	ENST00000471841	410.001	462.135	357.867	0.774377	-0.368892	0.0275821	0.443741	n
5572	ANKRD52	ENST00000267116	1064.82	947.563	1182.08	1.2475	0.319037	0.0274755	0.443741	n
6155	ARL3	ENST00000260746	81.9048	98.9614	64.8482	0.655288	-0.609799	0.0271043	0.443741	n
6336	FAM50B	ENST00000380272	114.486	93.4747	135.498	1.44956	0.53562	0.0274793	0.443741	n
6792	KBTBD7	ENST00000379483	235.177	204.474	265.881	1.30031	0.37886	0.0282097	0.443741	n
6937	STK38L	ENST00000389032	91.0489	107.893	74.2047	0.687761	-0.540021	0.0283794	0.443741	n
7023	RPL36	ENST00000579649	385.98	243.043	528.918	2.17623	1.12183	0.0282874	0.443741	n
7487	PVRL2	ENST00000252485	1164.81	1037.74	1291.88	1.24489	0.316023	0.0282274	0.443741	n
7997	RPL34	ENST00000394667	1261.07	1118.03	1404.12	1.25589	0.328713	0.0273034	0.443741	n
8500	CALD1	ENST00000393118	1010.55	1122.15	898.946	0.801095	-0.319956	0.0282747	0.443741	n
8694	EEF2	ENST00000309311	35964.7	32355.4	39574.1	1.22311	0.290549	0.0274445	0.443741	n
8864	ATG4B	ENST00000402096	309.855	267.085	352.625	1.32027	0.400836	0.0270887	0.443741	n
9421	TPM3	ENST00000341485	3123.5	3450.68	2796.32	0.810365	-0.303355	0.0280299	0.443741	n
9613	AC009133.22	ENST00000449759	450.544	399.957	501.131	1.25296	0.325343	0.027226	0.443741	n
10079	C12orf45	ENST00000622317	62.142	75.4021	48.8819	0.648283	-0.625305	0.0283352	0.443741	n
10286	GART	ENST00000574289	142.373	170.399	114.348	0.671059	-0.575488	0.0276539	0.443741	n
10459	FKBP1A	ENST00000400137	286.677	249.501	323.854	1.29801	0.376299	0.0279057	0.443741	n
10737	CLASP2	ENST00000475576	25.7686	17.5802	33.9571	1.93156	0.949767	0.0274462	0.443741	n
11005	NUF2	ENST00000271452	246.877	312.218	181.535	0.581438	-0.782303	0.0282804	0.443741	n
11278	TMEM222	ENST00000608611	159.566	125.287	193.844	1.5472	0.629657	0.0279963	0.443741	n
11327	CWF19L2	ENST00000282251	151.926	176.505	127.347	0.721491	-0.470947	0.0274937	0.443741	n
11373	PCNXL3	ENST00000355703	299.703	254.395	345.011	1.3562	0.439569	0.0273854	0.443741	n
11466	FICD	ENST00000552695	70.1432	56.1512	84.1352	1.49837	0.583393	0.0276421	0.443741	n
11487	CPNE1	ENST00000415920	620.168	523.682	716.655	1.36849	0.45259	0.0274487	0.443741	n
11759	MATN3	ENST00000407540	556.58	492.044	621.116	1.26232	0.336073	0.0283839	0.443741	n
11967	LRRC8A	ENST00000372600	417.16	364.76	469.561	1.28732	0.364366	0.0273641	0.443741	n
12147	RMND5A	ENST00000283632	378.226	423.121	333.331	0.787791	-0.344115	0.0277819	0.443741	n
5462	RB1	ENST00000267163	403.906	452.754	355.058	0.784217	-0.350675	0.0284615	0.444334	n
4478	FOXQ1	ENST00000296839	108.473	86.1528	130.793	1.51816	0.60232	0.0286245	0.446255	n
5835	ACY1	ENST00000404366	1492.85	1319.68	1666.02	1.26244	0.336214	0.0287716	0.447103	n
7463	SUZ12	ENST00000322652	529.808	608.223	451.393	0.742151	-0.430215	0.0287989	0.447103	n
10217	PCK2	ENST00000216780	870.97	781.124	960.815	1.23004	0.298707	0.0287951	0.447103	n
228	ACSM2A	ENST00000576361	13.3492	8.11477	18.5835	2.29009	1.1954	0.0301398	0.448949	n
345	DSN1	ENST00000373750	337.554	378.844	296.265	0.782025	-0.354713	0.0301785	0.448949	n
372	MTDH	ENST00000336273	450.669	504.473	396.866	0.786696	-0.346122	0.0290687	0.448949	n
479	PAK1IP1	ENST00000379568	340.291	386.243	294.339	0.762058	-0.392028	0.0295071	0.448949	n
542	BRIP1	ENST00000259008	279.708	314.655	244.762	0.777873	-0.362393	0.0294445	0.448949	n
790	VPS25	ENST00000253794	481.191	542.748	419.634	0.773165	-0.371152	0.0291739	0.448949	n
1906	KIF4A	ENST00000374403	584.271	651.194	517.348	0.794461	-0.331951	0.0296967	0.448949	n
2177	NCS1	ENST00000372398	29.0283	37.541	20.5156	0.546484	-0.871748	0.0297407	0.448949	n
3271	GCC2	ENST00000309863	350.869	426.598	275.141	0.644966	-0.632704	0.0299657	0.448949	n
3485	KLHL18	ENST00000232766	151.178	129.003	173.354	1.3438	0.42632	0.0299356	0.448949	n
4332	ZBTB42	ENST00000342537	8.72223	4.01611	13.4284	3.34362	1.74141	0.0297223	0.448949	n
4360	AHNAK	ENST00000378024	2585.44	2968	2202.88	0.742212	-0.430096	0.0301232	0.448949	n
4457	MBD3	ENST00000434436	383.517	335.607	431.427	1.28551	0.362345	0.0294894	0.448949	n
5026	RBM4	ENST00000398692	454.974	402.006	507.942	1.26352	0.337447	0.0293728	0.448949	n
5807	F2R	ENST00000319211	155.449	130.457	180.442	1.38316	0.467967	0.0293014	0.448949	n
6299	CRCP	ENST00000395326	102.973	121.732	84.214	0.691796	-0.53158	0.0293875	0.448949	n
6384	SUGT1	ENST00000343788	327.004	383.461	270.547	0.70554	-0.5032	0.029885	0.448949	n
6893	NACA	ENST00000546392	3555.73	4128.74	2982.73	0.722432	-0.469066	0.030172	0.448949	n
7039	ACTA2	ENST00000224784	414.302	353.512	475.092	1.34392	0.426447	0.0297119	0.448949	n
7510	TIGD2	ENST00000603357	102.67	121.71	83.6302	0.687124	-0.541357	0.030203	0.448949	n
7990	BRI3	ENST00000297290	162.251	134.294	190.208	1.41636	0.502188	0.0299756	0.448949	n
8381	MEN1	ENST00000377321	333.874	294.949	372.799	1.26395	0.337934	0.0300103	0.448949	n
9349	FBXW8	ENST00000455858	246.985	214.579	279.391	1.30205	0.380782	0.0298375	0.448949	n
9640	DDX10	ENST00000322536	459.743	517.683	401.802	0.776154	-0.365586	0.0296611	0.448949	n
9837	FBXO2	ENST00000354287	47.2654	37.1109	57.4199	1.54725	0.62971	0.029498	0.448949	n
10543	SRM	ENST00000376957	1341.56	1158.97	1524.14	1.31509	0.395158	0.0295116	0.448949	n
10927	SHKBP1	ENST00000291842	343.462	301.201	385.723	1.28062	0.356842	0.0297414	0.448949	n
11070	KIAA1524	ENST00000295746	870.051	963.238	776.864	0.806513	-0.31023	0.0301027	0.448949	n
11263	MYH10	ENST00000269243	1757.8	1957.86	1557.73	0.795632	-0.329827	0.0298976	0.448949	n
11772	GOLIM4	ENST00000470487	604.883	684.87	524.897	0.766417	-0.383798	0.0299002	0.448949	n
2332	NPM3	ENST00000370110	354.769	314.366	395.172	1.25704	0.330035	0.0303393	0.449778	n
7084	RSL1D1	ENST00000355674	1533.42	1724.46	1342.37	0.778432	-0.361358	0.0303122	0.449778	n
2083	SLC2A4	ENST00000317370	30.3821	21.786	38.9782	1.78914	0.839265	0.0304765	0.451159	n
8884	NUDT15	ENST00000258662	57.0991	70.021	44.1772	0.630914	-0.664486	0.0305132	0.451159	n
842	ARHGAP29	ENST00000260526	308.02	343.706	272.335	0.792351	-0.335789	0.0306202	0.451213	n
976	MCPH1	ENST00000519480	190.871	217.439	164.303	0.755626	-0.404256	0.0305891	0.451213	n
1603	MRPL57	ENST00000309594	51.4389	37.4752	65.4027	1.74523	0.803414	0.0306379	0.451213	n
5070	CRB3	ENST00000600229	7.00928	3.0592	10.9594	3.58242	1.84093	0.030957	0.452951	n
8066	HYAL3	ENST00000621157	45.8468	35.5111	56.1824	1.58211	0.661847	0.030906	0.452951	n
9189	RAD50	ENST00000378823	197.979	226.256	169.703	0.750048	-0.414946	0.0309235	0.452951	n
9682	RNF219	ENST00000282003	325.557	375.732	275.383	0.732925	-0.448263	0.0309099	0.452951	n
11665	POLQ	ENST00000264233	153.416	176.994	129.837	0.733567	-0.446998	0.0309585	0.452951	n
2600	2016-09-01	ENST00000321367	2.79711	0.453079	5.14113	11.3471	3.50425	0.0311715	0.453691	n
4730	BSG	ENST00000353555	6398.2	5710.2	7086.19	1.24097	0.311468	0.0311296	0.453691	n
6021	ARL6IP4	ENST00000412505	615.745	694.658	536.831	0.7728	-0.371833	0.0311389	0.453691	n
2319	YME1L1	ENST00000376016	2610.61	2859.71	2361.5	0.825785	-0.276163	0.0314049	0.455902	n
10754	ABCD1	ENST00000218104	298.59	264.898	332.283	1.25438	0.326973	0.031388	0.455902	n
4186	NADK2	ENST00000397338	259.022	292.588	225.456	0.770557	-0.376027	0.0314664	0.456202	n
577	TXNRD2	ENST00000400521	281.219	245.337	317.1	1.29251	0.370174	0.0321524	0.456571	n
2655	SERBP1	ENST00000370990	4245.48	4713.52	3777.43	0.801402	-0.319401	0.0316141	0.456571	n
2662	METTL2A	ENST00000311506	338.405	380.582	296.228	0.778356	-0.361499	0.0322835	0.456571	n
3083	TAF6	ENST00000453269	664.976	590.718	739.233	1.25141	0.323559	0.0322055	0.456571	n
4335	UNC93A	ENST00000230256	113.938	95.254	132.623	1.39231	0.477478	0.032182	0.456571	n
5306	AP3S1	ENST00000316788	294.497	330.571	258.422	0.781743	-0.355233	0.0321533	0.456571	n
5983	VPS13A	ENST00000376634	377.68	421.328	334.033	0.79281	-0.334953	0.0317359	0.456571	n
6930	CENPU	ENST00000281453	79.6471	94.5048	64.7895	0.685568	-0.544628	0.0323088	0.456571	n
7753	PLXNB2	ENST00000359337	2455.81	2137.16	2774.46	1.2982	0.376518	0.0322651	0.456571	n
8297	ADAM15	ENST00000271836	381.326	335.595	427.057	1.27254	0.347706	0.031665	0.456571	n
8970	GNAI2	ENST00000313601	783.279	669.808	896.75	1.33882	0.420959	0.0316208	0.456571	n
9327	HNRNPDL	ENST00000602300	2368.74	2792.31	1945.18	0.69662	-0.521556	0.0321256	0.456571	n
9448	RBM38	ENST00000356208	108.614	90.3967	126.831	1.40304	0.48856	0.0321215	0.456571	n
9570	ETF1	ENST00000360541	625.468	696.236	554.7	0.796713	-0.327868	0.0315847	0.456571	n
10239	BCKDHB	ENST00000320393	237.81	266.436	209.184	0.785118	-0.349018	0.0320761	0.456571	n
10529	ARL4A	ENST00000356797	122.862	143.793	101.931	0.708874	-0.496399	0.0322466	0.456571	n
10571	GUSB	ENST00000304895	1339.68	1197.59	1481.77	1.23729	0.307186	0.0321964	0.456571	n
10760	PEX19	ENST00000368072	224.887	261.321	188.453	0.721157	-0.471615	0.0317443	0.456571	n
10763	NCAPG	ENST00000251496	1712.33	1876.89	1547.76	0.824643	-0.278159	0.0320743	0.456571	n
11252	MDM2	ENST00000462284	217.72	248.052	187.388	0.755438	-0.404615	0.0318745	0.456571	n
3332	MBD6	ENST00000355673	100.853	81.5155	120.191	1.47446	0.560186	0.0326681	0.458299	n
5064	BCAS3	ENST00000586484	19.1249	12.3223	25.9275	2.10411	1.07321	0.0325987	0.458299	n
5764	IDH3G	ENST00000217901	691.118	597.612	784.624	1.31293	0.392791	0.0325769	0.458299	n
7493	TMBIM4	ENST00000632662	311.064	355.528	266.6	0.74987	-0.415287	0.0326635	0.458299	n
9984	GRAMD2	ENST00000309731	5.45491	8.94628	1.96354	0.219481	-2.18783	0.0326771	0.458299	n
12153	PPP4R2	ENST00000356692	353.672	400.174	307.171	0.767593	-0.381586	0.0325572	0.458299	n
8382	ZNF708	ENST00000356929	156.643	184.869	128.417	0.694638	-0.525666	0.0327684	0.458719	n
11629	LRP11	ENST00000239367	443.357	398.114	488.599	1.22729	0.295471	0.0327891	0.458719	n
2248	ACBD5	ENST00000396271	1052.26	1161.56	942.954	0.811801	-0.300802	0.0329395	0.458779	n
2627	LSM7	ENST00000252622	62.5569	47.8962	77.2175	1.61218	0.689016	0.0332772	0.458779	n
4154	LAMB2	ENST00000418109	795.36	706.145	884.575	1.25268	0.325021	0.0333231	0.458779	n
4781	NUDT16L1	ENST00000304301	248.029	198.492	297.565	1.49913	0.584124	0.0333612	0.458779	n
4950	FAM83H	ENST00000612192	376.812	328.792	424.832	1.2921	0.369718	0.0333423	0.458779	n
5488	SGK3	ENST00000345714	57.6442	69.3334	45.9551	0.662813	-0.593325	0.0331955	0.458779	n
6542	PSMG3	ENST00000404674	58.8615	44.5313	73.1917	1.6436	0.716858	0.0332572	0.458779	n
6734	LMO4	ENST00000370542	337.872	283.833	391.911	1.38078	0.465485	0.0330706	0.458779	n
7526	BAMBI	ENST00000375533	598.74	535.638	661.842	1.23561	0.305229	0.0333522	0.458779	n
10381	HMGB3	ENST00000430118	183.953	213.593	154.313	0.722464	-0.469002	0.0331951	0.458779	n
10400	ZNF518A	ENST00000316045	275.866	313.179	238.552	0.761713	-0.392681	0.0331288	0.458779	n
11162	FAM83H	ENST00000388913	376.812	328.792	424.832	1.2921	0.369718	0.0333423	0.458779	n
11865	CNNM3	ENST00000305510	405.434	331.084	479.783	1.44913	0.535184	0.0332623	0.458779	n
3945	USP19	ENST00000417901	755.303	670.684	839.922	1.25234	0.324621	0.0334547	0.459406	n
7383	GTF2H1	ENST00000534641	97.1094	113.581	80.6378	0.709959	-0.494192	0.0334982	0.459439	n
5404	TSPAN9	ENST00000011898	158.357	130.897	185.817	1.41957	0.50545	0.0335473	0.459549	n
46	DCUN1D4	ENST00000334635	697.781	808.891	586.671	0.725278	-0.463394	0.0361788	0.460659	n
128	PHPT1	ENST00000247665	314.76	271.807	357.714	1.31606	0.396224	0.0346125	0.460659	n
435	PID1	ENST00000392055	118.146	100.221	136.071	1.35771	0.441178	0.0365525	0.460659	n
665	NSUN5	ENST00000438747	765.55	684.509	846.592	1.23679	0.306597	0.0361172	0.460659	n
1135	SNRPB2	ENST00000377943	1309.26	1583.48	1035.03	0.653645	-0.613421	0.0366601	0.460659	n
1142	AC013461.1	ENST00000375213	189	214.879	163.121	0.759128	-0.397586	0.0362291	0.460659	n
1250	ASPM	ENST00000294732	799.433	919.037	679.83	0.73972	-0.434949	0.0351916	0.460659	n
1507	GTPBP10	ENST00000257659	153.903	182.667	125.139	0.685069	-0.545679	0.0352049	0.460659	n
1864	FTL	ENST00000331825	811.093	939.989	682.197	0.72575	-0.462456	0.0338391	0.460659	n
1944	NAPRT	ENST00000435154	777.438	633.366	921.51	1.45494	0.540961	0.034081	0.460659	n
1977	SKA3	ENST00000400018	168.997	205.947	132.047	0.641169	-0.641224	0.0341007	0.460659	n
1983	CHMP1A	ENST00000535997	142.463	122.758	162.168	1.32104	0.401677	0.0344777	0.460659	n
2194	KMT5A	ENST00000402868	248.603	293.644	203.563	0.69323	-0.528593	0.0366104	0.460659	n
2490	TCHP	ENST00000405876	121.922	140.944	102.901	0.730083	-0.453868	0.0357161	0.460659	n
2541	HIST1H2BH	ENST00000619466	2028.87	1842.89	2214.84	1.20183	0.265227	0.0358075	0.460659	n
4002	DDX41	ENST00000330503	419.75	371.675	467.825	1.25869	0.331927	0.0354415	0.460659	n
4173	TXNL1	ENST00000590954	873.477	968.594	778.361	0.803599	-0.315453	0.0360683	0.460659	n
4243	HSPB11	ENST00000194214	134.976	162.952	107.001	0.656642	-0.606821	0.0347056	0.460659	n
4528	TOB2	ENST00000327492	248.706	282.733	214.68	0.759301	-0.397256	0.0365705	0.460659	n
4539	TRIM14	ENST00000341469	156.8	131.905	181.696	1.37748	0.462028	0.0366173	0.460659	n
4801	NDUFAF3	ENST00000326912	127.87	148.473	107.267	0.722469	-0.468992	0.0363271	0.460659	n
4841	SWT1	ENST00000367500	23.9448	31.4936	16.396	0.520615	-0.941711	0.034646	0.460659	n
4895	WBP4	ENST00000379487	53.1822	64.8487	41.5157	0.640194	-0.643419	0.0348212	0.460659	n
4962	ORC5	ENST00000297431	379.756	425.161	334.351	0.786412	-0.346644	0.0342455	0.460659	n
4967	RP4-559A3.7	ENST00000432920	651.387	554.377	748.396	1.34998	0.432935	0.0340724	0.460659	n
5398	DGCR2	ENST00000263196	542.623	480.85	604.395	1.25693	0.329903	0.0345329	0.460659	n
5449	HTATIP2	ENST00000419348	251.954	287.583	216.325	0.752217	-0.410779	0.0365321	0.460659	n
5553	ARMC6	ENST00000392335	1248.07	1112.22	1383.93	1.24429	0.315326	0.0365409	0.460659	n
5822	TMEM53	ENST00000372235	66.2061	51.0368	81.3754	1.59445	0.673055	0.0348159	0.460659	n
5978	ORAI3	ENST00000318663	19.7562	12.7276	26.7847	2.10446	1.07345	0.0347719	0.460659	n
6305	PRDX6	ENST00000340385	3350.88	3058.15	3643.61	1.19144	0.25271	0.0360475	0.460659	n
6476	MED18	ENST00000373842	141.842	121.639	162.044	1.33217	0.413773	0.0338844	0.460659	n
6495	C15orf57	ENST00000416810	60.029	72.9157	47.1423	0.646532	-0.629206	0.035328	0.460659	n
6514	SLC29A2	ENST00000357440	784.289	651.528	917.051	1.40754	0.493174	0.036678	0.460659	n
6521	KBTBD4	ENST00000430070	185.094	160.336	209.852	1.30883	0.388273	0.0354222	0.460659	n
6535	MBIP	ENST00000318473	81.0079	97.2131	64.8027	0.666604	-0.585098	0.0349086	0.460659	n
6587	STX7	ENST00000367937	181.216	210.147	152.284	0.724655	-0.464634	0.0362848	0.460659	n
6666	LMF1	ENST00000568897	111.199	88.3285	134.07	1.51786	0.602038	0.0358604	0.460659	n
6907	ZNF710	ENST00000268154	100.902	84.3219	117.482	1.39325	0.478456	0.0363575	0.460659	n
7124	UBE2G2	ENST00000345496	215.701	186.615	244.787	1.31172	0.39146	0.0342535	0.460659	n
7208	USP48	ENST00000529637	370.358	412.451	328.266	0.79589	-0.329359	0.035528	0.460659	n
7315	CSNK2B	ENST00000422567	1189.75	1076.23	1303.28	1.21097	0.276161	0.0365379	0.460659	n
7385	C3orf38	ENST00000318887	196.237	224.1	168.375	0.751339	-0.412464	0.0356239	0.460659	n
7718	MAFK	ENST00000343242	21.4819	14.1056	28.8581	2.04587	1.03271	0.0350049	0.460659	n
8252	PPP2R5E	ENST00000555899	245.827	279.105	212.549	0.761538	-0.393012	0.0366445	0.460659	n
8337	DENND4B	ENST00000361217	192.627	163.703	221.552	1.35338	0.436567	0.0353818	0.460659	n
8627	TYRO3	ENST00000559066	418.149	375.985	460.312	1.22428	0.291938	0.0346501	0.460659	n
8999	RAVER1	ENST00000617231	819.304	733.45	905.159	1.23411	0.303472	0.0354705	0.460659	n
9106	CRNKL1	ENST00000536226	921.639	1016.68	826.598	0.813036	-0.298609	0.0345069	0.460659	n
9219	DR1	ENST00000370267	83.064	108.296	57.8325	0.534025	-0.90502	0.0354619	0.460659	n
9328	TMEM175	ENST00000264771	377.079	325.22	428.939	1.31892	0.399355	0.0347894	0.460659	n
9446	KIF15	ENST00000326047	324.585	381.871	267.298	0.699969	-0.514637	0.0348305	0.460659	n
9841	C1orf233	ENST00000422725	3.50033	0.855406	6.14526	7.18403	2.84479	0.0350701	0.460659	n
9848	ATP7B	ENST00000400366	338.824	292.116	385.532	1.31979	0.400309	0.0359236	0.460659	n
10157	CTAGE5	ENST00000556148	253.387	295.443	211.332	0.715304	-0.483372	0.0341688	0.460659	n
10289	RAB5C	ENST00000346213	1878	1696.36	2059.64	1.21416	0.279954	0.0359097	0.460659	n
10325	SELM	ENST00000400299	43.9376	34.4513	53.4239	1.55071	0.632928	0.0364671	0.460659	n
10443	ZNF780A	ENST00000595773	13.413	19.1749	7.65102	0.399012	-1.3255	0.036598	0.460659	n
10619	TMEM179B	ENST00000533861	127.163	106.856	147.469	1.38007	0.464746	0.0343352	0.460659	n
10888	GNB1L	ENST00000403325	125.107	101.79	148.424	1.45814	0.54413	0.0345163	0.460659	n
11127	COLGALT1	ENST00000252599	1457.55	1309.8	1605.3	1.22561	0.293499	0.0338023	0.460659	n
11504	C1orf27	ENST00000419367	197.222	225.661	168.784	0.747953	-0.41898	0.0341867	0.460659	n
11559	TMEM259	ENST00000356663	558.753	480.905	636.601	1.32376	0.404637	0.0352139	0.460659	n
11616	MGLL	ENST00000398104	201.023	175.132	226.914	1.29568	0.373704	0.0338005	0.460659	n
11636	GIPC1	ENST00000393033	630.246	561.677	698.816	1.24416	0.315172	0.0358755	0.460659	n
11934	RP11-178L8.4	ENST00000568879	19.0927	13.3958	24.7897	1.85056	0.887962	0.0340336	0.460659	n
12021	GRWD1	ENST00000598711	301.839	259.087	344.591	1.33002	0.411447	0.0366091	0.460659	n
12068	CHEK2	ENST00000328354	323.385	363.757	283.013	0.778028	-0.362106	0.0347994	0.460659	n
12115	MBOAT7	ENST00000245615	415.83	362.684	468.976	1.29307	0.370802	0.0356351	0.460659	n
12268	KIF15	ENST00000627272	324.585	381.871	267.298	0.699969	-0.514637	0.0348305	0.460659	n
12291	ZNF780A	ENST00000625733	13.413	19.1749	7.65102	0.399012	-1.3255	0.036598	0.460659	n
4311	DNAJC21	ENST00000342382	322.717	359.936	285.499	0.793193	-0.334256	0.0367653	0.460721	n
9098	CBLL1	ENST00000222597	308.912	268.548	349.277	1.30061	0.379194	0.0367505	0.460721	n
7915	CPLX1	ENST00000304062	86.6431	70.4302	102.856	1.46039	0.546358	0.0368232	0.460929	n
1401	ILKAP	ENST00000254654	295.735	263.078	328.391	1.24827	0.319927	0.0372692	0.461959	n
3251	PPP1CA	ENST00000376745	5423.38	4936.81	5909.95	1.19712	0.259566	0.037262	0.461959	n
3264	HMOX1	ENST00000216117	314.036	278.9	349.172	1.25196	0.324189	0.0375472	0.461959	n
4928	C2orf68	ENST00000306336	49.4761	39.0594	59.8927	1.53338	0.616711	0.037403	0.461959	n
5443	TBC1D25	ENST00000376771	145.376	125.714	165.039	1.31282	0.392666	0.0376095	0.461959	n
5505	LIFR	ENST00000263409	179.409	204.678	154.14	0.753085	-0.409116	0.0372797	0.461959	n
5877	HIST1H2BL	ENST00000377401	2163.45	1834.57	2492.32	1.35853	0.442049	0.0369926	0.461959	n
5928	2016-09-09	ENST00000427177	2254.75	2047.69	2461.8	1.20223	0.265719	0.0370063	0.461959	n
6344	PDCD2	ENST00000392090	289.385	326.633	252.138	0.771931	-0.373455	0.0375321	0.461959	n
6497	BROX	ENST00000340934	314.966	364.924	265.008	0.726199	-0.461564	0.0374692	0.461959	n
7414	CCDC88A	ENST00000263630	239.78	298.38	181.18	0.607213	-0.719726	0.0376246	0.461959	n
7698	SUN2	ENST00000405018	1136.12	1010.96	1261.28	1.24761	0.319171	0.0371849	0.461959	n
8373	SOX15	ENST00000538513	19.2921	12.8449	25.7393	2.00386	1.00278	0.0375187	0.461959	n
8675	LRP5	ENST00000294304	1184.05	1058.2	1309.89	1.23785	0.307833	0.0376333	0.461959	n
8739	ZC3H8	ENST00000409573	51.8614	63.2074	40.5154	0.640992	-0.641621	0.0373243	0.461959	n
8795	PRR7	ENST00000510492	11.2991	4.27998	18.3182	4.27998	2.09761	0.0370937	0.461959	n
10855	SLC39A1	ENST00000356205	1109.19	990.33	1228.05	1.24004	0.310386	0.0370622	0.461959	n
11221	MAVS	ENST00000428216	741.703	660.049	823.357	1.24742	0.318945	0.0376494	0.461959	n
10460	RPP21	ENST00000376642	101.357	83.028	119.686	1.44152	0.527588	0.0377606	0.462816	n
1568	WDR77	ENST00000449340	1016.79	894.596	1138.98	1.27318	0.348432	0.0380097	0.463328	n
2880	YWHAZ	ENST00000395958	2470.91	2721.87	2219.96	0.8156	-0.294067	0.0379609	0.463328	n
7694	RPRD1B	ENST00000373433	323.504	366.664	280.343	0.764576	-0.387268	0.0379717	0.463328	n
8149	UTRN	ENST00000367545	987.935	1111.86	864.011	0.777087	-0.363852	0.0379662	0.463328	n
10757	ZBED1	ENST00000381223	286.877	249.89	323.865	1.29603	0.374102	0.0378446	0.463328	n
1674	PDXK	ENST00000291565	557.048	497.618	616.478	1.23886	0.309011	0.038153	0.464063	n
10116	SDAD1	ENST00000356260	299.611	336.531	262.691	0.780582	-0.357377	0.0381257	0.464063	n
9026	LRP10	ENST00000546834	396.389	349.666	443.111	1.26724	0.341693	0.038319	0.465576	n
399	CDK5RAP2	ENST00000360190	528.71	586.971	470.449	0.801486	-0.319251	0.0388854	0.466977	n
2261	MRPL27	ENST00000225969	215.181	185.384	244.978	1.32146	0.402133	0.0385099	0.466977	n
3110	THUMPD3	ENST00000345094	787.731	869.921	705.541	0.81104	-0.302155	0.0389226	0.466977	n
3377	RPL13A	ENST00000467825	9347.34	8539.52	10155.2	1.1892	0.249987	0.0388023	0.466977	n
4016	DIAPH3	ENST00000400324	320.239	356.968	283.509	0.794215	-0.332398	0.0389696	0.466977	n
5319	UPF1	ENST00000262803	2714.76	2427.31	3002.21	1.23685	0.306668	0.0389774	0.466977	n
7841	TMOD3	ENST00000308580	695.509	804.279	586.74	0.729523	-0.454974	0.0385615	0.466977	n
7952	FBXL14	ENST00000339235	46.714	37.2698	56.1582	1.5068	0.59149	0.0386971	0.466977	n
8400	MATR3	ENST00000361059	3452.83	3786.44	3119.22	0.823787	-0.279657	0.0387627	0.466977	n
9279	CRLS1	ENST00000378868	322.19	367.59	276.79	0.752986	-0.409305	0.0389404	0.466977	n
9384	C19orf60	ENST00000450195	175.387	143.475	207.299	1.44484	0.53091	0.0388857	0.466977	n
10433	GSTK1	ENST00000358406	575.12	639.48	510.759	0.79871	-0.324257	0.0386841	0.466977	n
2794	DDX59	ENST00000331314	90.5997	105.919	75.2808	0.710743	-0.492601	0.0390254	0.467018	n
4216	TOP2B	ENST00000435706	1624.57	1783.25	1465.89	0.82203	-0.282738	0.039148	0.467018	n
6775	SERPINA7	ENST00000372563	54.731	67.6536	41.8083	0.617976	-0.694378	0.0391133	0.467018	n
10791	LETM1	ENST00000302787	2005.09	1807.8	2202.39	1.21827	0.284836	0.0391038	0.467018	n
12161	TGFBI	ENST00000442011	1328.71	1517.38	1140.03	0.751314	-0.412512	0.0392669	0.467938	n
8311	NKRF	ENST00000304449	292.649	331.751	253.547	0.764267	-0.387851	0.0393298	0.468188	n
3661	FAM200A	ENST00000449309	59.4575	71.1889	47.7261	0.670416	-0.576871	0.0394674	0.468509	n
5474	TICAM1	ENST00000248244	59.0428	46.5952	71.4904	1.53429	0.617569	0.0394825	0.468509	n
11997	TOP2A	ENST00000423485	5165.59	5736.9	4594.27	0.800828	-0.320435	0.0394709	0.468509	n
3672	XPOT	ENST00000332707	1165.15	1278.22	1052.07	0.823073	-0.280908	0.0395366	0.468654	n
1875	NR0B2	ENST00000254227	207.537	179.37	235.705	1.31407	0.394042	0.0397013	0.469114	n
4664	RAD54B	ENST00000336148	164.848	191.138	138.557	0.724906	-0.464134	0.0396613	0.469114	n
10900	NAT8L	ENST00000331662	44.1262	31.1587	57.0937	1.83235	0.873696	0.0396974	0.469114	n
2996	ATM	ENST00000278616	301.686	336.556	266.815	0.792781	-0.335006	0.0398728	0.470146	n
11768	ANKH	ENST00000284268	152.436	130.544	174.329	1.33541	0.417283	0.0398546	0.470146	n
71	MCM5	ENST00000382011	2194.19	1975.06	2413.32	1.22189	0.289117	0.0400423	0.471218	n
1020	UHRF1	ENST00000624301	1622.87	1458.25	1787.5	1.22578	0.293701	0.0401243	0.471218	n
2908	TMEM63B	ENST00000323267	304.516	264.569	344.462	1.30198	0.380703	0.0400914	0.471218	n
5608	MTBP	ENST00000305949	113.712	130.739	96.6847	0.739522	-0.435336	0.0401323	0.471218	n
6272	LRRC61	ENST00000359623	282.988	245.922	320.054	1.30144	0.380112	0.0403669	0.473474	n
4805	UQCC1	ENST00000349714	290.897	331.174	250.62	0.756762	-0.402088	0.040544	0.475053	n
949	CALM3	ENST00000291295	1483.79	1292.8	1674.78	1.29547	0.373477	0.0407505	0.475555	n
1093	NAA20	ENST00000310450	88.6488	115.218	62.0794	0.538799	-0.892181	0.0408567	0.475555	n
1219	CEP55	ENST00000371485	308.922	372.465	245.378	0.658795	-0.602099	0.0408315	0.475555	n
4175	CPTP	ENST00000343938	62.8512	49.5623	76.1401	1.53625	0.619415	0.0406419	0.475555	n
5804	NIFK	ENST00000447132	141.987	181.528	102.446	0.564354	-0.825327	0.0408846	0.475555	n
7617	NFYA	ENST00000341376	507.409	454.388	560.43	1.23337	0.30261	0.0407839	0.475555	n
11190	E4F1	ENST00000301727	149.652	125.607	173.697	1.38286	0.467652	0.0408241	0.475555	n
951	METTL9	ENST00000396014	154.626	177.529	131.722	0.741971	-0.430564	0.0410015	0.476419	n
3404	TUFM	ENST00000313511	4197.5	3806.78	4588.22	1.20528	0.269363	0.0410644	0.476563	n
4717	APOA1BP	ENST00000368235	650.771	584.683	716.858	1.22606	0.294031	0.0410992	0.476563	n
6451	ZFP36L2	ENST00000282388	1094.49	923.833	1265.15	1.36946	0.45361	0.0412071	0.477319	n
65	TMEM104	ENST00000582330	309.75	264.921	354.579	1.33843	0.420542	0.0413601	0.477352	n
79	SLC25A37	ENST00000519973	24.7529	17.2234	32.2823	1.87433	0.906372	0.0412799	0.477352	n
2013	GRINA	ENST00000395068	1228.67	1097.67	1359.67	1.23868	0.308804	0.0413084	0.477352	n
11503	SNX6	ENST00000362031	366.027	417.426	314.627	0.753733	-0.407875	0.0413807	0.477352	n
10285	THOP1	ENST00000586677	681.326	573.937	788.714	1.37422	0.458611	0.0415108	0.477866	n
10766	BYSL	ENST00000230340	553.908	489.319	618.497	1.264	0.337991	0.041492	0.477866	n
10480	SUMO3	ENST00000332859	51.9292	40.7293	63.1291	1.54997	0.632239	0.0416082	0.478494	n
403	TAF3	ENST00000344293	135.827	153.589	118.066	0.768716	-0.379478	0.0421239	0.480772	n
598	MAEA	ENST00000303400	1005.81	899.835	1111.79	1.23554	0.305146	0.0419716	0.480772	n
3607	CHST12	ENST00000618655	123.946	95.5664	152.326	1.59393	0.672586	0.0421504	0.480772	n
3802	HSF1	ENST00000528838	344.728	302.482	386.974	1.27933	0.35539	0.0419844	0.480772	n
4450	HNRNPU	ENST00000283179	9841.2	10798.5	8883.88	0.822694	-0.281572	0.0420683	0.480772	n
5216	LIMD1	ENST00000273317	307.27	268.167	346.373	1.29163	0.369194	0.0421256	0.480772	n
11314	USP1	ENST00000339950	595.168	686.494	503.842	0.733935	-0.446276	0.0419175	0.480772	n
2615	RBM4B	ENST00000531036	455.409	399.41	511.409	1.28041	0.356607	0.0422451	0.480994	n
4350	DNPEP	ENST00000523282	369.924	330.408	409.44	1.2392	0.309404	0.0422558	0.480994	n
1960	TMC6	ENST00000392467	67.629	54.5954	80.6625	1.47746	0.563119	0.0423064	0.481079	n
720	PQLC1	ENST00000357575	78.6506	61.1344	96.1668	1.57304	0.653556	0.0423982	0.481633	n
229	PPP1CC	ENST00000335007	1362.34	1500.98	1223.71	0.81527	-0.29465	0.0428858	0.482996	n
1840	PPM1K	ENST00000608933	26.3976	19.2119	33.5832	1.74805	0.805742	0.0430799	0.482996	n
2651	POMP	ENST00000380842	449.58	537.454	361.707	0.673	-0.571321	0.0426521	0.482996	n
3333	HOOK3	ENST00000307602	512.179	586.482	437.877	0.746616	-0.421561	0.042905	0.482996	n
4402	ZBTB17	ENST00000375733	108.036	90.2199	125.852	1.39495	0.480216	0.0430701	0.482996	n
4863	AP1M1	ENST00000444449	964.656	1060.97	868.346	0.818448	-0.289037	0.0429946	0.482996	n
5573	CDC27	ENST00000066544	706.666	793.178	620.154	0.78186	-0.355018	0.0429965	0.482996	n
6059	DAP3	ENST00000343043	1318.1	1465.35	1170.86	0.799031	-0.323677	0.0428999	0.482996	n
7014	HNRNPD	ENST00000353341	2744.33	3118.29	2370.36	0.760146	-0.395652	0.0429387	0.482996	n
7505	CHST13	ENST00000319340	565.355	421.339	709.371	1.68361	0.751559	0.0429861	0.482996	n
9325	NDEL1	ENST00000380025	53.0603	65.0133	41.1074	0.632292	-0.661337	0.0429537	0.482996	n
10963	LAPTM4B	ENST00000521545	3252.16	2932.62	3571.69	1.21792	0.284415	0.0427738	0.482996	n
11452	PIK3R1	ENST00000521381	238.654	268.525	208.784	0.777521	-0.363046	0.0428301	0.482996	n
5672	LYAR	ENST00000343470	594.75	746.388	443.111	0.593675	-0.752256	0.0431781	0.483233	n
8137	OTUB1	ENST00000538426	713.357	644.556	782.157	1.21348	0.279153	0.0431875	0.483233	n
63	UBA6	ENST00000322244	717.576	788.652	646.5	0.819753	-0.286738	0.0432913	0.483426	n
5060	LPAR3	ENST00000370611	169.03	143.683	194.377	1.35282	0.435967	0.0432898	0.483426	n
9502	ATP13A1	ENST00000357324	1650.7	1486.8	1814.6	1.22047	0.287439	0.043347	0.483566	n
9772	C16orf87	ENST00000285697	34.486	43.6969	25.2752	0.57842	-0.78981	0.0435235	0.48505	n
195	PML	ENST00000435786	186.073	158.059	214.086	1.35447	0.437732	0.0436021	0.485442	n
666	DHRS11	ENST00000621143	67.0111	49.7677	84.2545	1.69296	0.759544	0.0440023	0.486593	n
948	TM9SF4	ENST00000398022	1633.63	1475.75	1791.51	1.21397	0.279727	0.0441483	0.486593	n
1003	RIF1	ENST00000243326	949.064	1038.03	860.097	0.828585	-0.271279	0.0443057	0.486593	n
4342	DHRS11	ENST00000618403	67.0111	49.7677	84.2545	1.69296	0.759544	0.0440023	0.486593	n
4574	TUBA4A	ENST00000398989	64.2985	77.4935	51.1035	0.659455	-0.600654	0.0442594	0.486593	n
5786	TXN	ENST00000374517	690.041	533.465	846.617	1.58701	0.666315	0.0443347	0.486593	n
5814	PSMD9	ENST00000538613	93.6752	78.4689	108.882	1.38758	0.472567	0.0443584	0.486593	n
6044	COPS2	ENST00000299259	722.31	819.528	625.092	0.762747	-0.390723	0.0438208	0.486593	n
6222	TBC1D8B	ENST00000481617	77.4824	89.6734	65.2915	0.728104	-0.457784	0.0440383	0.486593	n
7080	PITPNB	ENST00000335272	467.9	521.435	414.365	0.794664	-0.331584	0.0437737	0.486593	n
7276	CAB39	ENST00000258418	431.607	480.026	383.188	0.798264	-0.325063	0.044271	0.486593	n
7981	SRP72	ENST00000342756	1066.6	1169.66	963.545	0.823783	-0.279663	0.0442539	0.486593	n
8029	SHMT2	ENST00000557487	2614.76	2354.53	2874.99	1.22105	0.288117	0.0443503	0.486593	n
9586	CCDC28B	ENST00000373602	21.6095	15.4749	27.7442	1.79285	0.842253	0.0442858	0.486593	n
11092	HMHA1	ENST00000590577	59.2889	47.6354	70.9424	1.48928	0.574614	0.0441785	0.486593	n
2234	MANEAL	ENST00000397631	74.1468	61.4488	86.8448	1.41329	0.499056	0.0447722	0.487224	n
2276	QARS	ENST00000414533	2254.18	2036.69	2471.68	1.21358	0.279269	0.0447788	0.487224	n
4227	OPN3	ENST00000366554	395.268	355.558	434.978	1.22337	0.290857	0.0444908	0.487224	n
5176	CPD	ENST00000225719	2943.5	3181.55	2705.45	0.850358	-0.233857	0.0447223	0.487224	n
5632	BAG1	ENST00000379704	77.9556	98.9112	57	0.576275	-0.795171	0.0445069	0.487224	n
5640	WNK2	ENST00000395477	425.451	377.252	473.65	1.25553	0.328293	0.0447212	0.487224	n
5958	NETO2	ENST00000303155	73.7603	87.7031	59.8174	0.682044	-0.552064	0.0446897	0.487224	n
11648	GMPPB	ENST00000308388	576.54	500.406	652.674	1.30429	0.383265	0.0448082	0.487224	n
2141	TGFBR3L	ENST00000565886	9.00048	4.86857	13.1324	2.69738	1.43156	0.0449894	0.488254	n
8983	DLK2	ENST00000372485	8.90072	5.08168	12.7198	2.50306	1.32369	0.0449903	0.488254	n
2403	ASF1B	ENST00000263382	306.119	271.352	340.886	1.25625	0.329123	0.0450656	0.488597	n
846	TIGD5	ENST00000321385	120.67	103.479	137.861	1.33225	0.413867	0.0454926	0.49027	n
2564	TDG	ENST00000392872	436.153	505.565	366.74	0.725406	-0.46314	0.0452751	0.49027	n
3851	TIGD5	ENST00000504548	120.67	103.479	137.861	1.33225	0.413867	0.0454926	0.49027	n
5291	SLC29A1	ENST00000427851	624.507	548.611	700.403	1.27668	0.352402	0.0455058	0.49027	n
6616	ATAD5	ENST00000321990	196.458	231.454	161.462	0.697599	-0.51953	0.0453797	0.49027	n
8407	MBOAT7	ENST00000615282	323.426	281.517	365.335	1.29774	0.375997	0.0455269	0.49027	n
8631	TRUB1	ENST00000298746	266.469	300.33	232.608	0.774506	-0.368651	0.0454739	0.49027	n
412	DNAJC2	ENST00000379263	436.66	509.723	363.597	0.713324	-0.487371	0.045582	0.49039	n
1016	DEDD	ENST00000490843	116.483	101.112	131.853	1.30402	0.382971	0.0461094	0.490739	n
2052	GPBP1	ENST00000506184	60.761	73.5863	47.9357	0.651421	-0.618337	0.0460494	0.490739	n
3176	XPO1	ENST00000401558	3607.06	3927.32	3286.8	0.836906	-0.256862	0.0461199	0.490739	n
4344	AP2A1	ENST00000354293	1916.95	1724.92	2108.98	1.22265	0.290012	0.0458938	0.490739	n
4722	TTC37	ENST00000358746	323.302	357.814	288.79	0.807095	-0.309189	0.0457067	0.490739	n
5361	SMC2	ENST00000374793	645.192	744.713	545.671	0.732726	-0.448655	0.045816	0.490739	n
5696	CLDN23	ENST00000519106	93.7692	78.4056	109.133	1.3919	0.477056	0.0461852	0.490739	n
5961	PROSER1	ENST00000352251	93.7783	113.252	74.3044	0.656097	-0.608019	0.0460679	0.490739	n
8280	MAN2A1	ENST00000261483	1524.42	1652.01	1396.83	0.84553	-0.242072	0.0461496	0.490739	n
9456	NIT2	ENST00000497785	242.514	274.439	210.59	0.767349	-0.382046	0.0460709	0.490739	n
10035	PTK2B	ENST00000397501	42.5604	52.3598	32.7609	0.625689	-0.676483	0.0459136	0.490739	n
10711	MIA3	ENST00000340535	434.879	493.079	376.678	0.763931	-0.388487	0.0460745	0.490739	n
11604	TRAM2	ENST00000182527	299.973	263.083	336.862	1.28044	0.356641	0.0459858	0.490739	n
300	TNPO2	ENST00000425528	862.746	767.3	958.192	1.24879	0.320525	0.0465596	0.490921	n
3326	LAMTOR1	ENST00000278671	260.79	218.002	303.579	1.39255	0.47773	0.046297	0.490921	n
4031	PRPF40A	ENST00000448428	159.229	123.31	195.149	1.58259	0.662287	0.0464941	0.490921	n
9101	CEP95	ENST00000553412	123.82	141.306	106.333	0.752498	-0.41024	0.0464555	0.490921	n
9824	ECT2	ENST00000540509	1516.7	1676.45	1356.94	0.809415	-0.305049	0.0465513	0.490921	n
10091	SKA1	ENST00000571751	127.793	148.084	107.502	0.725953	-0.462052	0.0465976	0.490921	n
10507	FGFR4	ENST00000292408	2140.58	1911.03	2370.13	1.24024	0.310619	0.0465793	0.490921	n
10670	SKA1	ENST00000285116	127.793	148.084	107.502	0.725953	-0.462052	0.0465976	0.490921	n
11562	PGLS	ENST00000252603	457.776	402.055	513.497	1.27718	0.352962	0.0463567	0.490921	n
1925	ARSJ	ENST00000315366	6.97183	12.4788	1.46488	0.11739	-3.09062	0.046762	0.491282	n
4726	TRAPPC11	ENST00000334690	73.5223	86.3095	60.7351	0.70369	-0.506989	0.0468076	0.491282	n
5167	EVI5	ENST00000540033	235.097	264.492	205.703	0.777731	-0.362657	0.0467135	0.491282	n
6789	PXN	ENST00000424649	234.094	204.924	263.263	1.28469	0.361419	0.0468576	0.491345	n
1294	SLCO2B1	ENST00000454962	226.42	191.276	261.564	1.36747	0.451508	0.0471312	0.491632	n
2982	TPM1	ENST00000358278	918.173	1015.48	820.871	0.808361	-0.306928	0.0471183	0.491632	n
3857	SEC62	ENST00000480708	860.914	954.993	766.836	0.802976	-0.316571	0.0471684	0.491632	n
4192	TRABD	ENST00000303434	646.399	560.063	732.735	1.30831	0.387704	0.0470565	0.491632	n
6540	UPF3A	ENST00000351487	79.6568	93.42	65.8936	0.705348	-0.503593	0.0470416	0.491632	n
9091	PPIF	ENST00000225174	1507.03	1313.92	1700.14	1.29395	0.37178	0.0471928	0.491632	n
11036	NUFIP2	ENST00000225388	1020.14	1127.02	913.271	0.810343	-0.303395	0.0470042	0.491632	n
51	MXRA8	ENST00000309212	124.791	106.946	142.636	1.33372	0.415458	0.0473532	0.492521	n
9669	RCAN1	ENST00000381132	166.871	192.641	141.101	0.732456	-0.449185	0.0473662	0.492521	n
8238	SPNS1	ENST00000311008	541.574	487.575	595.574	1.2215	0.288657	0.0474105	0.492523	n
1503	TFB2M	ENST00000366514	430.187	478.518	381.856	0.797996	-0.325547	0.0477689	0.494026	n
2734	GNPDA1	ENST00000311337	263.611	233.143	294.079	1.26137	0.334989	0.0477377	0.494026	n
3978	PYCR1	ENST00000329875	880.605	756.655	1004.56	1.32763	0.408849	0.0477761	0.494026	n
4954	POLR2F	ENST00000470701	127.913	103.105	152.721	1.48122	0.566786	0.0476363	0.494026	n
961	AP1M2	ENST00000587069	11.8789	6.90779	16.85	2.43927	1.28645	0.0479275	0.494219	n
4658	FASTK	ENST00000297532	192.341	169.839	214.843	1.26498	0.33912	0.0479254	0.494219	n
9633	KAZALD1	ENST00000370200	17.3772	11.7111	23.0433	1.96765	0.976476	0.0478489	0.494219	n
3593	STRAP	ENST00000419869	1514.76	1666.52	1363	0.817875	-0.290048	0.0479794	0.494298	n
10789	JAGN1	ENST00000307768	562.096	495.785	628.406	1.2675	0.34198	0.048045	0.494518	n
513	MTPAP	ENST00000263063	396.083	440.992	351.174	0.796329	-0.328563	0.0482978	0.495296	n
2419	YEATS4	ENST00000247843	138.838	159.424	118.252	0.741743	-0.431008	0.0482722	0.495296	n
5664	PEX6	ENST00000304611	102.019	85.4555	118.583	1.38766	0.472651	0.0482674	0.495296	n
9622	TARS	ENST00000502553	1168.75	1275.53	1061.98	0.832577	-0.264344	0.0482559	0.495296	n
8444	TSPAN14	ENST00000372164	314.949	278.018	351.881	1.26568	0.339909	0.0484192	0.496086	n
1904	RHOQ	ENST00000238738	7.04065	10.8833	3.19804	0.293849	-1.76685	0.0485082	0.496543	n
5993	PRKAR1B	ENST00000537384	543.843	488.967	598.719	1.22446	0.292143	0.0485896	0.496921	n
884	LRFN3	ENST00000246529	47.2699	38.629	55.9107	1.44738	0.533442	0.0487617	0.497246	n
1371	DAG1	ENST00000308775	1169.2	1063.35	1275.05	1.19909	0.261938	0.0488202	0.497246	n
3576	CDC42BPA	ENST00000366769	203.291	231.503	175.078	0.756265	-0.403036	0.0488282	0.497246	n
4889	ERBB2	ENST00000269571	568.913	507.45	630.377	1.24225	0.312951	0.0488438	0.497246	n
6809	RPF2	ENST00000441448	400.85	454.824	346.876	0.762661	-0.390887	0.0487571	0.497246	n
3742	TMED4	ENST00000457408	624.206	564.899	683.513	1.20997	0.274977	0.0490567	0.497372	n
4607	OTUD5	ENST00000376488	497.705	441.355	554.054	1.25535	0.328087	0.0490557	0.497372	n
5547	PIM3	ENST00000360612	286.382	240.963	331.801	1.37698	0.46151	0.0490674	0.497372	n
8454	RAB28	ENST00000330852	43.7317	53.743	33.7204	0.627438	-0.672456	0.0490787	0.497372	n
9767	SOCS7	ENST00000612932	39.5273	48.749	30.3056	0.621666	-0.685789	0.0490673	0.497372	n
2883	TMEM57	ENST00000374343	510.82	576.49	445.15	0.772174	-0.373002	0.0491311	0.497452	n
4473	RARS	ENST00000231572	1160.03	1276.54	1043.52	0.817456	-0.290788	0.0491934	0.497633	n
491	PTP4A2	ENST00000344035	111.228	95.4319	127.024	1.33104	0.412557	0.049426	0.499202	n
1475	TRIM31	ENST00000357569	42.6891	51.3763	34.0018	0.66182	-0.59549	0.0497004	0.499202	n
2393	OPLAH	ENST00000618853	182.545	158.144	206.947	1.3086	0.388026	0.0494499	0.499202	n
6295	MKI67	ENST00000368653	3181.36	3650.23	2712.5	0.743102	-0.428369	0.0496402	0.499202	n
7563	TRMT61A	ENST00000389749	210.223	167.901	252.545	1.50412	0.588924	0.0495838	0.499202	n
11209	NUAK2	ENST00000367157	100.078	86.4659	113.689	1.31484	0.394892	0.0497058	0.499202	n
4234	TUBA1B	ENST00000336023	45207.1	41639.2	48775	1.17137	0.228202	0.049906	0.500313	n
9522	ASAP1	ENST00000357668	253.486	283.519	223.453	0.788139	-0.343479	0.0498624	0.500313	n
7163	FOXK1	ENST00000328914	368.98	321.207	416.753	1.29746	0.37569	0.0499594	0.5004	n
7544	TEX264	ENST00000341333	335.741	294.443	377.039	1.28052	0.356727	0.0500779	0.501138	n
4416	MRE11A	ENST00000323929	273.099	304.299	241.899	0.794941	-0.331081	0.0501991	0.501901	n
10038	WBP5	ENST00000372661	20.3862	33.8573	6.91517	0.204245	-2.29163	0.0503021	0.502482	n
4070	CCNH	ENST00000256897	163.094	185.985	140.204	0.753846	-0.407658	0.0503844	0.502855	n
6137	BCAP29	ENST00000465919	32.8943	52.4326	13.356	0.254726	-1.97298	0.0507122	0.502983	n
6220	FGA	ENST00000403106	4276.47	5059.23	3493.72	0.690563	-0.534155	0.0506921	0.502983	n
6998	DNAJC8	ENST00000263697	536.799	630.158	443.44	0.703697	-0.506974	0.0504954	0.502983	n
7895	INPP1	ENST00000322522	182.757	207.651	157.862	0.760228	-0.395496	0.050546	0.502983	n
8220	PSMB4	ENST00000290541	3976.28	3632.31	4320.26	1.1894	0.250229	0.050625	0.502983	n
10119	IQSEC1	ENST00000618604	405.256	358.809	451.702	1.25889	0.332154	0.050594	0.502983	n
10705	TKFC	ENST00000529479	481.621	428.538	534.704	1.24774	0.319317	0.0505851	0.502983	n
10153	ARRDC1	ENST00000371421	97.7042	81.3376	114.071	1.40244	0.487935	0.0507861	0.503269	n
9345	NAPRT	ENST00000621955	840.861	679.984	1001.74	1.47318	0.558933	0.0508461	0.503417	n
11259	PFDN5	ENST00000334478	956.159	867.675	1044.64	1.20396	0.267784	0.0510047	0.504541	n
714	PCDHB16	ENST00000609684	151.955	126.345	177.566	1.4054	0.490982	0.0510765	0.504804	n
11178	SLC7A6	ENST00000566454	199.791	174.774	224.809	1.28628	0.36321	0.051176	0.505341	n
543	KIF5B	ENST00000302418	2634.68	2920.71	2348.66	0.80414	-0.314481	0.051242	0.505545	n
11223	CELSR1	ENST00000262738	257.908	230.792	285.023	1.23498	0.304485	0.0513828	0.506488	n
5838	MRPS2	ENST00000241600	716.205	615.592	816.819	1.32688	0.408041	0.0514326	0.506531	n
9136	MCOLN1	ENST00000264079	210.378	181.314	239.443	1.3206	0.401192	0.0514985	0.506735	n
250	EMD	ENST00000369842	294.424	260.347	328.5	1.26178	0.33546	0.0516666	0.507935	n
8553	AP1B1	ENST00000405198	2750.98	2486.05	3015.92	1.21314	0.278747	0.0517114	0.507935	n
8877	FGFR3	ENST00000440486	518.285	459.018	577.551	1.25823	0.331397	0.0518412	0.508763	n
253	ZNF74	ENST00000400451	57.5006	45.5138	69.4873	1.52673	0.610444	0.0519151	0.50889	n
9604	KMT2A	ENST00000534358	263.125	291.363	234.886	0.806165	-0.310853	0.0519452	0.50889	n
2898	PIK3C2A	ENST00000265970	434.39	476.804	391.977	0.822092	-0.282628	0.0520718	0.509238	n
4286	FBXW7	ENST00000281708	21.2123	27.0327	15.3919	0.569381	-0.812535	0.0520424	0.509238	n
3450	MDN1	ENST00000369393	1491.23	1618.31	1364.15	0.842948	-0.246485	0.0521666	0.509719	n
1008	ZMIZ2	ENST00000413916	207.225	182.173	232.277	1.27504	0.350537	0.0523726	0.510477	n
9244	SFT2D2	ENST00000271375	201.479	176.261	226.696	1.28614	0.363043	0.0523724	0.510477	n
9411	CMTM7	ENST00000349718	83.9727	71.2637	96.6817	1.35667	0.440075	0.0523812	0.510477	n
4097	NAP1L1	ENST00000550934	1790.51	1975.13	1605.89	0.813055	-0.298575	0.0524351	0.510557	n
4979	PVRL3	ENST00000486596	167.314	189.758	144.869	0.763442	-0.38941	0.0524989	0.510734	n
10053	SPDL1	ENST00000265295	374.827	427.242	322.411	0.754632	-0.406155	0.0525563	0.510847	n
12073	NAA15	ENST00000296543	1073.61	1184.88	962.345	0.812185	-0.300121	0.0526573	0.510976	n
1892	FAM107B	ENST00000378470	59.7045	91.1458	28.2633	0.310088	-1.68925	0.0528431	0.512187	n
6742	INTS1	ENST00000404767	1442.78	1287.77	1597.79	1.24075	0.311209	0.0528774	0.512187	n
4449	CRYBB2	ENST00000398215	18.5562	12.9993	24.113	1.85494	0.891374	0.0533679	0.513848	n
4899	FKBP14	ENST00000222803	94.9855	112.066	77.9053	0.695174	-0.524553	0.0533707	0.513848	n
6324	REEP3	ENST00000373758	156.718	176.99	136.446	0.770924	-0.375339	0.0532708	0.513848	n
11255	PDF	ENST00000288022	114.315	97.3521	131.277	1.34848	0.431331	0.053334	0.513848	n
2952	EBNA1BP2	ENST00000236051	860.285	963.47	757.1	0.785805	-0.347757	0.053476	0.514118	n
4188	SPECC1L-ADORA2A	ENST00000611543	56.0458	44.2046	67.887	1.53574	0.618938	0.0534907	0.514118	n
1498	SPRED1	ENST00000299084	31.8929	40.7697	23.0161	0.564539	-0.824855	0.0535575	0.514318	n
2859	GTPBP3	ENST00000324894	305.387	273.672	337.102	1.23177	0.300738	0.0537038	0.514509	n
3194	GOLGA5	ENST00000163416	176.071	207.398	144.745	0.697907	-0.518893	0.0536558	0.514509	n
1062	UBE2L3	ENST00000342192	505.105	586.449	423.761	0.722588	-0.468755	0.0539931	0.514851	n
1677	CNPPD1	ENST00000360507	270.012	238.36	301.664	1.26558	0.339798	0.0540615	0.514851	n
3738	CCDC93	ENST00000376300	198.234	224.477	171.992	0.76619	-0.384225	0.0540736	0.514851	n
5088	GAS2	ENST00000454584	71.5971	83.5289	59.6654	0.714308	-0.485381	0.0539684	0.514851	n
7439	ZNF155	ENST00000270014	53.4497	65.7686	41.1308	0.625386	-0.677181	0.0539966	0.514851	n
9259	TBC1D16	ENST00000576768	436.371	396.143	476.6	1.2031	0.266758	0.0540271	0.514851	n
10555	RNF168	ENST00000318037	172.206	193.331	151.08	0.781458	-0.355759	0.0540328	0.514851	n
11491	NPEPPS	ENST00000322157	1493.21	1631.94	1354.48	0.82998	-0.268851	0.0541421	0.515064	n
5998	ALDH3A2	ENST00000339618	711.068	771.634	650.502	0.843019	-0.246362	0.0542343	0.515503	n
3842	YRDC	ENST00000373044	244.474	211.408	277.54	1.31282	0.392667	0.0544119	0.515875	n
7469	CNTLN	ENST00000380641	38.9161	47.3304	30.5019	0.644446	-0.633868	0.0544034	0.515875	n
12009	TMEM8B	ENST00000377988	48.1727	37.746	58.5995	1.55247	0.634564	0.0543704	0.515875	n
2310	ARAF	ENST00000377045	197.284	174.312	220.255	1.26356	0.337499	0.054734	0.518107	n
10293	KCTD9	ENST00000221200	310.988	346.789	275.187	0.793528	-0.333647	0.05474	0.518107	n
2753	GNB1	ENST00000378609	2894.61	2569.16	3220.06	1.25335	0.325792	0.0548518	0.518313	n
9561	MOAP1	ENST00000627896	64.9707	76.8165	53.1249	0.691582	-0.532027	0.0549009	0.518313	n
11913	MOAP1	ENST00000556883	64.9707	76.8165	53.1249	0.691582	-0.532027	0.0549009	0.518313	n
9827	MICU2	ENST00000382374	185.419	207.927	162.911	0.783504	-0.351987	0.0549964	0.518776	n
10950	GATC	ENST00000551765	46.0308	36.6797	55.3819	1.50988	0.594432	0.0551972	0.520231	n
1304	PPP5C	ENST00000012443	987.625	895.462	1079.79	1.20584	0.270044	0.0555438	0.520863	n
2297	DOCK7	ENST00000340370	924.681	1010.75	838.609	0.829687	-0.269361	0.0553931	0.520863	n
3034	HIST1H4J	ENST00000355057	829.987	700.579	959.394	1.36943	0.453575	0.0554784	0.520863	n
7198	HIST1H2AI	ENST00000358739	1917.76	1553.94	2281.58	1.46825	0.5541	0.0553973	0.520863	n
9771	TFCP2	ENST00000257915	309.127	343.677	274.578	0.798942	-0.323837	0.0555401	0.520863	n
11218	NFYB	ENST00000551727	81.6494	96.6561	66.6427	0.689482	-0.536414	0.0554109	0.520863	n
3595	SETD3	ENST00000331768	214.327	240.521	188.133	0.782188	-0.354412	0.0558041	0.521046	n
3608	OGFOD2	ENST00000228922	171.282	150.746	191.817	1.27245	0.34761	0.0559691	0.521046	n
8377	SARAF	ENST00000523761	272.629	309.095	236.163	0.764048	-0.388266	0.0558391	0.521046	n
8511	SOAT2	ENST00000301466	83.0494	68.4381	97.6607	1.42699	0.512979	0.0559407	0.521046	n
9100	CETN2	ENST00000370277	126.509	165.47	87.5475	0.529085	-0.918428	0.0559268	0.521046	n
10083	SEC11A	ENST00000560266	539.833	597.574	482.093	0.80675	-0.309806	0.0559702	0.521046	n
10704	CGN	ENST00000271636	197.877	228.86	166.893	0.729238	-0.455538	0.0558421	0.521046	n
11984	SDF2L1	ENST00000248958	436.19	380.018	492.362	1.29563	0.373653	0.0556745	0.521046	n
4758	CBX5	ENST00000209875	275.693	374.595	176.791	0.471953	-1.08328	0.056294	0.523506	n
1494	HTATSF1	ENST00000535601	536.967	605.47	468.465	0.77372	-0.370116	0.0564731	0.523517	n
2053	SHPRH	ENST00000367505	375.062	415.894	334.229	0.80364	-0.31538	0.0564825	0.523517	n
2599	SCAMP5	ENST00000425597	14.8376	10.054	19.6213	1.9516	0.964656	0.056351	0.523517	n
7212	TIPIN	ENST00000261881	322.336	358.929	285.742	0.796098	-0.328983	0.0564595	0.523517	n
9129	NKX6-3	ENST00000518699	59.9939	49.8311	70.1567	1.40789	0.493535	0.0565812	0.523997	n
9099	NDUFB8	ENST00000299166	1054.42	1156.4	952.427	0.82361	-0.279966	0.0566572	0.524267	n
728	NBPF1	ENST00000430580	83.5568	103.429	63.6848	0.615736	-0.699617	0.0572824	0.524928	n
1896	ALDOA	ENST00000395240	14560.1	13262.5	15857.7	1.19568	0.25783	0.0572152	0.524928	n
2606	TMF1	ENST00000398559	190.106	214.312	165.899	0.774101	-0.369405	0.0576163	0.524928	n
2608	ELP5	ENST00000570322	169.477	149.809	189.145	1.26257	0.336368	0.0573349	0.524928	n
3447	ARHGAP11A	ENST00000565905	335.638	373.209	298.067	0.79866	-0.324347	0.057193	0.524928	n
4093	TERF1	ENST00000276603	143.759	170.111	117.406	0.690171	-0.534974	0.0568289	0.524928	n
5220	P3H2	ENST00000319332	235.428	211.688	259.168	1.22429	0.29195	0.0575126	0.524928	n
5239	RP11-1035H13.3	ENST00000567078	2904.84	2649.1	3160.58	1.19308	0.254688	0.0570579	0.524928	n
6148	SCARB1	ENST00000261693	2380.39	2144.78	2616	1.2197	0.286529	0.0571007	0.524928	n
6722	CA5B	ENST00000479740	9.99145	5.39925	14.5837	2.70105	1.43352	0.0573663	0.524928	n
7122	TGOLN2	ENST00000398263	791.847	908.16	675.534	0.743849	-0.426918	0.057319	0.524928	n
8156	TMEM161A	ENST00000162044	945.491	858.157	1032.83	1.20354	0.267283	0.0575894	0.524928	n
8190	NSL1	ENST00000366976	96.2383	110.757	81.719	0.73782	-0.43866	0.0575516	0.524928	n
10126	CDK16	ENST00000357227	238.436	208.988	267.884	1.28182	0.358188	0.0575036	0.524928	n
11554	HSPH1	ENST00000380405	1468.2	1611.14	1325.26	0.82256	-0.281808	0.057621	0.524928	n
11726	SURF4	ENST00000371989	2744.68	2472.03	3017.33	1.22059	0.287579	0.057131	0.524928	n
12270	SURF4	ENST00000629578	2744.68	2472.03	3017.33	1.22059	0.287579	0.057131	0.524928	n
3357	ILVBL	ENST00000263383	573.676	520.724	626.627	1.20338	0.267087	0.0576779	0.525019	n
9686	SLC35E1	ENST00000595753	220.696	181.015	260.376	1.43842	0.524486	0.0577291	0.525058	n
3620	NUDT21	ENST00000300291	469.73	520.071	419.389	0.806408	-0.310417	0.0577763	0.52506	n
415	UBQLN1	ENST00000376395	2205.13	2385.61	2024.65	0.848692	-0.236688	0.0581272	0.525782	n
3079	ZNF787	ENST00000610935	316.529	278.293	354.765	1.27479	0.350258	0.058105	0.525782	n
3893	PAIP2	ENST00000265192	66.9905	87.5541	46.4269	0.530265	-0.915214	0.0582168	0.525782	n
7388	HNRNPM	ENST00000325495	5534.81	5104.75	5964.87	1.16849	0.22465	0.0579558	0.525782	n
9024	SLC25A11	ENST00000225665	636.023	570.998	701.049	1.22776	0.296029	0.0582231	0.525782	n
9838	PPP1R7	ENST00000401987	160.769	182.453	139.084	0.762302	-0.391565	0.0579823	0.525782	n
10530	PSMB3	ENST00000619951	3023.91	2775.49	3272.33	1.17901	0.237577	0.0582792	0.525782	n
10567	ANAPC4	ENST00000510092	707.486	775.313	639.658	0.825032	-0.277478	0.0580976	0.525782	n
10590	PSMB3	ENST00000619426	3023.91	2775.49	3272.33	1.17901	0.237577	0.0582792	0.525782	n
7326	IFT74	ENST00000433700	97.695	120.15	75.2399	0.626217	-0.675266	0.0584296	0.525917	n
10580	TRIM35	ENST00000305364	242.816	213.362	272.27	1.2761	0.351738	0.0584332	0.525917	n
263	CTC-260F20.3	ENST00000555938	1326.7	1222.28	1431.11	1.17085	0.227551	0.0586358	0.526776	n
702	CLIC4	ENST00000374379	480.501	551.496	409.506	0.742536	-0.429468	0.0587565	0.526776	n
5257	PLEKHB2	ENST00000234115	530.871	480.517	581.225	1.20958	0.274509	0.0587431	0.526776	n
6974	TBPL1	ENST00000367871	17.4092	24.7053	10.1132	0.409355	-1.28858	0.0588134	0.526776	n
9455	ARMC7	ENST00000245543	56.783	44.6126	68.9533	1.5456	0.628167	0.0588112	0.526776	n
9647	HIST1H2AH	ENST00000377459	1243.98	1011.13	1476.82	1.46057	0.546531	0.0587119	0.526776	n
1276	B2M	ENST00000544417	26.5217	41.8604	11.1829	0.267148	-1.90429	0.0589423	0.527368	n
2166	CNIH4	ENST00000366856	312.873	273.889	351.858	1.28467	0.361403	0.0590122	0.527368	n
9523	CHPF	ENST00000243776	336.447	304.109	368.785	1.21267	0.27819	0.059021	0.527368	n
7323	GNPDA2	ENST00000295448	71.1846	83.6671	58.7021	0.701615	-0.511248	0.0590699	0.527383	n
1797	CDC73	ENST00000367435	479.326	531.026	427.625	0.805281	-0.312436	0.0592574	0.527514	n
2441	DECR2	ENST00000219481	292.758	259.833	325.684	1.25344	0.325888	0.0601665	0.527514	n
2505	AURKA	ENST00000371356	1008.9	1125.5	892.303	0.792809	-0.334955	0.059271	0.527514	n
3364	AZIN1	ENST00000347770	346.139	403.752	288.525	0.71461	-0.484771	0.0600406	0.527514	n
3488	CCSAP	ENST00000366687	71.2244	85.1456	57.3032	0.673003	-0.571316	0.0599837	0.527514	n
3622	RPS13	ENST00000228140	3301.28	3003.83	3598.73	1.19804	0.260681	0.0596847	0.527514	n
3730	TRIM31	ENST00000453266	39.7973	47.5632	32.0315	0.673451	-0.570354	0.0600628	0.527514	n
3887	AGMO	ENST00000342526	166.538	193.904	139.171	0.717732	-0.478484	0.0600281	0.527514	n
3937	PLEKHH2	ENST00000282406	95.9633	111.804	80.123	0.716641	-0.480678	0.0600605	0.527514	n
5419	ZNF92	ENST00000328747	276.834	315.211	238.457	0.756502	-0.402584	0.0597983	0.527514	n
5819	SCFD1	ENST00000544052	1560.33	1696.09	1424.57	0.839914	-0.251687	0.0593343	0.527514	n
5876	ITCH	ENST00000374864	715.761	780.239	651.284	0.834724	-0.260628	0.0600533	0.527514	n
5880	DIS3	ENST00000545453	540.761	592.202	489.321	0.826275	-0.275307	0.059536	0.527514	n
6291	CHST14	ENST00000559991	117.901	101.453	134.349	1.32425	0.405171	0.0595698	0.527514	n
7083	SNRNP48	ENST00000342415	110.089	126.445	93.7328	0.741293	-0.431885	0.0600826	0.527514	n
7239	CEBPZ	ENST00000619061	572.621	628.927	516.315	0.820946	-0.284641	0.0602292	0.527514	n
7513	MPHOSPH10	ENST00000244230	646.179	763.53	528.827	0.692607	-0.529891	0.0592073	0.527514	n
8343	GPATCH11	ENST00000409774	44.5817	54.2227	34.9408	0.644395	-0.633983	0.0602743	0.527514	n
11222	GSTM1	ENST00000309851	464.054	513.593	414.516	0.807089	-0.3092	0.0599367	0.527514	n
11232	PTBP1	ENST00000349038	6173.45	5677.22	6669.68	1.17481	0.232431	0.0601802	0.527514	n
11484	DECR2	ENST00000613476	292.758	259.833	325.684	1.25344	0.325888	0.0601665	0.527514	n
11728	SEC22A	ENST00000492595	59.1356	71.2324	47.0389	0.660357	-0.598682	0.0601298	0.527514	n
11983	CPSF3L	ENST00000435064	538.867	483.187	594.547	1.23047	0.299209	0.0599213	0.527514	n
12299	PTEN	ENST00000634767	111.523	128.827	94.2182	0.731354	-0.451359	0.0603017	0.527514	n
1952	TPR	ENST00000367478	1894.95	2049.92	1739.98	0.848808	-0.23649	0.0605086	0.52844	n
2727	ZNF326	ENST00000340281	812.441	893.441	731.44	0.818677	-0.288633	0.0605241	0.52844	n
7098	MED29	ENST00000615911	177.766	155.66	199.873	1.28404	0.36069	0.0605592	0.52844	n
3099	PNP	ENST00000361505	627.604	569.749	685.459	1.20309	0.266742	0.0607549	0.529321	n
4804	PPP4R3B	ENST00000616288	373.454	410.335	336.574	0.820242	-0.285878	0.0607301	0.529321	n
500	ARPP19	ENST00000249822	52.0747	74.3353	29.8142	0.401077	-1.31805	0.0611453	0.529516	n
599	FABP5	ENST00000297258	441.884	580.339	303.43	0.522849	-0.935535	0.0612793	0.529516	n
2364	NFU1	ENST00000303698	301.294	336.974	265.614	0.788232	-0.343308	0.0609899	0.529516	n
3084	SMARCA5	ENST00000283131	1733.91	1878.76	1589.06	0.845804	-0.241605	0.0611505	0.529516	n
5082	DAZAP2	ENST00000449723	223.728	199.171	248.286	1.2466	0.317994	0.0609244	0.529516	n
6669	DPH1	ENST00000263083	278.345	248.068	308.621	1.24409	0.315096	0.0613039	0.529516	n
6748	JMJD4	ENST00000620518	430.976	385.943	476.009	1.23337	0.302602	0.0611428	0.529516	n
7021	SSB	ENST00000260956	1604.84	2004.22	1205.45	0.601456	-0.733469	0.0614405	0.529516	n
7844	MRPL30	ENST00000338148	245.601	310.293	180.909	0.583028	-0.778364	0.0609927	0.529516	n
8471	POMK	ENST00000331373	440.845	394.117	487.574	1.23713	0.306997	0.0614328	0.529516	n
9159	MYO6	ENST00000369975	650.449	727.211	573.687	0.788886	-0.342111	0.0613706	0.529516	n
9487	C12orf10	ENST00000267103	571.528	523.12	619.935	1.18507	0.244977	0.061253	0.529516	n
11102	GTF2B	ENST00000370500	233.186	261.04	205.332	0.786593	-0.346311	0.061299	0.529516	n
11262	PPP2CA	ENST00000522385	127.93	146.439	109.42	0.747206	-0.420422	0.0611806	0.529516	n
4339	ESD	ENST00000378720	633.603	692.24	574.965	0.830587	-0.267797	0.0615682	0.530208	n
9103	ARID3A	ENST00000263620	1439.76	1305.33	1574.19	1.20597	0.270195	0.0616948	0.53048	n
9817	PTPRF	ENST00000359947	2725.44	2416.38	3034.49	1.2558	0.328607	0.0616563	0.53048	n
2275	GOT1	ENST00000370508	1587.06	1714.83	1459.29	0.850979	-0.232805	0.061866	0.531135	n
8112	ABCC1	ENST00000622828	337.757	299.654	375.86	1.25431	0.326897	0.0618538	0.531135	n
1448	TRIM4	ENST00000349062	228.952	255.149	202.755	0.794656	-0.331598	0.0619612	0.531544	n
3369	MRPL4	ENST00000307422	821.292	723.83	918.755	1.2693	0.34403	0.0620513	0.531909	n
4013	P4HA1	ENST00000373008	1179.42	1370.05	988.788	0.721718	-0.470492	0.0621195	0.532086	n
1339	STRN4	ENST00000263280	559.276	504.869	613.683	1.21553	0.281584	0.0626712	0.533142	n
3858	TUBGCP2	ENST00000252936	800.839	725.501	876.177	1.20769	0.272245	0.0625085	0.533142	n
3935	CACFD1	ENST00000316948	93.2368	76.7221	109.751	1.43051	0.516527	0.0627281	0.533142	n
4124	MIB2	ENST00000514234	76.5416	63.0778	90.0054	1.4269	0.51288	0.0627051	0.533142	n
4669	SLU7	ENST00000297151	196.124	225.16	167.089	0.74209	-0.430333	0.0626395	0.533142	n
6782	PDK1	ENST00000392571	83.0184	96.2096	69.8271	0.725781	-0.462394	0.0628152	0.533142	n
7862	MAD2L1BP	ENST00000372171	189.354	164.234	214.474	1.3059	0.385048	0.0625321	0.533142	n
9496	SLC25A39	ENST00000225308	510.822	434.048	587.597	1.35376	0.436972	0.0627801	0.533142	n
10301	MYADM	ENST00000391770	1496.61	1228.34	1764.88	1.4368	0.522857	0.0626115	0.533142	n
10441	ATP5SL	ENST00000221943	288.041	259.09	316.992	1.22348	0.290991	0.0626102	0.533142	n
10948	SPG11	ENST00000261866	426.371	465.15	387.592	0.833261	-0.263159	0.0626792	0.533142	n
12272	CACFD1	ENST00000629431	93.2368	76.7221	109.751	1.43051	0.516527	0.0627281	0.533142	n
12218	TOP3B	ENST00000357179	171.484	149.247	193.722	1.29799	0.376282	0.0629026	0.533479	n
3827	B4GALNT1	ENST00000418555	95.4807	82.045	108.916	1.32752	0.408735	0.0630673	0.53351	n
8841	MPST	ENST00000429360	748.823	643.129	854.518	1.32869	0.410003	0.0630972	0.53351	n
10401	EGLN2	ENST00000303961	194.682	157.081	232.282	1.47874	0.564368	0.0630357	0.53351	n
10710	RAI1	ENST00000353383	187.094	166.107	208.081	1.25269	0.325032	0.0629598	0.53351	n
11622	PFKL	ENST00000349048	1687.88	1516.13	1859.64	1.22657	0.294632	0.0631836	0.533837	n
8129	TMEM86B	ENST00000327042	86.578	56.9344	116.222	2.04133	1.02951	0.0632865	0.533899	n
9050	ZC3H13	ENST00000242848	322.128	364.547	279.71	0.76728	-0.382175	0.0632434	0.533899	n
3537	SORD	ENST00000558580	1013.71	899.273	1128.14	1.2545	0.327112	0.0634771	0.535104	n
492	UBE2G1	ENST00000396981	147.826	175.928	119.724	0.680529	-0.555272	0.0637511	0.535752	n
2180	GUF1	ENST00000281543	243.481	270.464	216.499	0.800471	-0.321079	0.0639375	0.535752	n
3501	NOTCH2NL	ENST00000362074	80.1987	65.724	94.6734	1.44047	0.526539	0.063762	0.535752	n
3808	RP11-345J4.3	ENST00000549950	23.7609	14.7124	32.8095	2.23006	1.15708	0.0638973	0.535752	n
5126	SMCHD1	ENST00000320876	734.487	803.756	665.219	0.827638	-0.272928	0.0638317	0.535752	n
8619	RP11-347C12.3	ENST00000550538	23.7609	14.7124	32.8095	2.23006	1.15708	0.0638973	0.535752	n
11251	ATP5G3	ENST00000409194	1494.47	1339.48	1649.45	1.23141	0.300316	0.0637705	0.535752	n
2322	NME4	ENST00000219479	266.747	240.802	292.692	1.21549	0.281534	0.0641583	0.537006	n
3062	PIGS	ENST00000395346	563.11	503.457	622.763	1.23697	0.306815	0.0642312	0.537006	n
5298	YWHAQ	ENST00000238081	2471.78	2703.98	2239.58	0.828254	-0.271855	0.0642123	0.537006	n
4958	PIP5K1C	ENST00000335312	199.417	176.215	222.618	1.26333	0.337233	0.0643557	0.537645	n
9198	WDR18	ENST00000251289	992.933	883.589	1102.28	1.2475	0.319039	0.0646795	0.539946	n
12232	ADRBK2	ENST00000324198	48.73	59.3654	38.0946	0.641696	-0.640038	0.0648094	0.540627	n
5232	ERP44	ENST00000262455	718.475	799.793	637.156	0.796651	-0.327981	0.0648627	0.540667	n
2789	VPS35	ENST00000299138	1872.61	2030.67	1714.54	0.844319	-0.244139	0.0650752	0.540791	n
6598	LRP1	ENST00000243077	3703.3	3258.14	4148.46	1.27326	0.34853	0.0650963	0.540791	n
7889	HEATR1	ENST00000366581	1578	1710.68	1445.32	0.844879	-0.243183	0.0651194	0.540791	n
8058	EIF3A	ENST00000369144	5329.53	5740.45	4918.61	0.856833	-0.222915	0.0650664	0.540791	n
11813	ZNF800	ENST00000619291	57.0417	67.0557	47.0278	0.701324	-0.511846	0.0649516	0.540791	n
2721	PC	ENST00000393958	2824.09	2538.61	3109.57	1.22491	0.292678	0.0655743	0.541099	n
6679	PHYKPL	ENST00000308158	31.2092	23.2405	39.1779	1.68576	0.753396	0.0655922	0.541099	n
6844	TPGS1	ENST00000359315	102.801	82.01	123.592	1.50703	0.591709	0.065457	0.541099	n
7866	ARHGDIA	ENST00000269321	1371.69	1267.53	1475.85	1.16435	0.21953	0.0654516	0.541099	n
7886	BIVM	ENST00000257336	19.0758	24.6032	13.5484	0.550677	-0.860721	0.0655004	0.541099	n
8113	NUP210	ENST00000254508	1991.39	1792.82	2189.97	1.22152	0.288678	0.0653577	0.541099	n
9477	RP11-20I23.1	ENST00000564543	120.782	98.5672	142.996	1.45075	0.536797	0.0654907	0.541099	n
9737	FEM1A	ENST00000269856	229.597	198.516	260.679	1.31314	0.393022	0.0655311	0.541099	n
10724	PTGER4	ENST00000302472	42.9495	32.5135	53.3855	1.64195	0.715408	0.0654514	0.541099	n
7992	LRRC14	ENST00000292524	95.3968	74.4971	116.297	1.56109	0.642553	0.0656917	0.541521	n
1589	ZDHHC4	ENST00000335965	201.419	178.065	224.773	1.26231	0.336065	0.0658209	0.54172	n
5153	UBLCP1	ENST00000296786	113.144	129.15	97.1378	0.752132	-0.410942	0.0658222	0.54172	n
11512	FADS1	ENST00000350997	2061.22	1808.92	2313.52	1.27895	0.354959	0.0658613	0.54172	n
6434	PLIN3	ENST00000592528	556.975	502.319	611.631	1.21761	0.284056	0.0659297	0.541884	n
288	AAMDC	ENST00000533193	52.0333	42.4778	61.5889	1.44991	0.535961	0.0660898	0.542222	n
10145	SLC26A1	ENST00000398516	743.151	612.572	873.73	1.42633	0.512307	0.0660835	0.542222	n
11521	NOTCH1	ENST00000277541	388.627	323.166	454.087	1.40512	0.490692	0.0661164	0.542222	n
2918	BCCIP	ENST00000278100	679.669	752.497	606.842	0.806438	-0.310365	0.0664689	0.543518	n
5109	ZNF71	ENST00000328070	51.8724	43.0583	60.6865	1.4094	0.495085	0.0664205	0.543518	n
7448	WBP1	ENST00000409737	80.8695	66.1271	95.612	1.44588	0.53195	0.0664105	0.543518	n
10496	LLGL2	ENST00000167462	374.95	335.02	414.88	1.23837	0.308446	0.0663456	0.543518	n
4500	DEPDC4	ENST00000416321	17.2754	22.5805	11.9703	0.530115	-0.915622	0.066629	0.544032	n
8367	MICAL3	ENST00000441493	228.904	256.16	201.648	0.787195	-0.345206	0.0666273	0.544032	n
4757	SDE2	ENST00000272091	463.635	512.36	414.91	0.809803	-0.304357	0.0666829	0.544074	n
2861	FIS1	ENST00000223136	337.496	300.543	374.448	1.24591	0.317195	0.066807	0.544292	n
11900	MYDGF	ENST00000262947	779.11	714.979	843.24	1.17939	0.238043	0.0667641	0.544292	n
3594	POC1A	ENST00000296484	284.183	256.277	312.088	1.21777	0.284245	0.0669256	0.544417	n
4470	BRCC3	ENST00000369462	303.805	271.348	336.262	1.23923	0.309442	0.0669923	0.544417	n
7853	POLR2I	ENST00000221859	149.821	132.123	167.519	1.2679	0.342442	0.0670172	0.544417	n
7857	SIGMAR1	ENST00000277010	925.302	808.222	1042.38	1.28972	0.367061	0.0669165	0.544417	n
10039	EFTUD1	ENST00000268206	262.132	293.616	230.647	0.785539	-0.348245	0.0671301	0.544939	n
12066	MYSM1	ENST00000472487	105.956	120.857	91.0547	0.753411	-0.40849	0.0672226	0.545293	n
11951	FBXO31	ENST00000311635	158.866	135.868	181.864	1.33853	0.42065	0.067341	0.545462	n
21	GNL3	ENST00000418458	697.204	765.573	628.834	0.82139	-0.283861	0.0675303	0.546092	n
145	PKMYT1	ENST00000262300	277.063	235.984	318.141	1.34815	0.430981	0.0675985	0.546092	n
5336	SMN2	ENST00000614610	705.359	784.088	626.631	0.799184	-0.3234	0.067663	0.546092	n
9497	SMN1	ENST00000629122	705.359	784.088	626.631	0.799184	-0.3234	0.067663	0.546092	n
10393	SMN2	ENST00000618251	705.359	784.088	626.631	0.799184	-0.3234	0.067663	0.546092	n
5477	PI4K2B	ENST00000264864	472.222	515.38	429.064	0.832519	-0.264445	0.067857	0.546949	n
8225	COMMD3	ENST00000448361	166.887	186.984	146.79	0.785042	-0.349158	0.0678671	0.546949	n
2122	PKN2	ENST00000370521	480.434	526.069	434.8	0.826507	-0.274902	0.0679757	0.547035	n
9847	IREB2	ENST00000258886	1088.09	1185.91	990.278	0.835038	-0.260086	0.0679683	0.547035	n
4535	XBP1	ENST00000216037	1229.98	1338.36	1121.59	0.838031	-0.254924	0.0680332	0.547104	n
5707	ZNF195	ENST00000525502	13.0539	17.8926	8.21526	0.459144	-1.12298	0.0681162	0.547378	n
3516	OTUD1	ENST00000376495	120.148	105.992	134.304	1.26711	0.34154	0.06841	0.548138	n
3944	AP4E1	ENST00000261842	157.543	178.471	136.614	0.765468	-0.385586	0.0684559	0.548138	n
5377	TCP1	ENST00000392168	3189.07	3490.17	2887.97	0.827458	-0.273241	0.0682864	0.548138	n
5847	CCDC112	ENST00000506442	34.6384	44.263	25.0137	0.565115	-0.823385	0.0684148	0.548138	n
5920	TMEM201	ENST00000340381	319.593	275.608	363.577	1.31918	0.399645	0.0683303	0.548138	n
1479	PCDH17	ENST00000377918	78.6286	65.1303	92.1269	1.4145	0.500295	0.0685282	0.548324	n
6214	DOK4	ENST00000340099	246.156	218.406	273.905	1.25411	0.326666	0.0686638	0.549016	n
3948	SMC3	ENST00000361804	1386.64	1579.56	1193.71	0.755727	-0.404062	0.0688511	0.549091	n
5359	MED16	ENST00000325464	872.395	757.114	987.675	1.30453	0.383525	0.0688293	0.549091	n
9161	PDCD2L	ENST00000246535	145.932	125.001	166.862	1.33489	0.416718	0.0688697	0.549091	n
10782	KPTN	ENST00000338134	141.429	120.951	161.908	1.33862	0.420747	0.0687308	0.549091	n
158	PDE6D	ENST00000287600	29.8151	37.3094	22.3207	0.598258	-0.741159	0.0693662	0.549654	n
356	DCAF4L2	ENST00000319675	262.258	235.255	289.262	1.22957	0.298148	0.0707106	0.549654	n
445	TCEA3	ENST00000450454	179.896	202.286	157.507	0.778634	-0.360983	0.069468	0.549654	n
615	U2AF2	ENST00000308924	2454.64	2268.28	2641	1.16432	0.219487	0.0689929	0.549654	n
774	N4BP2	ENST00000261435	230.261	266.471	194.05	0.728223	-0.457547	0.0702544	0.549654	n
922	FAM69A	ENST00000370310	53.0792	64.1367	42.0216	0.655189	-0.610018	0.0696366	0.549654	n
1708	TM4SF1	ENST00000305366	2804.9	2538.02	3071.78	1.2103	0.275368	0.0705273	0.549654	n
1887	NPIPA3	ENST00000531598	8.81196	12.8959	4.72807	0.366635	-1.44758	0.0694003	0.549654	n
2316	CS	ENST00000351328	2917.29	2668.95	3165.62	1.18609	0.246215	0.0694711	0.549654	n
2642	MASTL	ENST00000375940	495.526	540.978	450.073	0.831963	-0.265408	0.0701632	0.549654	n
2974	PCIF1	ENST00000372409	207.169	179.587	234.751	1.30717	0.386442	0.0696123	0.549654	n
3890	RP11-231C14.4	ENST00000458643	15.8761	22.0001	9.7521	0.443276	-1.17372	0.0706227	0.549654	n
4280	PON2	ENST00000633531	2090.02	2267.57	1912.46	0.843397	-0.245716	0.0706899	0.549654	n
4790	CITED2	ENST00000537332	416.89	375.208	458.572	1.22218	0.289458	0.0706095	0.549654	n
5320	STX18	ENST00000306200	291.307	340.747	241.868	0.709818	-0.49448	0.0694283	0.549654	n
7128	PLXND1	ENST00000324093	27.9785	19.6063	36.3508	1.85403	0.890667	0.0706289	0.549654	n
7180	FBXL15	ENST00000425536	49.2402	39.6504	58.8299	1.48371	0.569211	0.0704397	0.549654	n
8576	SNAP29	ENST00000215730	270.72	299.536	241.903	0.807594	-0.308299	0.070616	0.549654	n
8620	SECISBP2	ENST00000375807	196.049	217.369	174.73	0.80384	-0.315019	0.0691649	0.549654	n
8798	MAPK8IP1	ENST00000241014	35.2265	27.4001	43.053	1.57127	0.651935	0.0698137	0.549654	n
8834	ZNF273	ENST00000476120	148.345	166.949	129.741	0.77713	-0.363773	0.070677	0.549654	n
9046	C3orf80	ENST00000326474	22.5212	17.0096	28.0329	1.64807	0.720774	0.0703946	0.549654	n
9130	ZNF823	ENST00000341191	96.8303	111.399	82.262	0.738448	-0.437432	0.0694271	0.549654	n
9269	NAT8	ENST00000272425	230.677	202.379	258.975	1.27965	0.355752	0.0705854	0.549654	n
9800	GAR1	ENST00000394631	189.27	226.888	151.653	0.668402	-0.581211	0.0702164	0.549654	n
10476	PSMC3IP	ENST00000587209	22.1867	28.3045	16.069	0.567718	-0.816755	0.0704819	0.549654	n
10594	MRPL19	ENST00000409374	469.268	532.7	405.837	0.76185	-0.392422	0.0703207	0.549654	n
10682	DHX57	ENST00000457308	261.287	288.923	233.65	0.808691	-0.30634	0.0706705	0.549654	n
10977	RAP2B	ENST00000323534	225.971	193.864	258.077	1.33123	0.412757	0.0691017	0.549654	n
11340	RPS17	ENST00000330244	5917.23	5430.81	6403.65	1.17913	0.237727	0.0702162	0.549654	n
11366	ATP2B1	ENST00000428670	1854.29	2010.63	1697.94	0.844481	-0.243864	0.0700488	0.549654	n
11457	NOP58	ENST00000264279	1534.32	1678.18	1390.47	0.828557	-0.271327	0.0704999	0.549654	n
11881	RPS17	ENST00000617731	5917.23	5430.81	6403.65	1.17913	0.237727	0.0702162	0.549654	n
12186	MON2	ENST00000552738	523.314	568.822	477.807	0.839995	-0.251547	0.0704749	0.549654	n
12321	TCEA3	ENST00000635035	179.896	202.286	157.507	0.778634	-0.360983	0.069468	0.549654	n
260	ZNF852	ENST00000436261	57.9222	68.1319	47.7125	0.700297	-0.513962	0.0710225	0.551312	n
12261	ZNF852	ENST00000628759	57.9222	68.1319	47.7125	0.700297	-0.513962	0.0710225	0.551312	n
1211	NCAPG2	ENST00000356309	565.694	622.168	509.22	0.818461	-0.289014	0.0711266	0.551737	n
7176	TRIM71	ENST00000383763	634.512	575.308	693.716	1.20582	0.270011	0.0711924	0.551864	n
4672	GANAB	ENST00000356638	8881.39	8161.54	9601.24	1.1764	0.234379	0.0714302	0.553324	n
107	LIMK2	ENST00000331728	250.15	224.392	275.908	1.22958	0.298164	0.0715479	0.553607	n
6232	TRAF5	ENST00000261464	15.8316	21.1301	10.5331	0.498487	-1.00437	0.0716125	0.553607	n
6463	SKAP2	ENST00000345317	327.993	367.836	288.149	0.783363	-0.352248	0.0716153	0.553607	n
346	MMP15	ENST00000219271	688.533	629.009	748.057	1.18926	0.250069	0.0723241	0.55421	n
560	PLEKHA8	ENST00000449726	90.25	103.658	76.8419	0.741302	-0.431867	0.0725514	0.55421	n
631	ZNF653	ENST00000293771	43.1869	34.0844	52.2894	1.53412	0.617407	0.0718075	0.55421	n
803	ECSIT	ENST00000270517	272.002	240.051	303.953	1.2662	0.340507	0.0724811	0.55421	n
892	NUP107	ENST00000378905	920.88	1006.44	835.325	0.829984	-0.268845	0.0721502	0.55421	n
903	TIGAR	ENST00000179259	85.8176	98.5071	73.1282	0.742365	-0.4298	0.0723872	0.55421	n
1559	KIF21A	ENST00000361961	789.628	861.363	717.894	0.83344	-0.262849	0.0721768	0.55421	n
2816	OLA1	ENST00000344357	557.046	607.669	506.424	0.833388	-0.26294	0.0722141	0.55421	n
3744	U2SURP	ENST00000493598	925.106	1073.48	776.732	0.723565	-0.466806	0.0720169	0.55421	n
5753	CARKD	ENST00000424185	39.5056	31.4051	47.6061	1.51587	0.600146	0.0719666	0.55421	n
6788	C11orf54	ENST00000533154	181.435	219.372	143.498	0.654133	-0.612345	0.0717489	0.55421	n
6860	RBP1	ENST00000232219	548.533	474.879	622.188	1.3102	0.389791	0.072125	0.55421	n
8303	DNMT3A	ENST00000380746	662.458	606.713	718.204	1.18376	0.24338	0.0722099	0.55421	n
8986	USP11	ENST00000218348	1213.28	1113.18	1313.39	1.17985	0.238599	0.0725732	0.55421	n
9218	KLHL22	ENST00000328879	229.41	204.402	254.417	1.24469	0.315785	0.0725685	0.55421	n
9618	IFT81	ENST00000242591	182.356	218.107	146.605	0.672168	-0.573107	0.0724922	0.55421	n
10389	JUP	ENST00000310706	944.917	835.522	1054.31	1.26186	0.335551	0.0719923	0.55421	n
11467	POR	ENST00000461988	3038.33	2771.45	3305.22	1.1926	0.254107	0.0725857	0.55421	n
1315	TPX2	ENST00000300403	2858.1	3157.77	2558.44	0.810207	-0.303638	0.072971	0.554452	n
3626	SPATC1L	ENST00000330205	63.5249	53.1411	73.9088	1.3908	0.475918	0.0727789	0.554452	n
4100	ZHX1-C8orf76	ENST00000357082	78.4814	89.4709	67.4918	0.754344	-0.406706	0.0729939	0.554452	n
7261	CCAR1	ENST00000265872	825.653	894.783	756.523	0.845482	-0.242154	0.0727807	0.554452	n
7689	PSMC6	ENST00000612399	1375.93	1500.23	1251.62	0.834283	-0.261392	0.0730142	0.554452	n
7863	OAZ1	ENST00000602676	224.314	201.018	247.61	1.23178	0.300746	0.0728988	0.554452	n
10534	SPATC1L	ENST00000618495	63.5249	53.1411	73.9088	1.3908	0.475918	0.0727789	0.554452	n
11566	TMEM223	ENST00000307366	118.04	93.3941	142.687	1.52779	0.611446	0.0730129	0.554452	n
1759	C11orf95	ENST00000433688	102.859	69.2319	136.486	1.97143	0.979244	0.0731025	0.554633	n
6329	VKORC1	ENST00000300851	126.348	106.97	145.726	1.36231	0.446051	0.0731373	0.554633	n
3814	IVNS1ABP	ENST00000367498	324.45	293.374	355.527	1.21185	0.277214	0.0733531	0.555571	n
4566	PTDSS2	ENST00000308020	274.553	245.107	303.999	1.24027	0.310655	0.0733604	0.555571	n
7306	LUC7L	ENST00000293872	324.965	362.791	287.138	0.791469	-0.337394	0.0735766	0.556831	n
1764	UGGT1	ENST00000259253	1735.3	1872.9	1597.7	0.853065	-0.229272	0.0738921	0.557332	n
9620	HIBCH	ENST00000359678	313.471	345.861	281.08	0.812698	-0.299209	0.0737451	0.557332	n
11440	ABHD11	ENST00000437775	109.01	92.7119	125.308	1.35158	0.434649	0.0737082	0.557332	n
12204	MOGS	ENST00000409065	143.251	116.902	169.6	1.45079	0.536835	0.0738769	0.557332	n
5305	RPAP3	ENST00000005386	296.748	344.449	249.047	0.72303	-0.467872	0.074153	0.557795	n
5934	DNAJC3	ENST00000602402	404.258	475.147	333.368	0.70161	-0.511258	0.0740775	0.557795	n
6446	F7	ENST00000346342	214.691	176.924	252.457	1.42692	0.512906	0.0740059	0.557795	n
10050	USP14	ENST00000383589	1875.07	2021.66	1728.48	0.85498	-0.226038	0.0741469	0.557795	n
12095	TPM2	ENST00000329305	855.668	923.427	787.909	0.853245	-0.228968	0.0742532	0.558173	n
2343	GEMIN6	ENST00000409566	1.72276	3.44552	0	0	#NAME?	0.0743203	0.558301	n
2471	CSE1L	ENST00000262982	4459.46	4819.92	4099	0.85043	-0.233736	0.074672	0.559065	n
4603	FIGN	ENST00000333129	127.424	112.686	142.162	1.26158	0.335232	0.0745853	0.559065	n
6502	TAF8	ENST00000372978	36.516	30.4053	42.6268	1.40195	0.487434	0.0746621	0.559065	n
8210	ECHS1	ENST00000368547	2042.54	1882.89	2202.18	1.16957	0.225983	0.0745819	0.559065	n
10045	CLCN7	ENST00000262318	552.569	495.466	609.673	1.2305	0.29925	0.0746712	0.559065	n
6455	SUPT5H	ENST00000598725	1622.4	1482.76	1762.03	1.18834	0.24895	0.074818	0.559409	n
10129	GPR108	ENST00000430424	160.406	137.806	183.006	1.328	0.409255	0.0747889	0.559409	n
3061	CKAP2	ENST00000378037	356.745	414.417	299.073	0.721672	-0.470585	0.0749804	0.560248	n
2750	ASPHD1	ENST00000308748	34.2699	27.4397	41.1001	1.49783	0.582876	0.0753	0.561885	n
10729	MRPS31	ENST00000323563	133.965	150.687	117.244	0.778066	-0.362035	0.0752679	0.561885	n
2893	CAPN15	ENST00000219611	193.578	170.703	216.452	1.268	0.34256	0.0754957	0.56297	n
1522	C1orf198	ENST00000366663	163.463	142.773	184.153	1.28983	0.36718	0.0757857	0.56316	n
2404	XRN1	ENST00000264951	206.903	229.652	184.154	0.801882	-0.318539	0.0758231	0.56316	n
2879	FNBP1	ENST00000449089	238.56	262.56	214.56	0.817183	-0.291269	0.0757787	0.56316	n
5564	UBE2E3	ENST00000410062	133.097	151.756	114.438	0.754089	-0.407192	0.0758739	0.56316	n
7118	ZC3H7B	ENST00000352645	545.574	496.003	595.144	1.19988	0.262891	0.0756569	0.56316	n
12054	ANAPC2	ENST00000323927	487.411	431.507	543.315	1.25911	0.332406	0.075789	0.56316	n
118	RHBDF2	ENST00000313080	137.256	118.866	155.647	1.30943	0.388943	0.0764435	0.563273	n
1012	MFSD12	ENST00000355415	216.87	191.883	241.858	1.26044	0.333932	0.0762713	0.563273	n
1786	NPIPB3	ENST00000542817	15.753	21.2484	10.2576	0.482746	-1.05066	0.0761785	0.563273	n
3416	HINT3	ENST00000229633	53.7434	63.7499	43.7369	0.686071	-0.543571	0.076062	0.563273	n
4129	CFAP36	ENST00000339012	54.5093	65.151	43.8676	0.673323	-0.57063	0.0764068	0.563273	n
5042	CBSL	ENST00000398168	708.581	644.623	772.54	1.19844	0.261154	0.0763227	0.563273	n
6536	PRDX3	ENST00000298510	4630.6	4295.78	4965.42	1.15588	0.208994	0.0760159	0.563273	n
6599	CDIP1	ENST00000567695	168.996	144.507	193.485	1.33893	0.421078	0.0764106	0.563273	n
6780	HS2ST1	ENST00000370550	394.45	439.561	349.339	0.794745	-0.331436	0.0761592	0.563273	n
7304	POLR2G	ENST00000301788	472.999	432.061	513.937	1.1895	0.250356	0.0761447	0.563273	n
1389	JMJD8	ENST00000609261	178.783	156.113	201.453	1.29043	0.367854	0.0765828	0.563928	n
3006	TRAF3IP1	ENST00000391993	90.115	104.278	75.9519	0.728359	-0.457278	0.0766488	0.564042	n
694	ARL13B	ENST00000471138	98.3416	113.998	82.6848	0.725316	-0.463318	0.0769358	0.565038	n
4258	SCARB2	ENST00000264896	840.194	922.014	758.373	0.822518	-0.28188	0.0768745	0.565038	n
9870	FAM32A	ENST00000263384	9.76766	14.8072	4.72807	0.319308	-1.64698	0.0769327	0.565038	n
5966	LIN7B	ENST00000391864	3.95416	1.63616	6.27216	3.83347	1.93865	0.0770759	0.565696	n
9364	PHGDH	ENST00000369409	3760.58	3480.42	4040.74	1.16099	0.215356	0.0772614	0.566578	n
9816	CREB5	ENST00000357727	86.2479	72.8725	99.6234	1.36709	0.45111	0.0772975	0.566578	n
9052	CTC-435M10.3	ENST00000540732	637.277	574.368	700.187	1.21906	0.285763	0.0775236	0.567863	n
10162	UBC	ENST00000538617	19609.1	17957.7	21260.5	1.18392	0.243566	0.0777007	0.568788	n
1425	XAB2	ENST00000358368	1134.3	977.867	1290.73	1.31995	0.400478	0.0782804	0.56971	n
3136	CASC5	ENST00000346991	590.695	653.609	527.782	0.807488	-0.308488	0.0784383	0.56971	n
3354	TM9SF2	ENST00000376387	2518.2	2722.82	2313.58	0.849701	-0.234973	0.0780912	0.56971	n
3880	CNOT8	ENST00000285896	173.547	196.946	150.147	0.762377	-0.391423	0.0783326	0.56971	n
3974	SS18	ENST00000415083	365.731	327.185	404.277	1.23562	0.305236	0.0783811	0.56971	n
5589	EPS15	ENST00000371733	303.968	336.262	271.674	0.807924	-0.307709	0.0784061	0.56971	n
5619	ZBTB12	ENST00000611032	50.0555	40.0326	60.0784	1.50074	0.585673	0.0783707	0.56971	n
7444	PER1	ENST00000317276	140.166	121.703	158.63	1.30342	0.382302	0.0779451	0.56971	n
7917	ECE2	ENST00000324557	258.433	225.728	291.137	1.28977	0.367111	0.0782684	0.56971	n
9065	SNX18	ENST00000381410	123.618	106.072	141.164	1.33083	0.412323	0.0779043	0.56971	n
11100	DDX1	ENST00000621973	2031.99	2197.86	1866.13	0.849068	-0.236048	0.0782545	0.56971	n
12155	CIAO1	ENST00000488633	864.023	786.916	941.13	1.19597	0.258186	0.0780109	0.56971	n
8988	ZNF558	ENST00000301475	38.2842	45.826	30.7425	0.670852	-0.575934	0.0785079	0.569845	n
663	CD320	ENST00000301458	1066.3	954.988	1177.61	1.23311	0.302304	0.0787107	0.570567	n
2002	ACSL3	ENST00000392066	3086.73	3352.08	2821.39	0.841684	-0.248649	0.0787604	0.570567	n
10920	MCAT	ENST00000327555	60.7526	48.5933	72.9119	1.50045	0.585398	0.0787605	0.570567	n
4711	AP4S1	ENST00000542754	20.4691	26.4917	14.4465	0.545323	-0.874816	0.078935	0.571461	n
571	ZNF254	ENST00000613065	259.565	293.599	225.532	0.768163	-0.380516	0.0793274	0.572227	n
2764	ZNF556	ENST00000307635	1.53502	3.07005	0	0	#NAME?	0.0794199	0.572227	n
4048	SPG21	ENST00000204566	281.283	309.316	253.25	0.818741	-0.28852	0.0792239	0.572227	n
5389	KNSTRN	ENST00000608100	396.503	437.488	355.518	0.812636	-0.299319	0.0793576	0.572227	n
6356	HSD17B4	ENST00000515320	5994.11	6439.64	5548.58	0.861628	-0.214863	0.0794504	0.572227	n
9001	CBS	ENST00000398158	726.561	661.35	791.772	1.19721	0.259672	0.0794165	0.572227	n
11585	MRPS27	ENST00000261413	529.1	577.692	480.508	0.831771	-0.265741	0.0791448	0.572227	n
12197	CHST7	ENST00000276055	11.0482	7.26158	14.8349	2.04293	1.03064	0.0795701	0.57272	n
1166	CETN3	ENST00000522083	68.5155	87.4857	49.5453	0.566325	-0.820298	0.0801014	0.572985	n
1199	VANGL2	ENST00000368061	37.7429	30.0597	45.4262	1.5112	0.595696	0.0800231	0.572985	n
1555	LIN28B	ENST00000345080	235.375	262.805	207.944	0.79125	-0.337795	0.0797084	0.572985	n
2390	NUB1	ENST00000413040	462.713	524.039	401.387	0.765949	-0.38468	0.080201	0.572985	n
2477	NOC2L	ENST00000327044	2125.29	1948.17	2302.41	1.18183	0.241024	0.0800352	0.572985	n
2730	DYNC2LI1	ENST00000260605	128.987	145.853	112.121	0.768728	-0.379456	0.0798913	0.572985	n
5393	MUC15	ENST00000529533	85.4921	100.542	70.4424	0.700629	-0.513277	0.0797324	0.572985	n
6426	NCDN	ENST00000356090	301.759	270.794	332.725	1.2287	0.297136	0.0801702	0.572985	n
6456	NACA2	ENST00000521764	1168.64	1269.73	1067.56	0.840777	-0.250205	0.080244	0.572985	n
9032	SMARCA4	ENST00000344626	2759.22	2505.68	3012.75	1.20237	0.265875	0.0803245	0.572985	n
9394	CDC42EP2	ENST00000279249	21.2924	15.0647	27.5202	1.8268	0.869319	0.0801896	0.572985	n
10980	SMC1A	ENST00000322213	2752.02	2979.62	2524.42	0.847228	-0.239179	0.08029	0.572985	n
11110	HYPK	ENST00000442995	85.6214	100.006	71.2371	0.712329	-0.489384	0.0798853	0.572985	n
12062	LPIN2	ENST00000261596	252.419	276.979	227.858	0.822654	-0.281642	0.0798334	0.572985	n
986	MEF2D	ENST00000348159	133.416	116.229	150.603	1.29575	0.373784	0.0804215	0.573311	n
6309	KCTD20	ENST00000373731	227.484	252.253	202.714	0.803615	-0.315424	0.0804827	0.573382	n
1732	DLGAP5	ENST00000395425	616.696	690.376	543.016	0.786551	-0.346388	0.0805906	0.573784	n
7960	WRN	ENST00000298139	497.506	544.933	450.079	0.825935	-0.275899	0.0806846	0.574088	n
5498	ZBTB45	ENST00000600990	113.952	99.0775	128.826	1.30025	0.37879	0.0807755	0.574369	n
10623	CDT1	ENST00000301019	813.748	694.643	932.852	1.34292	0.425377	0.0808994	0.574884	n
4334	CLMN	ENST00000298912	43.7183	52.5606	34.8761	0.66354	-0.591744	0.081013	0.574961	n
11180	SLC12A7	ENST00000611005	551.126	484.591	617.66	1.2746	0.350045	0.0809886	0.574961	n
224	DDX20	ENST00000369702	420.128	460.694	379.562	0.823893	-0.279471	0.0814754	0.575893	n
661	OPA1	ENST00000361908	609.82	667.606	552.033	0.826885	-0.274241	0.081505	0.575893	n
4575	TTR	ENST00000237014	578.29	709.152	447.428	0.630934	-0.66444	0.0813106	0.575893	n
6855	GNAS	ENST00000265620	2660.56	2450.84	2870.28	1.17114	0.227914	0.0814253	0.575893	n
6887	KLHDC8B	ENST00000332780	46.5369	39.6524	53.4213	1.34724	0.430005	0.0814619	0.575893	n
9302	SPCS2	ENST00000532972	777.042	842.157	711.926	0.845361	-0.242361	0.0813102	0.575893	n
12139	PIEZO1	ENST00000301015	537.935	439.696	636.175	1.44685	0.532916	0.0812687	0.575893	n
2057	CTCF	ENST00000264010	727.224	657.198	797.25	1.21311	0.278705	0.0815886	0.576119	n
5132	RECQL4	ENST00000621189	118.7	101.84	135.559	1.33109	0.412609	0.0817815	0.577117	n
10779	TRIB3	ENST00000217233	468.248	380.056	556.44	1.4641	0.550014	0.0818924	0.577535	n
302	WDR6	ENST00000608424	1713.02	1571.08	1854.95	1.18068	0.239622	0.0821546	0.578798	n
4057	TAPBP	ENST00000434618	233.79	211.149	256.431	1.21446	0.280311	0.0823822	0.578798	n
4385	ENDOG	ENST00000372642	233.039	192.623	273.455	1.41964	0.505524	0.0821781	0.578798	n
7025	ATPAF1	ENST00000574428	244.876	273.976	215.776	0.787571	-0.344518	0.0822925	0.578798	n
7529	TMEM205	ENST00000593256	586.171	535.866	636.477	1.18775	0.248235	0.0823724	0.578798	n
9703	QPRT	ENST00000395384	1455.12	1298.47	1611.77	1.24128	0.311833	0.082331	0.578798	n
4042	SLC38A6	ENST00000533744	49.377	58.2947	40.4592	0.694047	-0.526896	0.0826632	0.579316	n
4857	PHF3	ENST00000515594	215.985	241.632	190.337	0.787714	-0.344256	0.0826276	0.579316	n
7286	TTK	ENST00000369798	521.758	576.149	467.366	0.81119	-0.301888	0.0825231	0.579316	n
8900	DZIP1L	ENST00000327532	69.0317	80.2585	57.8049	0.720233	-0.473464	0.0825961	0.579316	n
2032	KLF16	ENST00000250916	214.736	187.385	242.087	1.29193	0.369524	0.0828424	0.579482	n
3777	ZNF90	ENST00000434475	814.26	750.376	878.144	1.17027	0.226844	0.0827485	0.579482	n
5275	STARD10	ENST00000537947	103.609	88.7163	118.501	1.33573	0.417626	0.0828352	0.579482	n
6553	MRPL46	ENST00000312475	303.963	335.846	272.079	0.810132	-0.303772	0.0829756	0.579736	n
6733	TXLNG	ENST00000380122	256.253	282.144	230.362	0.816469	-0.29253	0.0829824	0.579736	n
164	DNAJB5	ENST00000312316	92.2203	80.3054	104.135	1.29674	0.374888	0.083173	0.580342	n
9658	DRG1	ENST00000331457	1065.29	1167.06	963.514	0.825587	-0.276507	0.0831271	0.580342	n
883	KIAA1033	ENST00000332180	662.469	720.778	604.159	0.838204	-0.254626	0.0832772	0.580639	n
5039	TGFB3	ENST00000238682	2.872	4.73306	1.01094	0.213591	-2.22708	0.0833194	0.580639	n
934	BCR	ENST00000359540	608.998	555.613	662.383	1.19217	0.253584	0.0839673	0.580855	n
2005	TOMM40	ENST00000405636	2442.84	2241.78	2643.89	1.17937	0.23802	0.084029	0.580855	n
2948	MOCS3	ENST00000244051	263.852	236.186	291.519	1.23428	0.30367	0.0834958	0.580855	n
4145	ATP5B	ENST00000262030	11389.6	10491.1	12288.2	1.1713	0.228108	0.0839404	0.580855	n
5098	FRA10AC1	ENST00000359204	100.754	129.242	72.2655	0.559149	-0.838695	0.0838925	0.580855	n
6202	CISD3	ENST00000613478	78.5795	67.565	89.5941	1.32604	0.407128	0.0840737	0.580855	n
7115	SMN1	ENST00000514951	432.956	480.975	384.938	0.800328	-0.321336	0.0840161	0.580855	n
7539	ZBTB12	ENST00000432044	50.2567	40.4349	60.0784	1.48581	0.571246	0.0834547	0.580855	n
8064	ANKRD13C	ENST00000370944	76.5231	89.6838	63.3625	0.70651	-0.501219	0.0841351	0.580855	n
8512	TBK1	ENST00000331710	275.294	306.129	244.46	0.798551	-0.324543	0.0836149	0.580855	n
9224	SLC15A4	ENST00000266771	160.972	137.989	183.956	1.33312	0.414804	0.0841466	0.580855	n
9243	OCEL1	ENST00000601529	8.8416	12.752	4.9312	0.3867	-1.37072	0.0836195	0.580855	n
9330	CISD3	ENST00000620783	78.5795	67.565	89.5941	1.32604	0.407128	0.0840737	0.580855	n
10597	SUDS3	ENST00000543473	99.9998	119.842	80.1575	0.66886	-0.580224	0.0838186	0.580855	n
11859	RBMX	ENST00000320676	3769.58	3510.34	4028.82	1.1477	0.198744	0.0837971	0.580855	n
2542	ZFP36L1	ENST00000439696	682.041	621.398	742.684	1.19518	0.257231	0.0843166	0.581426	n
1558	CTU2	ENST00000453996	196.47	175.75	217.19	1.23579	0.305432	0.0845282	0.581906	n
3866	SCYL2	ENST00000360820	1027.15	1101.22	953.074	0.865473	-0.20844	0.0844701	0.581906	n
7093	RPL35	ENST00000348462	1311.63	1636.06	987.2	0.603402	-0.728809	0.0845479	0.581906	n
12090	TUBB4B	ENST00000340384	10647.3	9843.31	11451.4	1.16336	0.218303	0.0845944	0.581906	n
1761	DHX30	ENST00000457607	1413.12	1304.16	1522.08	1.16709	0.222916	0.0847465	0.582363	n
5833	ABTB2	ENST00000435224	82.3223	71.1903	93.4543	1.31274	0.392579	0.0847687	0.582363	n
11863	GTPBP6	ENST00000326153	312.692	276.137	349.248	1.26476	0.338863	0.0848172	0.582363	n
6940	VPS54	ENST00000409558	155.223	175.299	135.146	0.770949	-0.375293	0.0848753	0.582404	n
1125	HNRNPA2B1	ENST00000356674	14757	16205.6	13308.3	0.82122	-0.284159	0.0851612	0.582469	n
2104	CUL5	ENST00000393094	177.435	198.988	155.882	0.783375	-0.352225	0.0849954	0.582469	n
2325	TRMT2A	ENST00000404751	246.518	220.625	272.411	1.23472	0.304186	0.0850917	0.582469	n
3054	MON1A	ENST00000455683	68.5616	57.9042	79.219	1.3681	0.452179	0.0851974	0.582469	n
10429	ATP6AP1	ENST00000369762	1516.75	1397.12	1636.38	1.17125	0.228048	0.0851498	0.582469	n
11891	NSMCE4A	ENST00000369023	301.408	332.558	270.258	0.812665	-0.299267	0.0849727	0.582469	n
4400	ZNF397	ENST00000330501	42.6471	51.8218	33.4725	0.645916	-0.630581	0.0853159	0.582922	n
642	AKR1C1	ENST00000434459	77.8371	89.4534	66.2207	0.740281	-0.433855	0.0853763	0.582978	n
9139	TMEM120A	ENST00000439537	189.381	165.425	213.337	1.28963	0.366952	0.0856382	0.58441	n
10191	ORAI2	ENST00000478730	18.3656	13.9634	22.7678	1.63053	0.705344	0.0857606	0.584889	n
1239	STK24	ENST00000376547	540.533	589.789	491.278	0.832972	-0.26366	0.0861024	0.58653	n
12101	NELFB	ENST00000634710	518.157	455.078	581.236	1.27722	0.353011	0.0861063	0.58653	n
675	XKR8	ENST00000373884	42.5773	33.4256	51.729	1.54759	0.630021	0.0865087	0.588913	n
7413	CH507-9B2.3	ENST00000620528	370.979	332.487	409.471	1.23154	0.300462	0.0866269	0.589243	n
9396	SEC13	ENST00000350697	3387.53	3148.23	3626.83	1.15202	0.204167	0.0867056	0.589243	n
9905	HELLS	ENST00000371327	455.159	499.185	411.134	0.82361	-0.279966	0.0868736	0.589243	n
10223	TAPBP	ENST00000548408	37.4087	29.9525	44.8649	1.49787	0.582913	0.086794	0.589243	n
10871	JDP2	ENST00000267569	4.75239	7.6856	1.81918	0.2367	-2.07887	0.0868505	0.589243	n
11741	TRIM67	ENST00000444294	32.6597	44.2808	21.0385	0.475115	-1.07365	0.0867745	0.589243	n
2798	RAB35	ENST00000229340	259.732	233.719	285.745	1.2226	0.28995	0.0869872	0.589259	n
6622	C7orf43	ENST00000316937	120.82	104.391	137.25	1.31476	0.394801	0.0870341	0.589259	n
9483	LOX	ENST00000231004	4376.95	4027.86	4726.04	1.17334	0.230616	0.0869548	0.589259	n
8707	MLX	ENST00000435881	389.373	354.646	424.099	1.19584	0.258021	0.0871536	0.589712	n
1496	PRDX5	ENST00000265462	882.986	815.857	950.115	1.16456	0.219786	0.0872192	0.589798	n
452	APPL2	ENST00000258530	203.104	223.573	182.636	0.816895	-0.291778	0.087506	0.590812	n
9990	PORCN	ENST00000359882	30.0794	24.4813	35.6775	1.45734	0.543334	0.0875277	0.590812	n
10171	REPIN1	ENST00000425389	227.409	190.092	264.726	1.39262	0.477797	0.087515	0.590812	n
1007	KALRN	ENST00000454902	10.2751	14.4224	6.1278	0.424881	-1.23487	0.0876136	0.590912	n
2158	CLUH	ENST00000435359	2212.43	2020.02	2404.83	1.1905	0.251567	0.0876483	0.590912	n
4619	HSPA2	ENST00000247207	187.377	166.522	208.231	1.25047	0.322469	0.0877565	0.591286	n
257	PITPNM1	ENST00000356404	217.438	195.95	238.925	1.21932	0.286072	0.0882192	0.592617	n
4941	DHRS7B	ENST00000579303	146.422	125.075	167.77	1.34135	0.42369	0.0882186	0.592617	n
5507	C19orf52	ENST00000270502	89.6553	75.0138	104.297	1.39037	0.47547	0.0881754	0.592617	n
6001	BUD31	ENST00000456893	18.6783	25.2483	12.1083	0.479568	-1.06019	0.0881273	0.592617	n
6258	MRPS5	ENST00000272418	505.608	557.253	453.963	0.814644	-0.295758	0.0880756	0.592617	n
5252	NOL8	ENST00000442668	380.669	418.953	342.385	0.817239	-0.29117	0.0883706	0.593277	n
536	HSP90B1	ENST00000299767	15023.4	16709.5	13337.3	0.798187	-0.3252	0.0901959	0.5933	n
1594	PSMA6	ENST00000261479	1345.02	1456.32	1233.72	0.847146	-0.239318	0.0902888	0.5933	n
1919	ITGB5	ENST00000296181	543.016	494.846	591.186	1.19469	0.256634	0.0891008	0.5933	n
2096	LPGAT1	ENST00000366997	381.382	418.8	343.963	0.821307	-0.284007	0.088908	0.5933	n
2434	TAF7	ENST00000313368	290.853	319.67	262.036	0.819707	-0.28682	0.0901937	0.5933	n
2507	TRIP6	ENST00000200457	932.991	817.185	1048.8	1.28342	0.359998	0.0898069	0.5933	n
2658	PDS5B	ENST00000315596	401.184	440.477	361.892	0.82159	-0.283509	0.0898683	0.5933	n
2977	SPTAN1	ENST00000358161	819.919	1021.92	617.918	0.604664	-0.725794	0.0887867	0.5933	n
3105	TMEM184B	ENST00000361906	273.578	229.344	317.812	1.38574	0.470661	0.0890048	0.5933	n
3484	ZNF324	ENST00000196482	72.0882	60.1208	84.0556	1.39811	0.48348	0.0900856	0.5933	n
3868	ETAA1	ENST00000272342	61.0455	72.7134	49.3776	0.679071	-0.558366	0.0896359	0.5933	n
4110	PLEKHG3	ENST00000471182	64.4039	52.0723	76.7355	1.47363	0.559378	0.0895548	0.5933	n
4310	MRPL37	ENST00000360840	1103.82	1017.14	1190.5	1.17043	0.227042	0.0893009	0.5933	n
4407	HIST1H2AM	ENST00000359611	1322.61	1142.86	1502.37	1.31457	0.394589	0.089995	0.5933	n
5006	MSH2	ENST00000543555	778.003	838.53	717.476	0.855636	-0.224931	0.0897006	0.5933	n
5017	FAM102A	ENST00000373095	25.3944	19.2454	31.5435	1.63902	0.71283	0.0891991	0.5933	n
5165	ZGRF1	ENST00000445203	70.2541	81.6744	58.8337	0.720344	-0.473242	0.0902751	0.5933	n
5979	RBM10	ENST00000329236	807.312	738.816	875.807	1.18542	0.245398	0.0887033	0.5933	n
6092	RUSC2	ENST00000361226	90.8685	79.7988	101.938	1.27744	0.353256	0.0898045	0.5933	n
6197	PYGB	ENST00000216962	1418.82	1305.07	1532.57	1.17432	0.231829	0.090593	0.5933	n
6425	FGFR1OP2	ENST00000546072	37.0766	44.6937	29.4594	0.659141	-0.601342	0.0887359	0.5933	n
6576	VRK2	ENST00000340157	245.249	272.902	217.597	0.797344	-0.326726	0.090525	0.5933	n
6612	PPP6C	ENST00000373547	520.504	566.113	474.896	0.838871	-0.253479	0.0888487	0.5933	n
6634	CCDC117	ENST00000421503	115.39	130.569	100.212	0.767501	-0.381759	0.089231	0.5933	n
8633	PAQR4	ENST00000318782	102.217	79.6216	124.812	1.56757	0.64853	0.0904801	0.5933	n
8845	TBC1D12	ENST00000225235	102.603	116.7	88.506	0.75841	-0.398951	0.0890375	0.5933	n
8862	KHK	ENST00000260599	223.99	197.384	250.595	1.26958	0.34435	0.0902242	0.5933	n
8888	CDIPT	ENST00000566113	161.885	145.56	178.21	1.22431	0.291966	0.0887382	0.5933	n
9028	C2orf49	ENST00000410049	54.1285	64.4434	43.8136	0.679876	-0.556656	0.0905209	0.5933	n
9203	NEK7	ENST00000367385	122.748	138.307	107.19	0.775012	-0.367709	0.0886083	0.5933	n
9963	WDR75	ENST00000314761	683.691	747.733	619.648	0.828702	-0.271075	0.0899864	0.5933	n
10277	NARFL	ENST00000251588	137.837	120.249	155.425	1.29252	0.370185	0.089199	0.5933	n
10616	SLC43A2	ENST00000412517	109.476	96.9461	122.006	1.2585	0.3317	0.0901465	0.5933	n
10916	ZNF358	ENST00000597229	68.1501	53.6392	82.661	1.54105	0.623918	0.0901766	0.5933	n
10957	UTP6	ENST00000261708	699.512	758.13	640.894	0.845362	-0.242359	0.0895995	0.5933	n
11056	HLTF	ENST00000310053	1113.47	1242.14	984.802	0.79283	-0.334917	0.0884275	0.5933	n
11078	USP35	ENST00000529308	30.8008	23.9304	37.6713	1.5742	0.65462	0.0904688	0.5933	n
11104	ENTHD2	ENST00000300714	44.478	35.5974	53.3587	1.49895	0.583953	0.0888366	0.5933	n
11305	ATP6V0B	ENST00000236067	970.944	816.84	1125.05	1.37732	0.461861	0.0898262	0.5933	n
12176	BAG5	ENST00000299204	90.7355	103.965	77.5062	0.745505	-0.423711	0.0900485	0.5933	n
1320	CKAP2L	ENST00000302450	296.446	336.467	256.424	0.762108	-0.391933	0.0907101	0.593305	n
7750	COMMD10	ENST00000274458	179.607	200.476	158.739	0.791812	-0.33677	0.0909105	0.594268	n
4882	AKR1B1	ENST00000285930	14.6279	10.5317	18.7241	1.77788	0.830158	0.0910206	0.59464	n
9790	SOX18	ENST00000340356	35.8299	28.6026	43.0573	1.50536	0.59011	0.0910813	0.594688	n
309	RPS6	ENST00000315377	5286.9	4773.14	5800.65	1.21527	0.281275	0.091406	0.594792	n
788	AHCYL1	ENST00000369799	1821.89	1677.66	1966.12	1.17194	0.228899	0.091508	0.594792	n
1347	LTA4H	ENST00000228740	674.758	731.847	617.669	0.843988	-0.244706	0.0912801	0.594792	n
2160	POLR3K	ENST00000293860	39.8772	32.8085	46.946	1.43091	0.516935	0.0917142	0.594792	n
2687	ZNF605	ENST00000360187	32.4263	38.1406	26.7119	0.700353	-0.513845	0.0916821	0.594792	n
3094	PSKH1	ENST00000291041	69.9217	60.2869	79.5566	1.31964	0.400139	0.0917245	0.594792	n
5410	CLGN	ENST00000414773	559.101	632.49	485.713	0.767938	-0.380938	0.0912162	0.594792	n
7351	SERPINF1	ENST00000254722	1525.01	1637.48	1412.54	0.862632	-0.213182	0.091632	0.594792	n
10432	TBC1D17	ENST00000535102	181.924	160.57	203.279	1.26599	0.340266	0.091537	0.594792	n
11254	DEK	ENST00000397239	629.4	751.683	507.117	0.674642	-0.567805	0.0917357	0.594792	n
11397	ZNF354B	ENST00000322434	34.0441	41.3938	26.6945	0.644891	-0.632874	0.0915134	0.594792	n
12217	SUV39H1	ENST00000376687	471.192	421.502	520.883	1.23578	0.305422	0.091181	0.594792	n
1954	CEACAM8	ENST00000244336	44.0055	36.9485	51.0626	1.38199	0.466751	0.0919636	0.594889	n
3861	RPLP0	ENST00000546989	6357.56	5793.69	6921.43	1.19465	0.256587	0.0919542	0.594889	n
5072	OXSR1	ENST00000311806	511.774	558.456	465.091	0.832816	-0.263931	0.0919005	0.594889	n
9451	DUSP3	ENST00000226004	455.241	415.821	494.661	1.1896	0.250476	0.0918953	0.594889	n
357	ZNF574	ENST00000359044	325.744	283.034	368.454	1.3018	0.38051	0.0925474	0.595221	n
3013	SF3B4	ENST00000271628	1674.67	1541.84	1807.5	1.1723	0.229343	0.0924411	0.595221	n
3563	IPMK	ENST00000373935	155.362	177.507	133.218	0.750494	-0.414088	0.0924928	0.595221	n
4014	TAGLN2	ENST00000368097	2720.83	2487.06	2954.61	1.18799	0.248528	0.0924615	0.595221	n
6584	CEP350	ENST00000367607	239.989	266.987	212.99	0.797755	-0.325982	0.0923188	0.595221	n
7648	ERH	ENST00000557016	219.515	187.401	251.629	1.34273	0.425172	0.0922355	0.595221	n
7715	ESRRA	ENST00000000442	165.196	147.203	183.189	1.24447	0.315528	0.0923097	0.595221	n
9806	FOXA1	ENST00000250448	602.799	551.844	653.754	1.18467	0.244487	0.0924429	0.595221	n
10165	SH3GLB1	ENST00000482504	271.857	299.394	244.319	0.816045	-0.29328	0.0921825	0.595221	n
770	PTPRU	ENST00000373779	67.9381	57.6482	78.228	1.35699	0.44041	0.0926031	0.595237	n
[truncated: 10,326 more rows]

## Sheet: 1 hr treatment
number	name	id	baseMean	baseMeanA	baseMeanB	foldChange	log2FoldChange	pval	padj	stall?
4894	MDK	ENST00000395566	314.118	523.686	104.549	0.199641	-2.32452	1.72e-26	1.93e-22	y	32
10645	CCR1	ENST00000296140	21.3199	35.032	7.60782	0.217168	-2.20312	2.91e-05	0.0163357	y	105
2537	PCSK9	ENST00000302118	362.69	592.918	132.462	0.223406	-2.16226	1.5e-08	2.1e-05	y	61
6735	HSD17B11	ENST00000358290	512.055	798.439	225.67	0.282639	-1.82297	4.6e-18	1.72e-14	y	18
7278	MST1	ENST00000449682	224.706	347.365	102.046	0.293773	-1.76723	1.48e-10	3.31e-07	y	49
3487	LTBP3	ENST00000301873	196.803	303.657	89.9486	0.296217	-1.75527	7.59e-10	1.42e-06	y	121
4134	RPL27	ENST00000253788	2814.99	4241.94	1388.04	0.327218	-1.61168	2.69e-18	1.51e-14	y	28
8953	CDH1	ENST00000261769	105.567	153.786	57.3476	0.372904	-1.42312	1.15e-07	0.000107275	y	742
3241	PCBP1	ENST00000303577	3948.17	5672.89	2223.45	0.391943	-1.35128	5.78e-15	1.62e-11	y	34
1662	DPCD	ENST00000370151	105.267	149.168	61.3665	0.411391	-1.28142	2.63e-06	0.00196801	y	41
2344	BCAP31	ENST00000345046	1558.92	2192.47	925.369	0.422067	-1.24445	7.26e-09	1.16e-05	y	38
9278	PODXL2	ENST00000342480	313.796	438.739	188.853	0.430446	-1.21609	0.000143682	0.0619544	y	172
6840	PLA2G15	ENST00000219345	68.9651	96.243	41.6872	0.433145	-1.20708	3.3e-05	0.017614	y	42
8463	USO1	ENST00000514213	486.369	668.067	304.672	0.45605	-1.13273	4.24e-07	0.000365374	y	344
6752	SUMF1	ENST00000272902	161.556	220.229	102.883	0.467163	-1.098	2.11e-05	0.0124468	y	50
3617	EMC7	ENST00000256545	497.341	676.204	318.478	0.470979	-1.08626	6.06e-07	0.000485449	y	31
426	CD99	ENST00000624481	573.05	773.49	372.611	0.481726	-1.05371	6.86e-08	7e-05	y	44
11662	SUMF2	ENST00000434526	218.214	289.521	146.907	0.507413	-0.978768	5.92e-06	0.00414921	y	81
3161	PCBP2	ENST00000359282	4629.4	6096.33	3162.48	0.518751	-0.946886	2.1e-08	2.61e-05	y	34
9115	NAGA	ENST00000402937	118.425	153.967	82.8825	0.538312	-0.893486	0.000136003	0.0609893	y	107
5317	BRI3BP	ENST00000341446	192.937	248.546	137.328	0.552525	-0.85589	1.49e-05	0.00929214	y	47
3287	IFI30	ENST00000407280	551.204	669.776	432.631	0.645934	-0.630542	0.000102622	0.0522952	y	95
9391	MRPL45	ENST00000621878	440.434	543.174	337.695	0.621707	-0.685694	0.000323888	0.134485	y	78
3864	CDO1	ENST00000250535	66.3377	89.1554	43.52	0.488136	-1.03464	0.000733052	0.265105	y	35
12154	GEMIN8	ENST00000398355	59.9667	80.4263	39.5071	0.491221	-1.02556	0.00148462	0.475546	y	70
6234	SEMA4B	ENST00000332496	95.29	123.113	67.4674	0.548014	-0.867715	0.00155542	0.484384	y	389
9573	PREX2	ENST00000288368	21.4441	31.1875	11.7007	0.375172	-1.41438	0.00220117	0.666953	y	950
9886	PDPR	ENST00000288050	329.851	393.028	266.674	0.67851	-0.559558	0.00258177	0.74216	y	463
11381	TM2D3	ENST00000333202	153.638	210.226	97.0503	0.461646	-1.11514	0.00291617	0.797396	y	66
147	PFDN6	ENST00000547641	33.4978	41.0347	25.961	0.632659	-0.660501	0.211062	1	y	64
196	MYEF2	ENST00000267836	81.4129	99.6276	63.1982	0.634344	-0.656663	0.0540073	1	y	296
198	CCZ1	ENST00000325974	236.219	267.025	205.412	0.769258	-0.37846	0.103481	1	y	341
231	TMED2	ENST00000262225	2036.09	2062.96	2009.22	0.973948	-0.0380837	0.599282	1	y	38
376	PCYOX1L	ENST00000274569	25.8054	33.0932	18.5176	0.559557	-0.837642	0.0121539	1	y	236
413	KIAA1919	ENST00000368847	45.3174	56.3348	34.3	0.608859	-0.71582	0.365683	1	y	224
430	SNRNP35	ENST00000526639	100.44	121.164	79.7153	0.65791	-0.604038	0.0467898	1	y	61
517	SETSIP	ENST00000485873	447.013	459.267	434.758	0.946634	-0.0791218	0.561726	1	y	213
575	TRMU	ENST00000290846	64.6856	72.3346	57.0365	0.788509	-0.342801	0.183572	1	y	280
699	TOR1B	ENST00000259339	103.576	128.726	78.4263	0.609252	-0.71489	0.0519623	1	y	140
790	VPS25	ENST00000253794	706.709	769.19	644.228	0.837542	-0.255767	0.212623	1	y	21
915	SLC5A3	ENST00000381151	58.6418	72.7185	44.565	0.612843	-0.70641	0.0339352	1	y	455
924	2016-03-06	ENST00000503788	362.294	414.799	309.789	0.746841	-0.421126	0.100998	1	y	387
1028	PFDN6	ENST00000552711	33.4978	41.0347	25.961	0.632659	-0.660501	0.211062	1	y	64
1105	TAF15	ENST00000605844	871.19	1120.97	621.409	0.554349	-0.851133	0.193599	1	y	323
1142	AC013461.1	ENST00000375213	137.53	167.166	107.893	0.645424	-0.631681	0.0101044	1	y	152
1149	FOXO3	ENST00000343882	31.3063	35.7001	26.9125	0.753849	-0.407652	0.22445	1	y	513
1263	PLEC	ENST00000345136	483.004	592.022	373.986	0.631709	-0.662667	0.0652989	1	y	1003
1297	DKK3	ENST00000326932	7.35985	10.9046	3.81514	0.349866	-1.51512	0.0838331	1	y	251
1350	STON2	ENST00000555447	52.9338	57.8292	48.0385	0.830696	-0.267607	0.222436	1	y	328
1353	TMEM138	ENST00000278826	34.8368	32.455	37.2185	1.14677	0.197582	0.682601	1	y	96
1471	HIST1H2BG	ENST00000541790	2485.74	2501.65	2469.83	0.987282	-0.0184655	0.446642	1	y	63
1579	FLNC	ENST00000325888	116.891	135.147	98.635	0.729836	-0.454357	0.13566	1	y	902
1586	PFDN6	ENST00000548040	33.4978	41.0347	25.961	0.632659	-0.660501	0.211062	1	y	64
1595	SKI	ENST00000378536	122.99	151.968	94.0117	0.618628	-0.692856	0.0199385	1	y	407
1653	N4BP1	ENST00000262384	26.8903	31.184	22.5967	0.724625	-0.464694	0.494785	1	y	667
1814	SLC52A2	ENST00000532887	226.232	236.168	216.296	0.915855	-0.126809	0.262333	1	y	227
1828	GRIA3	ENST00000611689	4.59173	5.17058	4.01288	0.776097	-0.36569	0.795913	1	y	61
1870	PTAR1	ENST00000377200	51.3618	53.914	48.8096	0.905324	-0.143494	0.580711	1	y	220
1882	ENPP2	ENST00000427067	632.196	708.389	556.003	0.784883	-0.34945	0.0440207	1	y	327
2029	EMC10	ENST00000376918	48.8898	61.4801	36.2995	0.590427	-0.76017	0.0286992	1	y	149
2041	HIST1H2BN	ENST00000396980	1682.6	1770.42	1594.78	0.900792	-0.150735	0.221345	1	y	61
2046	OBFC1	ENST00000224950	7.58827	9.9334	5.24313	0.527829	-0.921858	0.359246	1	y	272
2056	ATN1	ENST00000396684	110.797	127.226	94.3684	0.741741	-0.431013	0.076983	1	y	620
2086	H2BFS	ENST00000599962	2933.75	2850.92	3016.58	1.05811	0.0814862	0.522216	1	y	63
2163	WDR24	ENST00000293883	59.7742	74.1008	45.4476	0.613321	-0.705286	0.0191261	1	y	457
2165	MRPL49	ENST00000279242	64.1044	69.4021	58.8068	0.847335	-0.238995	0.324947	1	y	102
2336	LIMA1	ENST00000341247	65.5445	82.7318	48.3572	0.584505	-0.774712	0.243759	1	y	432
2364	NFU1	ENST00000303698	134.092	153.556	114.628	0.746489	-0.421808	0.355806	1	y	137
2379	ZFYVE1	ENST00000394207	8.42755	10.6254	6.22966	0.586297	-0.770297	0.259903	1	y	168
2505	AURKA	ENST00000371356	334.825	349.019	320.63	0.918662	-0.122395	0.707327	1	y	259
2541	HIST1H2BH	ENST00000619466	1127.83	1141.7	1113.96	0.9757	-0.035491	0.464887	1	y	67
2614	PAG1	ENST00000220597	46.2931	58.0998	34.4863	0.59357	-0.752511	0.0263106	1	y	58
2710	PPFIBP2	ENST00000533792	21.958	29.3012	14.6147	0.498775	-1.00354	0.045542	1	y	475
2841	GPX3	ENST00000388825	128.907	125.602	132.212	1.05263	0.0739993	0.53774	1	y	71
2872	UBE3C	ENST00000348165	273.118	292.771	253.465	0.865745	-0.207985	0.258749	1	y	510
3007	TC2N	ENST00000360594	42.4689	51.678	33.2598	0.643597	-0.635771	0.510889	1	y	337
3027	VAC14	ENST00000261776	296.157	315.425	276.888	0.877825	-0.187994	0.172748	1	y	289
3057	COL6A1	ENST00000361866	76.074	94.9033	57.2447	0.60319	-0.729315	0.107388	1	y	475
3118	ADAM23	ENST00000374415	82.7279	95.6249	69.8309	0.730259	-0.453519	0.243519	1	y	357
3140	LDAH	ENST00000402479	6.29515	8.47498	4.11531	0.485584	-1.04221	0.485596	1	y	90
3211	PQLC3	ENST00000295083	7.92994	13.4087	2.45121	0.182808	-2.4516	0.00910634	1	y	109
3213	MFGE8	ENST00000268151	41.6275	47.2727	35.9823	0.761165	-0.39372	0.384162	1	y	142
3346	ZNF83	ENST00000541777	5.83286	8.22798	3.43774	0.417811	-1.25908	0.224633	1	y	401
3417	SSR1	ENST00000397511	1073.03	1220.71	925.358	0.758048	-0.399639	0.272298	1	y	47
3464	DUSP7	ENST00000495880	26.6474	30.2351	23.0596	0.762675	-0.39086	0.199574	1	y	283
3475	SNU13	ENST00000402458	733.669	807.399	659.939	0.817365	-0.290948	0.0366747	1	y	52
3578	PSMB10	ENST00000574576	7.78557	12.3613	3.20985	0.25967	-1.94525	0.0649885	1	y	61
3648	CHAC2	ENST00000295304	66.8531	81.5695	52.1367	0.639169	-0.645731	0.317261	1	y	34
3659	SLC38A10	ENST00000374759	566.729	623.279	510.18	0.818542	-0.288872	0.0454754	1	y	185
3833	PPARA	ENST00000407236	6.75769	9.2144	4.30099	0.466768	-1.09922	0.283014	1	y	164
3873	TAF15	ENST00000617382	871.19	1120.97	621.409	0.554349	-0.851133	0.193599	1	y	323
3892	DDHD1	ENST00000323669	36.5723	40.764	32.3807	0.794344	-0.332164	0.706315	1	y	470
4015	UBE2R2	ENST00000263228	26.5973	30.477	22.7177	0.745406	-0.423902	0.505284	1	y	173
4070	CCNH	ENST00000256897	39.8116	46.7567	32.8665	0.702927	-0.508554	0.518371	1	y	215
4085	CHST3	ENST00000373115	60.0612	66.9031	53.2192	0.795467	-0.330127	0.12606	1	y	196
4230	SERINC5	ENST00000507668	472.948	466.6	479.296	1.02721	0.0387329	0.641184	1	y	169
4287	RNF121	ENST00000530137	99.7534	108.682	90.8245	0.835687	-0.258966	0.130989	1	y	138
4298	AHCYL2	ENST00000325006	45.5381	57.6022	33.4741	0.581125	-0.783079	0.0286647	1	y	391
4437	POGLUT1	ENST00000295588	88.8155	110.247	67.3836	0.611203	-0.710277	0.0093503	1	y	48
4467	MAML1	ENST00000292599	54.7207	69.9249	39.5164	0.565126	-0.823356	0.00957445	1	y	638
4554	TIGD6	ENST00000515406	7.91233	9.71167	6.11299	0.629448	-0.66784	0.415534	1	y	327
4574	TUBA4A	ENST00000398989	41.391	51.1107	31.6714	0.619663	-0.690445	0.0480679	1	y	44
4582	ERP29	ENST00000552052	35.9449	37.8894	34.0005	0.897361	-0.15624	0.698567	1	y	37
4698	STARD3	ENST00000580611	56.2714	69.1619	43.3808	0.627236	-0.67292	0.0174151	1	y	282
4743	FOXC1	ENST00000380874	23.5458	33.2832	13.8084	0.414876	-1.26925	0.255898	1	y	145
4805	UQCC1	ENST00000349714	187.081	219.543	154.618	0.704271	-0.505798	0.0573863	1	y	127
4874	IGDCC3	ENST00000327987	19.9033	26.1405	13.666	0.522793	-0.935688	0.0381943	1	y	182
4934	PRKAR2A	ENST00000265563	177.537	194.485	160.589	0.825712	-0.27629	0.416313	1	y	269
4958	PIP5K1C	ENST00000335312	111.941	117.489	106.393	0.90556	-0.143118	0.405542	1	y	254
4961	PPP2R2D	ENST00000455566	44.5054	51.2083	37.8024	0.73821	-0.437897	0.265785	1	y	256
4996	DESI1	ENST00000263256	121.658	135.726	107.589	0.792692	-0.335167	0.706747	1	y	48
5000	ATP1B3	ENST00000286371	440.902	464.983	416.822	0.896423	-0.157748	0.910908	1	y	149
5053	SLC1A1	ENST00000262352	75.4332	87.1329	63.7334	0.73145	-0.451169	0.107735	1	y	337
5075	KIAA0907	ENST00000368320	28.6523	38.0866	19.2181	0.504589	-0.98682	0.464613	1	y	465
5266	HOMER3	ENST00000392351	29.1648	36.0249	22.3047	0.619147	-0.691646	0.129717	1	y	86
5279	TBC1D31	ENST00000521914	5.331	6.92686	3.73515	0.539228	-0.891033	0.4983	1	y	63
5294	FAM83G	ENST00000388995	40.9585	46.4322	35.4849	0.764231	-0.38792	0.18338	1	y	445
5339	ZNF583	ENST00000333201	19.7655	24.3521	15.1789	0.62331	-0.681979	0.486849	1	y	325
5386	DLG1	ENST00000346964	305.947	321.225	290.669	0.904878	-0.144204	0.382784	1	y	330
5505	LIFR	ENST00000263409	88.1995	93.0741	83.3249	0.895254	-0.159631	0.624152	1	y	615
5509	STAM2	ENST00000263904	80.6136	93.8728	67.3544	0.717507	-0.478934	0.21055	1	y	268
5519	LSM4	ENST00000252816	206.7	232.667	180.733	0.776788	-0.364406	0.0920556	1	y	62
5527	ORAI1	ENST00000616379	11.6662	13.3412	9.99112	0.748893	-0.417169	0.379013	1	y	236
5549	NNMT	ENST00000535401	26.3677	33.078	19.6574	0.594276	-0.750795	0.0313847	1	y	140
5643	HIST2H2BF	ENST00000545683	2578.66	2797.66	2359.65	0.843436	-0.24565	0.100328	1	y	61
5780	MAPRE1	ENST00000375571	1092.33	1287.5	897.148	0.696811	-0.521161	0.0880984	1	y	81
5784	GUK1	ENST00000366728	82.5682	84.1748	80.9615	0.961826	-0.0561522	0.455104	1	y	83
5877	HIST1H2BL	ENST00000377401	1940.9	1909.43	1972.37	1.03296	0.0467848	0.540534	1	y	63
6111	ELOF1	ENST00000252445	11.6344	14.1869	9.08181	0.640153	-0.643512	0.571381	1	y	30
6183	PTPN18	ENST00000175756	19.1767	25.0461	13.3073	0.53131	-0.912374	0.0281096	1	y	289
6231	NDUFAB1	ENST00000007516	13.7799	20.9677	6.59223	0.3144	-1.66933	0.57037	1	y	100
6302	ARF5	ENST00000000233	509.555	539.415	479.695	0.889287	-0.169279	0.277778	1	y	68
6431	HIST3H2BB	ENST00000620438	1379.76	1347.39	1412.14	1.04806	0.0677174	0.595603	1	y	61
6449	TMEM187	ENST00000369982	12.1003	15.373	8.82769	0.574234	-0.800289	0.174347	1	y	106
6580	PFDN6	ENST00000547952	33.4978	41.0347	25.961	0.632659	-0.660501	0.211062	1	y	64
6767	MEF2A	ENST00000558812	27.8134	34.8284	20.7983	0.597165	-0.743798	0.369467	1	y	327
6899	CDCA7L	ENST00000356195	180.994	195.674	166.314	0.849958	-0.234537	0.28113	1	y	233
7007	CHP1	ENST00000334660	148.227	178.369	118.085	0.662025	-0.595042	0.0241961	1	y	133
7111	MGST3	ENST00000367885	881.956	971.692	792.219	0.815299	-0.2946	0.121779	1	y	52
7124	UBE2G2	ENST00000345496	87.5285	75.2925	99.7645	1.32503	0.40602	0.820783	1	y	96
7158	GALNT1	ENST00000269195	545.57	565.767	525.374	0.928606	-0.106862	0.878929	1	y	198
7175	RALY	ENST00000246194	631.513	693.88	569.147	0.820239	-0.285883	0.190887	1	y	181
7186	R3HCC1	ENST00000265806	103.773	122.235	85.3118	0.697932	-0.518841	0.111934	1	y	85
7200	JUND	ENST00000252818	148.624	144.095	153.154	1.06287	0.0879594	0.585631	1	y	222
7210	MAPRE3	ENST00000405074	28.9163	36.4356	21.3971	0.587257	-0.767935	0.169695	1	y	68
7230	FANCC	ENST00000289081	7.37739	10.9791	3.77569	0.343898	-1.53995	0.111322	1	y	315
7275	CD151	ENST00000322008	923.418	1038.83	808.005	0.777802	-0.362525	0.00786333	1	y	115
7334	HIST1H2BJ	ENST00000339812	1109.22	1222.69	995.761	0.814404	-0.296183	0.109032	1	y	62
7349	MCTS1	ENST00000371317	87.4861	90.721	84.2513	0.928686	-0.106738	0.487615	1	y	91
7409	XXYLT1	ENST00000310380	1.5702	2.32808	0.812326	0.348925	-1.51901	0.602788	1	y	338
7422	TOM1	ENST00000449058	248.923	264.173	233.672	0.884543	-0.176996	0.206321	1	y	221
7486	MUC13	ENST00000616727	104.479	117.471	91.4873	0.778806	-0.360665	0.126858	1	y	364
7492	GINS1	ENST00000262460	732.921	853.687	612.155	0.717072	-0.479811	0.030979	1	y	26
7512	ATP5F1	ENST00000483994	1062.78	1091.04	1034.52	0.948195	-0.0767442	0.9777	1	y	69
7527	GPRIN1	ENST00000303991	19.5536	27.8507	11.2565	0.404171	-1.30696	0.0264377	1	y	743
7556	HIST1H2BB	ENST00000615966	2378.99	2640.16	2117.83	0.802159	-0.318041	0.0672375	1	y	67
7637	ARID4B	ENST00000349213	60.6061	75.0378	46.1743	0.615347	-0.700528	0.100566	1	y	941
7645	RHOD	ENST00000308831	22.6998	23.9816	21.4179	0.893099	-0.163108	0.616361	1	y	145
7660	FAM110A	ENST00000246100	6.50549	8.55279	4.45819	0.521256	-0.939936	0.58199	1	y	210
7694	RPRD1B	ENST00000373433	23.7584	28.2621	19.2548	0.681293	-0.553653	0.589312	1	y	255
7739	PTGDR2	ENST00000332539	25.5158	33.6161	17.4154	0.518069	-0.948785	0.0122449	1	y	128
7785	ATF1	ENST00000552510	18.4884	19.5219	17.4549	0.894119	-0.161461	0.446671	1	y	104
7829	GTF2A1	ENST00000434192	101.551	122.579	80.5232	0.65691	-0.606232	0.0444741	1	y	226
7905	HIST1H2BF	ENST00000356530	1118	1129.74	1106.25	0.979205	-0.0303177	0.469999	1	y	63
8213	SCAMP4	ENST00000409472	128.135	147.758	108.511	0.734383	-0.445395	0.0368568	1	y	122
8317	TSSC4	ENST00000451491	26.8828	29.4248	24.3408	0.82722	-0.273656	0.413569	1	y	198
8367	MICAL3	ENST00000441493	119.172	141.497	96.847	0.684447	-0.546989	0.0306597	1	y	709
8385	SCYL3	ENST00000367771	48.5586	52.8534	44.2638	0.837483	-0.255869	0.40887	1	y	208
8387	TMEM209	ENST00000397622	549.06	596.837	501.284	0.8399	-0.25171	0.15332	1	y	225
8449	VOPP1	ENST00000285279	111.334	128.498	94.1706	0.732856	-0.448398	0.0993635	1	y	45
8518	PDP2	ENST00000311765	53.9917	61.8862	46.0972	0.74487	-0.424939	0.0888207	1	y	224
8546	CHTOP	ENST00000403433	132.677	156.994	108.359	0.690209	-0.534896	0.0700251	1	y	113
8569	ZFHX3	ENST00000397992	130.659	181.181	80.1374	0.442305	-1.17689	0.617494	1	y	1995
8620	SECISBP2	ENST00000375807	115.993	133.3	98.6857	0.740329	-0.433761	0.241886	1	y	350
8654	TGDS	ENST00000261296	35.4781	44.5926	26.3636	0.591209	-0.758259	0.155581	1	y	214
8714	ZNF419	ENST00000521754	6.27493	9.51036	3.0395	0.319599	-1.64567	0.2114	1	y	42
8744	ANP32E	ENST00000583931	478.823	554.61	403.037	0.726702	-0.460563	0.599664	1	y	156
8778	RNFT1	ENST00000305783	40.0433	48.7395	31.3471	0.643155	-0.636762	0.279081	1	y	176
8787	ZNF581	ENST00000270451	0.259642	0.362078	0.157205	0.434175	-1.20365	1	1	y	147
8892	KIF23	ENST00000352331	818.73	919.606	717.854	0.78061	-0.357326	0.05873	1	y	317
8905	TRAK1	ENST00000487159	26.4017	28.5722	24.2312	0.848068	-0.237748	0.256149	1	y	478
8920	NUDT2	ENST00000346365	44.3892	60.7437	28.0348	0.461526	-1.11552	0.0471578	1	y	43
8960	ARF4	ENST00000303436	635.732	737.32	534.145	0.724441	-0.465059	0.0577783	1	y	53
8966	TMEM54	ENST00000373463	5.95884	8.91487	3.00281	0.336832	-1.5699	0.217212	1	y	84
8978	SLC17A5	ENST00000355773	122.854	129.495	116.213	0.897437	-0.156117	0.679785	1	y	250
8987	PRCC	ENST00000271526	212.842	250.975	174.709	0.696121	-0.522591	0.0295435	1	y	243
9030	CCR6	ENST00000400926	131.064	156.717	105.412	0.672629	-0.572118	0.0351461	1	y	232
9264	KLHL25	ENST00000337975	83.4607	90.9385	75.983	0.835542	-0.259215	0.338221	1	y	314
9304	HIST1H2BK	ENST00000356950	3515.82	3538.13	3493.52	0.98739	-0.0183083	0.428484	1	y	63
9353	ENTPD2	ENST00000355097	55.0726	66.5447	43.6005	0.655206	-0.609979	0.11723	1	y	47
9360	ANP32B	ENST00000339399	1714.01	2045.94	1382.08	0.675523	-0.565923	0.361383	1	y	155
9371	ITPRIPL2	ENST00000381440	37.0157	41.6895	32.3419	0.77578	-0.36628	0.211703	1	y	115
9374	CDKN2A	ENST00000530628	45.1005	54.4559	35.7451	0.656405	-0.607342	0.0718728	1	y	63
9542	PHF13	ENST00000377648	72.2831	78.5306	66.0356	0.840891	-0.25001	0.121318	1	y	124
9596	SLC9A8	ENST00000361573	44.8671	52.9444	36.7897	0.694874	-0.525177	0.0576982	1	y	454
9627	LDLRAP1	ENST00000374338	35.4708	38.9229	32.0187	0.822619	-0.281704	0.465997	1	y	175
9663	CNPY3	ENST00000372836	117.124	139.831	94.4166	0.675219	-0.566574	0.0957336	1	y	115
9734	PDE5A	ENST00000354960	27.0055	31.3755	22.6356	0.721441	-0.471047	0.57185	1	y	326
9811	ELK1	ENST00000247161	39.4213	46.6329	32.2098	0.690711	-0.533846	0.354215	1	y	102
9840	TAF5L	ENST00000258281	144.193	160.001	128.385	0.802405	-0.317597	0.0907463	1	y	199
9850	ZDHHC14	ENST00000414563	19.7777	20.0733	19.4822	0.970552	-0.043122	0.716159	1	y	339
9904	TM4SF4	ENST00000305354	264.522	288.537	240.508	0.833544	-0.262671	0.723264	1	y	48
9957	NUBP2	ENST00000262302	235.193	276.84	193.546	0.699127	-0.516374	0.0121506	1	y	37
9980	MAGED2	ENST00000375058	122.561	151.167	93.9559	0.621538	-0.686085	0.00404669	1	y	381
10114	TC2N	ENST00000632584	42.4689	51.678	33.2598	0.643597	-0.635771	0.510889	1	y	337
10313	SLC5A11	ENST00000565769	5.2213	8.10806	2.33454	0.287928	-1.79622	0.135852	1	y	396
10389	JUP	ENST00000310706	711.692	747.624	675.76	0.903877	-0.145801	0.286548	1	y	249
10391	UBXN6	ENST00000301281	68.848	72.1752	65.5207	0.907801	-0.139552	0.401121	1	y	259
10431	ANTXR2	ENST00000403729	198.248	218.965	177.531	0.810775	-0.302626	0.17501	1	y	155
10506	NCKAP5L	ENST00000335999	36.2137	43.3443	29.0832	0.670982	-0.575655	0.203703	1	y	451
10520	SNX33	ENST00000569152	38.4349	48.359	28.5108	0.589566	-0.762275	0.0387658	1	y	154
10706	TM9SF3	ENST00000371142	1359.44	1434.57	1284.3	0.89525	-0.159638	0.432394	1	y	326
10738	ADCY3	ENST00000405392	14.7346	20.4963	8.97283	0.437778	-1.19173	0.0276633	1	y	771
10759	CXCL16	ENST00000293778	100.478	103.737	97.22	0.937182	-0.0935991	0.77884	1	y	72
10809	NR6A1	ENST00000487099	27.2067	34.3124	20.1011	0.585825	-0.771458	0.151963	1	y	320
10868	KLF11	ENST00000305883	11.989	12.336	11.6421	0.943746	-0.0835294	0.746088	1	y	393
10878	TTC8	ENST00000554686	53.7969	61.0606	46.5332	0.762082	-0.391983	0.272474	1	y	228
10916	ZNF358	ENST00000597229	18.7431	19.7942	17.6921	0.893803	-0.161971	0.501571	1	y	375
10960	SCMH1	ENST00000337495	20.366	26.4805	14.2516	0.538191	-0.893811	0.104307	1	y	303
11033	CRK	ENST00000300574	221.63	246.822	196.439	0.795873	-0.329389	0.504631	1	y	128
11038	HDAC3	ENST00000305264	92.0368	97.0551	87.0186	0.89659	-0.15748	0.485545	1	y	214
11071	SEC63	ENST00000369002	499.271	539.489	459.054	0.850905	-0.23293	0.542732	1	y	345
11147	ADAM10	ENST00000439637	115.434	128.529	102.34	0.796239	-0.328727	0.181051	1	y	41
11180	SLC12A7	ENST00000611005	327.213	338.814	315.612	0.931519	-0.102344	0.347232	1	y	562
11300	NMI	ENST00000243346	14.0754	15.8515	12.2994	0.775911	-0.366037	0.943009	1	y	170
11305	ATP6V0B	ENST00000236067	286.963	311.042	262.884	0.845172	-0.242682	0.194336	1	y	89
11335	LYSMD4	ENST00000332728	3.80502	5.7745	1.83554	0.31787	-1.65349	0.209231	1	y	99
11359	CALCOCO2	ENST00000570513	35.4584	45.7194	25.1974	0.551131	-0.859532	0.121298	1	y	47
11523	RFXANK	ENST00000392324	119.516	138.817	100.214	0.721917	-0.470095	0.0506922	1	y	166
11581	DENND1A	ENST00000373624	74.9655	88.4977	61.4333	0.69418	-0.526618	0.0359237	1	y	475
11646	IL17RB	ENST00000288167	64.8008	82.7848	46.8168	0.565524	-0.822339	0.0447017	1	y	318
11753	HIST2H2BE	ENST00000369160	2465.6	2675	2256.2	0.84344	-0.245643	0.101752	1	y	61
11843	ZNF154	ENST00000512439	11.6733	16.762	6.58461	0.392829	-1.34803	0.0438046	1	y	121
11852	PFDN6	ENST00000374607	33.4978	41.0347	25.961	0.632659	-0.660501	0.211062	1	y	64
11873	FAM98A	ENST00000238823	276.286	322.74	229.833	0.71213	-0.489787	0.24764	1	y	318
11985	FAM69B	ENST00000371692	20.1033	23.9699	16.2367	0.677379	-0.561965	0.0943385	1	y	296
12031	SLC44A1	ENST00000374724	229.783	247.805	211.762	0.85455	-0.226763	0.264466	1	y	380
12048	NLRX1	ENST00000409109	44.1928	49.9959	38.3897	0.767857	-0.38109	0.100438	1	y	410
12060	SLC12A7	ENST00000264930	326.255	339.016	313.495	0.924721	-0.112911	0.332666	1	y	562
12069	KLHL2	ENST00000226725	13.4636	17.3306	9.59672	0.553745	-0.852705	0.223483	1	y	347
12112	DENND1B	ENST00000620048	15.53	19.1968	11.8633	0.617987	-0.694352	0.288292	1	y	420
12168	ANP32A	ENST00000465139	1134.14	1186.86	1081.42	0.911164	-0.134217	0.804567	1	y	149
12229	DAD1	ENST00000250498	33.4807	44.2471	22.7143	0.513352	-0.961978	0.55731	1	y	49
350	C6orf48	ENST00000375638	0	0	0	NA	NA	NA	NA	y	31
397	TMEM258	ENST00000537328	0	0	0	NA	NA	NA	NA	y	74
467	SPINK1	ENST00000296695	0	0	0	NA	NA	NA	NA	y	32
1010	STX8	ENST00000574431	0	0	0	NA	NA	NA	NA	y	93
1276	B2M	ENST00000544417	0	0	0	NA	NA	NA	NA	y	76
1531	SMIM20	ENST00000506197	0	0	0	NA	NA	NA	NA	y	38
1605	CCDC92	ENST00000545891	0	0	0	NA	NA	NA	NA	y	274
1848	C6orf48	ENST00000414434	0	0	0	NA	NA	NA	NA	y	31
1957	CLEC2L	ENST00000422142	0	0	0	NA	NA	NA	NA	y	210
2253	C18orf32	ENST00000318240	0	0	0	NA	NA	NA	NA	y	41
2647	SUPT4H1	ENST00000225504	0	0	0	NA	NA	NA	NA	y	82
3481	MT1G	ENST00000379811	0	0	0	NA	NA	NA	NA	y	35
3845	RPS6KB1	ENST00000592726	0	0	0	NA	NA	NA	NA	y	37
3957	SMDT1	ENST00000571525	0	0	0	NA	NA	NA	NA	y	94
3972	C6orf48	ENST00000423640	0	0	0	NA	NA	NA	NA	y	31
4218	HMGA1	ENST00000311487	0	0	0	NA	NA	NA	NA	y	98
4875	HMGN3	ENST00000344726	0	0	0	NA	NA	NA	NA	y	55
4893	MT1A	ENST00000290705	0	0	0	NA	NA	NA	NA	y	33
5313	NDUFA1	ENST00000371437	0	0	0	NA	NA	NA	NA	y	42
5354	C14orf119	ENST00000554203	0	0	0	NA	NA	NA	NA	y	117
5367	SMDT1	ENST00000615504	0	0	0	NA	NA	NA	NA	y	94
5576	SMDT1	ENST00000331479	0	0	0	NA	NA	NA	NA	y	94
5609	C9orf142	ENST00000371620	0	0	0	NA	NA	NA	NA	y	198
6048	HMGB1	ENST00000326004	0	0	0	NA	NA	NA	NA	y	120
6180	MRPS36	ENST00000256441	0	0	0	NA	NA	NA	NA	y	90
6294	BANF1	ENST00000445560	0	0	0	NA	NA	NA	NA	y	66
6511	CNTNAP2	ENST00000463592	0	0	0	NA	NA	NA	NA	y	69
7134	LEAP2	ENST00000296877	0	0	0	NA	NA	NA	NA	y	70
7831	ZNF274	ENST00000597528	0	0	0	NA	NA	NA	NA	y	44
8147	SRGAP2	ENST00000579225	0	0	0	NA	NA	NA	NA	y	54
8450	PAWR	ENST00000552637	0	0	0	NA	NA	NA	NA	y	24
8732	RBM17	ENST00000437845	0	0	0	NA	NA	NA	NA	y	200
9267	GABARAP	ENST00000577035	0	0	0	NA	NA	NA	NA	y	14
9338	SEC61G	ENST00000352861	0	0	0	NA	NA	NA	NA	y	62
9541	HILPDA	ENST00000257696	0	0	0	NA	NA	NA	NA	y	40
9637	SMDT1	ENST00000607293	0	0	0	NA	NA	NA	NA	y	94
9659	C12orf49	ENST00000547606	0	0	0	NA	NA	NA	NA	y	12
10091	SKA1	ENST00000571751	0	0	0	NA	NA	NA	NA	y	224
10146	IMPA2	ENST00000269159	0	0	0	NA	NA	NA	NA	y	242
10532	EMC6	ENST00000248378	0	0	0	NA	NA	NA	NA	y	102
10670	SKA1	ENST00000285116	0	0	0	NA	NA	NA	NA	y	224
11053	DERL1	ENST00000419562	0	0	0	NA	NA	NA	NA	y	114
11199	C6orf48	ENST00000433752	0	0	0	NA	NA	NA	NA	y	31
11256	C9orf85	ENST00000334731	0	0	0	NA	NA	NA	NA	y	130
11390	MT1HL1	ENST00000464121	0	0	0	NA	NA	NA	NA	y	30
11432	C6orf48	ENST00000383383	0	0	0	NA	NA	NA	NA	y	31
11598	BRK1	ENST00000530758	0	0	0	NA	NA	NA	NA	y	60
11749	CCDC92	ENST00000614047	0	0	0	NA	NA	NA	NA	y	274
12096	C16orf91	ENST00000442039	0	0	0	NA	NA	NA	NA	y	93
8033	SORCS2	ENST00000507866	96.251	142.585	49.9173	0.350089	-1.51421	4.97e-08	5.57e-05	n
6611	FAM13B	ENST00000033079	14.5724	25.9848	3.16002	0.12161	-3.03967	8.63e-06	0.00568875	n
11116	LRP8	ENST00000306052	113.767	145.718	81.8166	0.561472	-0.832715	0.000111008	0.0541094	n
7987	PTP4A1	ENST00000626021	227.824	162.943	292.705	1.79637	0.845081	0.000127033	0.0593405	n
9207	PLOD3	ENST00000223127	2822.78	3404.06	2241.51	0.658483	-0.602782	0.000368316	0.147471	n
2923	ARF1	ENST00000272102	3281.4	4165.06	2397.75	0.575682	-0.796655	0.000485498	0.187687	n
1361	PTTG1IP	ENST00000397887	23.6486	35.045	12.2523	0.349616	-1.51616	0.000692819	0.258907	n
9099	NDUFB8	ENST00000299166	1254.4	1515.25	993.549	0.655701	-0.60889	0.000891326	0.31227	n
12161	TGFBI	ENST00000442011	1463.89	1752.39	1175.39	0.670734	-0.576187	0.000947158	0.321775	n
9429	TELO2	ENST00000262319	406.178	483.397	328.959	0.680515	-0.5553	0.00110867	0.365568	n
2240	TMX1	ENST00000457354	628.406	519.279	737.533	1.4203	0.506198	0.00234743	0.692553	n
5552	AMD1	ENST00000368885	354.757	283.498	426.016	1.50271	0.587571	0.00284454	0.797253	n
1	MT-ND1	ENST00000361390	322.506	402.13	242.883	0.603991	-0.727402	0.364484	1	n
2	MT-ND2	ENST00000361453	379.237	453.828	304.646	0.67128	-0.575012	0.555195	1	n
3	MT-CO1	ENST00000361624	8421.7	10428	6415.42	0.615212	-0.700844	0.222758	1	n
4	MT-CO2	ENST00000361739	980.578	1135.76	825.393	0.726729	-0.460511	0.368753	1	n
6	MT-ATP6	ENST00000361899	685.259	864.713	505.806	0.584941	-0.773638	0.266279	1	n
7	MT-CO3	ENST00000362079	1577.3	1941.21	1213.39	0.625068	-0.677914	0.240619	1	n
8	MT-ND3	ENST00000361227	6.71591	6.46981	6.962	1.07608	0.10578	0.601537	1	n
10	MT-ND4	ENST00000361381	690.146	864.437	515.855	0.596753	-0.744795	0.215149	1	n
11	MT-ND5	ENST00000361567	1824.51	2253.69	1395.33	0.619129	-0.691688	0.121511	1	n
12	MT-ND6	ENST00000361681	123.557	153.681	93.4336	0.60797	-0.717927	0.0908931	1	n
13	MT-CYB	ENST00000361789	1579.81	1925.49	1234.13	0.640945	-0.641728	0.171834	1	n
14	C2orf76	ENST00000334816	11.0218	9.99952	12.0441	1.20447	0.268395	0.699333	1	n
15	ACTL10	ENST00000330271	6.65841	7.92686	5.38995	0.67996	-0.556477	0.320616	1	n
16	CEP135	ENST00000257287	89.2873	78.8389	99.7357	1.26506	0.339202	0.0739995	1	n
17	MIIP	ENST00000235332	124.167	126.043	122.291	0.970229	-0.0436021	0.983438	1	n
18	C20orf144	ENST00000375222	0.0786026	0	0.157205	Inf	Inf	0.996505	1	n
19	CCDC86	ENST00000227520	934.523	1012.97	856.072	0.845108	-0.242792	0.391694	1	n
20	TRIM6	ENST00000507320	13.1626	9.6864	16.6387	1.71774	0.780512	0.268895	1	n
21	GNL3	ENST00000418458	644.051	630.712	657.391	1.0423	0.059769	0.408758	1	n
22	TM9SF1	ENST00000261789	601.978	596.309	607.647	1.01901	0.0271747	1	1	n
23	CEP70	ENST00000484888	51.521	48.2831	54.7588	1.13412	0.181573	0.566991	1	n
24	USP31	ENST00000219689	53.0337	53.6602	52.4073	0.976652	-0.0340842	0.998667	1	n
25	BMPR1A	ENST00000372037	185.081	184.313	185.849	1.00833	0.0119712	0.716836	1	n
26	TIMP1	ENST00000377017	2.20119	1.08623	3.31614	3.05288	1.61017	0.550458	1	n
27	RILPL2	ENST00000280571	14.5689	19.0733	10.0645	0.527676	-0.922277	0.238475	1	n
28	MRPL36	ENST00000505059	2.92646	2.36535	3.48758	1.47444	0.560171	0.765575	1	n
29	RPL7	ENST00000396466	6536.06	6267.7	6804.42	1.08563	0.118536	0.28854	1	n
30	NCKAP1	ENST00000360982	1506.16	1456.38	1555.93	1.06836	0.0953992	0.430757	1	n
31	MUTYH	ENST00000372110	140.137	147.613	132.661	0.898706	-0.154078	0.337922	1	n
33	TNFAIP1	ENST00000226225	285.543	252.661	318.425	1.26028	0.33375	0.461915	1	n
34	NUP54	ENST00000264883	462.431	490.748	434.114	0.884598	-0.176906	0.662059	1	n
35	MYO19	ENST00000614623	279.022	290.458	267.586	0.921254	-0.118328	0.275681	1	n
36	NHEJ1	ENST00000356853	155.397	153.934	156.86	1.01901	0.0271678	0.857795	1	n
37	CD99L2	ENST00000370377	100.305	104.753	95.8572	0.915075	-0.128038	0.670937	1	n
38	PI4KA	ENST00000255882	949.931	977.797	922.064	0.943002	-0.0846675	0.408658	1	n
39	C11orf49	ENST00000378615	181.69	171.381	192	1.12031	0.1639	0.541081	1	n
40	DAXX	ENST00000433482	254.676	259.227	250.125	0.964888	-0.0515672	1	1	n
41	C20orf196	ENST00000303142	15.1637	17.74	12.5875	0.709552	-0.495019	0.526752	1	n
42	DISP1	ENST00000284476	67.5509	59.5604	75.5414	1.26832	0.342913	0.424097	1	n
43	DDT	ENST00000615721	170.058	151.765	188.351	1.24108	0.311591	0.399188	1	n
44	VCP	ENST00000358901	16811.3	16656.5	16966.1	1.01859	0.0265706	0.888156	1	n
45	SETDB1	ENST00000271640	478.322	501.69	454.954	0.906844	-0.141074	0.611895	1	n
46	DCUN1D4	ENST00000334635	679.636	699	660.273	0.944596	-0.0822303	0.751963	1	n
47	FANCD2	ENST00000383807	1528.24	1561	1495.48	0.958027	-0.0618622	0.871226	1	n
48	CTNND2	ENST00000304623	159.935	153.088	166.781	1.08945	0.123595	0.908329	1	n
49	FCER1G	ENST00000367992	0.678852	0.715733	0.641971	0.896942	-0.156914	1	1	n
50	MDC1	ENST00000447192	0.521647	0.715733	0.32756	0.457657	-1.12766	0.751093	1	n
51	MXRA8	ENST00000309212	133.552	112.628	154.476	1.37155	0.455812	0.708787	1	n
52	SULT1A2	ENST00000395630	216.208	216.926	215.489	0.993378	-0.009586	0.547667	1	n
53	GTPBP8	ENST00000383678	138.324	133.427	143.221	1.07341	0.102198	0.733812	1	n
54	DDX5	ENST00000225792	5841.13	5736.61	5945.65	1.03644	0.051638	0.802067	1	n
55	PIP4K2C	ENST00000540759	335.063	314.389	355.738	1.13152	0.178266	0.753285	1	n
56	CTDSP1	ENST00000273062	75.8276	66.2471	85.4082	1.28924	0.366517	0.545538	1	n
57	CYP26B1	ENST00000001146	357.546	330.418	384.675	1.16421	0.219348	0.950802	1	n
58	MAP1LC3B	ENST00000268607	246.585	199.137	294.033	1.47653	0.562212	0.383841	1	n
60	C14orf169	ENST00000304061	133.811	136.807	130.816	0.956207	-0.0646044	0.926722	1	n
62	NTMT1	ENST00000372481	124.668	134.538	114.799	0.853283	-0.228904	0.318902	1	n
63	UBA6	ENST00000322244	780.683	807.121	754.245	0.934489	-0.0977512	0.89252	1	n
64	FAM89B	ENST00000530349	22.2435	19.1361	25.3508	1.32476	0.405734	0.678461	1	n
65	TMEM104	ENST00000582330	347.818	316.438	379.199	1.19834	0.261032	0.448699	1	n
67	SYNPO	ENST00000307662	41.0899	44.3138	37.866	0.854497	-0.226853	0.325243	1	n
68	ASF1A	ENST00000229595	353.206	318.821	387.591	1.2157	0.28179	0.126869	1	n
69	ADO	ENST00000373783	73.2665	76.4494	70.0836	0.916732	-0.125428	0.485004	1	n
70	OAZ3	ENST00000321531	0.242383	0	0.484766	Inf	Inf	0.82754	1	n
71	MCM5	ENST00000382011	2328.96	2294.93	2362.98	1.02965	0.0421575	0.678161	1	n
72	MPZL3	ENST00000278949	78.902	72.539	85.2651	1.17544	0.2332	0.459024	1	n
73	REEP6	ENST00000233596	618.542	515.376	721.708	1.40035	0.485788	0.139132	1	n
74	STK19	ENST00000452688	37.2805	36.3867	38.1744	1.04913	0.0691956	0.773488	1	n
75	THBS4	ENST00000350881	109.009	109.816	108.202	0.985305	-0.0213576	0.664608	1	n
76	BLZF1	ENST00000329281	146.231	144.726	147.736	1.0208	0.0297003	0.74797	1	n
77	NRBP2	ENST00000442628	28.0578	25.1152	31.0004	1.23433	0.303728	0.667394	1	n
78	FOLH1	ENST00000356696	203.77	199.796	207.744	1.03978	0.0562789	0.640914	1	n
79	SLC25A37	ENST00000519973	17.9709	17.9721	17.9697	0.999869	-0.0001887	1	1	n
80	NARF	ENST00000577432	145.817	141.232	150.401	1.06492	0.090751	0.647166	1	n
81	ANXA4	ENST00000409920	2879.79	2953.45	2806.13	0.95012	-0.0738191	0.695631	1	n
82	TBCEL	ENST00000422003	120.349	107.549	133.149	1.23803	0.308044	0.0957882	1	n
83	SLC25A35	ENST00000577745	22.2828	20.4642	24.1014	1.17774	0.236015	0.952126	1	n
84	ANKRD50	ENST00000515641	89.3047	91.7169	86.8925	0.947399	-0.0779552	0.925108	1	n
85	PHKB	ENST00000566044	348.652	360.981	336.322	0.931689	-0.10208	0.615224	1	n
86	AIDA	ENST00000340020	138.556	134.691	142.42	1.05739	0.0805017	0.539124	1	n
87	SYDE1	ENST00000342784	86.742	91.0944	82.3895	0.904441	-0.144902	0.373697	1	n
88	CDPF1	ENST00000404583	2.46618	2.41431	2.51805	1.04297	0.0606957	0.813747	1	n
89	PBX3	ENST00000342287	22.4421	23.1745	21.7098	0.936799	-0.0941881	0.813114	1	n
90	KIAA0141	ENST00000194118	124.164	117.733	130.594	1.10924	0.149575	0.727375	1	n
91	GLRX	ENST00000237858	10.5176	14.3104	6.72481	0.469924	-1.0895	0.214611	1	n
92	UBE2Q2	ENST00000267938	75.4065	70.9516	79.8615	1.12558	0.170666	0.488002	1	n
93	C14orf166	ENST00000556760	447.643	445.465	449.822	1.00978	0.0140421	0.509478	1	n
94	PROS1	ENST00000394236	1201.4	1160.07	1242.73	1.07125	0.0992999	0.64796	1	n
96	SEC24C	ENST00000345254	1383.61	1458.76	1308.46	0.896971	-0.156866	0.263584	1	n
97	ACP1	ENST00000272065	304.895	270.323	339.467	1.25578	0.328588	0.138455	1	n
98	NEDD9	ENST00000379446	225.335	219.444	231.226	1.05369	0.0754512	0.995256	1	n
99	TRIM56	ENST00000306085	131.747	148.434	115.059	0.775155	-0.367444	0.139881	1	n
100	NUDT19	ENST00000397061	128.501	132.192	124.81	0.944155	-0.0829051	0.467129	1	n
101	ENOX1	ENST00000261488	14.1904	16.5672	11.8135	0.713064	-0.487896	0.608321	1	n
102	ELP2	ENST00000351393	645.173	660.725	629.622	0.952926	-0.0695636	1	1	n
103	THADA	ENST00000405975	500.188	512.404	487.973	0.95232	-0.0704815	1	1	n
104	ZNF468	ENST00000243639	6.14849	4.59878	7.69819	1.67397	0.743269	0.566413	1	n
105	RTCB	ENST00000216038	2167.57	2183.76	2151.38	0.985171	-0.0215536	0.895994	1	n
106	NRCAM	ENST00000351718	274.27	305.169	243.37	0.797493	-0.326456	0.261403	1	n
107	LIMK2	ENST00000331728	268.613	269.672	267.554	0.992147	-0.0113745	0.55102	1	n
109	LZTR1	ENST00000215739	287.646	298.657	276.636	0.926266	-0.110501	0.328018	1	n
110	MTMR12	ENST00000280285	106.601	102.622	110.58	1.07755	0.107754	0.62431	1	n
111	ARSB	ENST00000264914	149.97	140.99	158.95	1.12738	0.172973	0.521469	1	n
112	RAPGEF6	ENST00000509018	143.593	144.483	142.704	0.987681	-0.0178823	0.793252	1	n
113	BAD	ENST00000309032	27.0397	29.9402	24.1392	0.806246	-0.310709	0.763814	1	n
114	MLST8	ENST00000397124	237.404	236.93	237.879	1.004	0.00576571	0.523576	1	n
115	DHX15	ENST00000336812	4909.05	4840	4978.09	1.02853	0.0405842	0.70577	1	n
116	CWC25	ENST00000614868	85.2425	93.0982	77.3868	0.831238	-0.266667	0.662391	1	n
117	ZNF655	ENST00000440391	4.24569	5.37189	3.11948	0.580705	-0.784123	0.59215	1	n
118	RHBDF2	ENST00000313080	133.14	136.4	129.879	0.952186	-0.0706849	0.353159	1	n
120	ESCO1	ENST00000269214	46.934	47.8465	46.0215	0.961857	-0.0561051	0.905497	1	n
121	MAMDC4	ENST00000317446	1.36769	1.55497	1.18042	0.759129	-0.397582	0.721483	1	n
122	SBF2	ENST00000256190	96.7879	90.7792	102.797	1.13238	0.179361	0.442048	1	n
123	FBXO46	ENST00000317683	47.1321	49.9686	44.2956	0.886468	-0.17386	0.374644	1	n
124	CDKL1	ENST00000216378	7.23077	7.49024	6.97131	0.930719	-0.103583	1	1	n
125	UBAP1	ENST00000297661	206.192	200.024	212.36	1.06167	0.0863358	0.600464	1	n
127	SNX15	ENST00000377244	89.8942	89.8194	89.9689	1.00166	0.00239839	0.685722	1	n
128	PHPT1	ENST00000247665	360.806	328.201	393.411	1.19869	0.261456	0.985009	1	n
129	GLTP	ENST00000318348	73.0852	62.2658	83.9045	1.34752	0.430309	0.286422	1	n
131	MYO5C	ENST00000261839	193.165	198.748	187.583	0.943822	-0.0834129	0.543272	1	n
132	PRR4	ENST00000631790	0.481367	0.962734	0	0	#NAME?	0.530898	1	n
133	CSRNP1	ENST00000273153	157.584	161.957	153.211	0.945996	-0.0800936	0.888949	1	n
134	PIKFYVE	ENST00000264380	179.647	178.272	181.023	1.01543	0.0220943	0.798921	1	n
135	UNK	ENST00000589666	79.3613	87.4027	71.3198	0.815991	-0.293374	0.196779	1	n
136	KDSR	ENST00000406396	95.8384	82.3879	109.289	1.32651	0.40764	0.214084	1	n
137	UGP2	ENST00000613823	950.176	953.082	947.271	0.993903	-0.00882375	0.554189	1	n
138	ACER3	ENST00000532485	66.949	63.0772	70.8207	1.12276	0.167052	0.439969	1	n
139	IL17RE	ENST00000383814	5.14595	5.4497	4.8422	0.888527	-0.170513	0.683047	1	n
141	RSF1	ENST00000440064	36.5213	33.196	39.8467	1.20035	0.263452	0.643091	1	n
142	CMIP	ENST00000537098	463.049	449.133	476.965	1.06197	0.0867395	0.867051	1	n
143	PARP9	ENST00000477522	61.235	61.3436	61.1265	0.99646	-0.00511616	0.934871	1	n
144	TMCO1	ENST00000464650	97.8449	86.8788	108.811	1.25245	0.324749	0.326583	1	n
145	PKMYT1	ENST00000262300	284.691	285.094	284.288	0.997172	-0.00408583	0.677259	1	n
146	NDUFA8	ENST00000373768	294.737	274.802	314.672	1.14508	0.195453	0.134136	1	n
148	SCLY	ENST00000254663	138.338	140.804	135.872	0.964968	-0.0514467	0.553755	1	n
149	THG1L	ENST00000231198	57.857	66.6316	49.0824	0.736624	-0.440999	0.296494	1	n
150	SMLR1	ENST00000541421	2.71872	1.51769	3.91974	2.5827	1.36888	0.324217	1	n
151	PPP1R15A	ENST00000200453	111.937	125.404	98.4705	0.785228	-0.348817	0.543915	1	n
152	WDR1	ENST00000499869	5625.71	5682.46	5568.96	0.980027	-0.0291061	0.568035	1	n
153	MTSS1	ENST00000518547	123.898	121.915	125.881	1.03253	0.046186	0.970966	1	n
154	UTP3	ENST00000254803	362.954	369.83	356.078	0.962817	-0.0546664	0.820672	1	n
155	MTCP1	ENST00000369476	0.355097	0.238578	0.471615	1.97678	0.983152	0.953078	1	n
156	POU2AF1	ENST00000393067	4.15559	3.99812	4.31305	1.07877	0.109387	0.959361	1	n
158	PDE6D	ENST00000287600	34.0641	31.7286	36.3996	1.14722	0.198139	0.387957	1	n
159	RAB8A	ENST00000300935	882.152	867.516	896.788	1.03374	0.0478767	0.76847	1	n
160	TPCN1	ENST00000335509	316.754	313.734	319.775	1.01926	0.0275172	0.520078	1	n
161	FBRSL1	ENST00000434748	131.817	142.987	120.648	0.843767	-0.245083	0.0897573	1	n
162	FAM132A	ENST00000330388	1.04297	1.92873	0.157205	0.0815071	-3.61693	0.614848	1	n
164	DNAJB5	ENST00000312316	84.7315	77.2204	92.2425	1.19454	0.25645	0.441625	1	n
165	C18orf21	ENST00000618334	17.7771	18.1679	17.3864	0.956983	-0.0634349	0.762022	1	n
166	AP1S2	ENST00000329235	23.8003	20.5365	27.0642	1.31786	0.398193	0.204261	1	n
167	TMC7	ENST00000569532	354.769	334.179	375.358	1.12322	0.167646	0.625258	1	n
168	ZNF575	ENST00000314228	1.174	0.238578	2.10942	8.84164	3.14431	0.376217	1	n
170	ABHD18	ENST00000388795	43.6823	45.711	41.6537	0.91124	-0.134097	0.904627	1	n
173	ENOX2	ENST00000432489	47.2226	46.9327	47.5126	1.01235	0.017715	0.931916	1	n
174	EAF2	ENST00000273668	26.5321	29.3315	23.7327	0.809121	-0.305572	0.658208	1	n
175	ACTA1	ENST00000366684	6391.94	6369.98	6413.9	1.00689	0.00991286	0.810814	1	n
177	UFM1	ENST00000379649	9.92849	11.2429	8.61404	0.766173	-0.384258	0.790514	1	n
178	PLGRKT	ENST00000223864	42.4419	37.5701	47.3137	1.25935	0.332675	0.620889	1	n
179	FBXO4	ENST00000281623	103.119	94.7588	111.48	1.17646	0.234455	0.227647	1	n
180	ZNF260	ENST00000592282	48.3159	42.532	54.0999	1.27198	0.347077	0.206436	1	n
181	CES2	ENST00000317091	15.414	17.7163	13.1117	0.74009	-0.434227	0.543102	1	n
182	HMX3	ENST00000357878	58.7971	58.398	59.1962	1.01367	0.019586	0.756339	1	n
183	S100PBP	ENST00000373475	64.3213	60.5935	68.0491	1.12304	0.167412	0.50457	1	n
184	FMNL2	ENST00000288670	292.165	295.486	288.843	0.977518	-0.0328048	0.910013	1	n
185	PRKAR2B	ENST00000265717	93.084	92.1519	94.0161	1.02023	0.0288937	0.854892	1	n
186	TMEM168	ENST00000449743	12.7237	12.3499	13.0974	1.06053	0.0847838	0.775541	1	n
187	USP39	ENST00000323701	1119.45	1047.71	1191.18	1.13694	0.185159	0.196775	1	n
188	NR2F1	ENST00000327111	167.779	154.885	180.673	1.1665	0.222182	0.685743	1	n
190	THBS1	ENST00000260356	7310.65	7327.54	7293.76	0.99539	-0.00666609	0.96442	1	n
191	NPIPB6	ENST00000532254	24.9486	28.6634	21.2338	0.740799	-0.432846	0.655357	1	n
192	MTHFD2L	ENST00000359107	7.27208	8.2345	6.30965	0.766245	-0.384122	0.663098	1	n
193	BSCL2	ENST00000407022	200.359	192.447	208.271	1.08223	0.114003	0.901627	1	n
194	HERC4	ENST00000373700	360.666	370.477	350.854	0.947031	-0.0785158	0.932579	1	n
195	PML	ENST00000435786	186.058	192.357	179.759	0.93451	-0.0977179	0.485054	1	n
197	MED13	ENST00000397786	401.188	411.557	390.819	0.949611	-0.0745922	0.734122	1	n
199	SELT	ENST00000485923	61.3026	54.8051	67.8	1.23711	0.306974	0.586336	1	n
200	ODC1	ENST00000234111	2313.18	2179.37	2446.98	1.12279	0.167091	0.125239	1	n
201	TSTA3	ENST00000425753	499.692	504.343	495.042	0.981559	-0.0268531	0.596615	1	n
202	PRDX4	ENST00000379341	1732.62	1663.1	1802.15	1.08361	0.115841	0.3498	1	n
203	KRBOX1	ENST00000383748	6.71162	8.26009	5.16315	0.625072	-0.677906	0.727421	1	n
204	TADA2B	ENST00000310074	144.263	132.948	155.579	1.17022	0.226782	0.336524	1	n
206	PLCG1	ENST00000244007	1106.8	1092.44	1121.16	1.02629	0.037439	0.870902	1	n
207	C2	ENST00000416252	143.339	141.675	145.004	1.02349	0.0335023	0.928493	1	n
208	MTMR9	ENST00000221086	145.682	142.495	148.87	1.04474	0.0631413	0.914599	1	n
209	BTBD6	ENST00000392554	61.8856	59.9912	63.7799	1.06315	0.0883512	0.863662	1	n
210	LSM14B	ENST00000279068	556.419	525.894	586.943	1.11609	0.158447	0.52802	1	n
211	BAIAP2L2	ENST00000381669	42.3454	47.3321	37.3588	0.789292	-0.341369	0.215423	1	n
212	SLC26A11	ENST00000361193	75.2429	73.1434	77.3424	1.05741	0.0805311	1	1	n
213	IER2	ENST00000292433	268.396	308.236	228.556	0.741496	-0.431489	0.0557031	1	n
214	NCOA3	ENST00000372004	357.325	378.423	336.226	0.888491	-0.170571	0.76717	1	n
215	CYP4F3	ENST00000585846	44.1348	44.9385	43.331	0.964229	-0.0525523	0.486825	1	n
216	VARS2	ENST00000548165	185.828	197.355	174.301	0.883186	-0.17921	0.317393	1	n
217	UBD	ENST00000383641	309.946	308.341	311.552	1.01041	0.0149466	0.922775	1	n
218	AGPAT2	ENST00000371696	424.325	372.227	476.422	1.27992	0.356058	0.340922	1	n
219	ASL	ENST00000395332	1217.87	1253.91	1181.83	0.942512	-0.0854171	0.239447	1	n
220	TRAM1	ENST00000262213	1759.7	1605.1	1914.29	1.19263	0.254148	0.0607186	1	n
221	BNIPL	ENST00000368931	0.552294	0.238578	0.86601	3.62989	1.85993	1	1	n
222	IQGAP2	ENST00000274364	1590.69	1676.68	1504.7	0.897427	-0.156133	0.749891	1	n
223	COPS5	ENST00000357849	561.701	562.169	561.233	0.998335	-0.00240432	0.600143	1	n
224	DDX20	ENST00000369702	412.881	411.914	413.848	1.00469	0.00675656	0.752003	1	n
225	PPAT	ENST00000264220	695.147	678.326	711.968	1.04959	0.0698322	0.606576	1	n
226	ZNF17	ENST00000601808	54.92	50.6689	59.1711	1.1678	0.223792	0.677784	1	n
227	SETD7	ENST00000274031	261.844	263.797	259.89	0.98519	-0.0215263	0.880812	1	n
228	ACSM2A	ENST00000576361	11.9223	12.5169	11.3277	0.904989	-0.144027	0.838279	1	n
229	PPP1CC	ENST00000335007	1481.65	1455.35	1507.96	1.03615	0.051235	0.411398	1	n
230	TMEM144	ENST00000296529	87.0963	75.7571	98.4354	1.29936	0.377796	0.2113	1	n
232	DAB1	ENST00000371236	56.9849	53.2048	60.765	1.1421	0.191685	0.63804	1	n
233	ATAD1	ENST00000308448	413.067	403.527	422.607	1.04728	0.0666497	0.515189	1	n
234	ZNF808	ENST00000359798	114.772	104.436	125.107	1.19793	0.260543	0.449072	1	n
235	ST7L	ENST00000360743	126.235	128.295	124.174	0.967879	-0.0471008	0.83364	1	n
236	ZBTB22	ENST00000431845	16.4644	16.3711	16.5576	1.01139	0.0163465	0.86172	1	n
238	SHC1	ENST00000448116	643.56	636.546	650.573	1.02204	0.031446	0.601612	1	n
239	MTFR1	ENST00000262146	167.915	181.455	154.375	0.85076	-0.233176	0.781057	1	n
240	GRK5	ENST00000392870	21.9115	23.694	20.1291	0.849541	-0.235245	0.447132	1	n
241	UTP14A	ENST00000394422	442.407	469.573	415.241	0.884295	-0.177401	0.466629	1	n
242	ALKBH2	ENST00000429722	83.4815	71.3846	95.5784	1.33892	0.421071	0.107085	1	n
243	DDX56	ENST00000258772	1455.68	1412.28	1499.08	1.06146	0.0860476	0.919347	1	n
244	ABCC6	ENST00000575728	2.0667	0	4.1334	Inf	Inf	0.0451424	1	n
245	RPL30	ENST00000287038	888.198	788.663	987.733	1.25242	0.324713	0.158888	1	n
246	NUTM2A	ENST00000381707	1.06777	1.43989	0.695655	0.483131	-1.04951	0.597867	1	n
247	RRP36	ENST00000244496	351.882	326.606	377.158	1.15478	0.207615	0.23497	1	n
248	HABP2	ENST00000351270	206.267	190.366	222.169	1.16706	0.222878	0.228236	1	n
249	PANK3	ENST00000239231	262.477	252.685	272.269	1.0775	0.107691	0.439343	1	n
250	EMD	ENST00000369842	316.649	292.776	340.523	1.16308	0.217953	0.317998	1	n
251	SLC9A6	ENST00000370698	184.525	178.905	190.146	1.06283	0.0879079	0.857981	1	n
252	PIGN	ENST00000400334	170.817	178.464	163.169	0.914297	-0.129266	0.769855	1	n
253	ZNF74	ENST00000400451	59.1986	51.4595	66.9378	1.30079	0.379383	0.696374	1	n
254	PTGFRN	ENST00000393203	482.865	487.857	477.872	0.979533	-0.0298342	0.478254	1	n
255	NUDT7	ENST00000613075	15.6297	13.0974	18.162	1.38668	0.471638	0.453819	1	n
256	EIF4H	ENST00000353999	1836.79	1929.58	1743.99	0.903815	-0.1459	0.670518	1	n
257	PITPNM1	ENST00000356404	186.359	189.187	183.53	0.970099	-0.0437968	0.438395	1	n
258	ZWILCH	ENST00000446801	454.834	447.581	462.088	1.03241	0.0460189	0.602718	1	n
259	TOR1A	ENST00000351698	284.202	267.763	300.641	1.12278	0.167081	0.760316	1	n
260	ZNF852	ENST00000436261	47.2909	49.2232	45.3587	0.92149	-0.11796	0.677077	1	n
261	NUAK1	ENST00000261402	191.585	184.757	198.413	1.07391	0.10288	0.67549	1	n
262	IDH2	ENST00000330062	1951.8	1891.15	2012.45	1.06414	0.0896902	0.881413	1	n
263	CTC-260F20.3	ENST00000555938	1528.9	1564.77	1493.03	0.954157	-0.0677013	0.3168	1	n
264	RP11-1021N1.1	ENST00000568766	133.602	111.653	155.552	1.39317	0.47837	0.927355	1	n
265	ZNF827	ENST00000511659	2.05157	3.25028	0.85286	0.262396	-1.93018	0.353284	1	n
266	TCF12	ENST00000438423	530.127	512.559	547.695	1.06855	0.0956541	0.571869	1	n
268	KIF20B	ENST00000447580	34.563	41.4155	27.7105	0.669085	-0.579739	0.268009	1	n
269	POLL	ENST00000628479	36.2458	34.5039	37.9876	1.10097	0.138769	1	1	n
271	EFNB2	ENST00000245323	10.0296	8.61375	11.4454	1.32874	0.410057	0.682253	1	n
272	EMC3	ENST00000245046	1216.47	1172.9	1260.04	1.0743	0.103394	0.586481	1	n
273	SKIV2L	ENST00000383336	629.407	661.771	597.043	0.90219	-0.148497	0.291465	1	n
274	SMPDL3A	ENST00000368440	230.69	232.069	229.311	0.988118	-0.0172443	0.860601	1	n
275	ZZZ3	ENST00000370801	161.129	153.624	168.635	1.09772	0.134504	0.585722	1	n
276	PHAX	ENST00000297540	274.68	288.284	261.076	0.905618	-0.143025	0.991788	1	n
277	DPP7	ENST00000371579	66.0683	66.8711	65.2655	0.975989	-0.0350635	0.578341	1	n
278	KLHL9	ENST00000359039	183.833	175.486	192.179	1.09513	0.131097	0.802611	1	n
279	EFCAB2	ENST00000366521	45.077	49.5652	40.5888	0.818898	-0.288243	0.792189	1	n
280	FYN	ENST00000368678	72.5513	73.7674	71.3352	0.967028	-0.0483704	0.628305	1	n
281	CXorf38	ENST00000327877	56.2436	57.5647	54.9226	0.954102	-0.0677848	0.791912	1	n
282	SPATS2	ENST00000321898	156.767	147.41	166.123	1.12695	0.172419	0.230997	1	n
283	DOCK4	ENST00000428084	273.105	265.072	281.137	1.0606	0.0848859	0.682823	1	n
284	PPP1R3D	ENST00000370996	7.69827	6.28567	9.11087	1.44947	0.535523	0.742972	1	n
285	POC5	ENST00000428202	159.686	154.262	165.11	1.07032	0.098038	0.925905	1	n
286	OLFML3	ENST00000320334	297.445	306.029	288.862	0.943903	-0.083289	0.900105	1	n
288	AAMDC	ENST00000533193	58.6056	74.5429	42.6682	0.572397	-0.804911	0.0721674	1	n
289	RFXAP	ENST00000255476	13.4457	12.8621	14.0292	1.09074	0.125304	1	1	n
290	HECA	ENST00000367658	12.6484	12.9334	12.3634	0.955929	-0.0650244	1	1	n
291	HARBI1	ENST00000326737	36.5619	37.0129	36.111	0.975632	-0.0355914	1	1	n
292	HELB	ENST00000247815	68.8517	72.231	65.4724	0.906431	-0.141731	0.703721	1	n
293	BRIX1	ENST00000336767	836.116	771.416	900.817	1.16774	0.223724	0.184606	1	n
294	CHCHD3	ENST00000262570	289.699	289.595	289.803	1.00072	0.00103512	0.478931	1	n
296	HN1L	ENST00000562684	376.875	373.685	380.066	1.01707	0.0244248	0.488438	1	n
297	LONP1	ENST00000360614	1809.19	1823.08	1795.3	0.984764	-0.0221495	0.405462	1	n
298	ACOT1	ENST00000557556	375.005	372.374	377.635	1.01413	0.0202407	0.73319	1	n
299	APAF1	ENST00000550527	441.631	437.704	445.558	1.01794	0.0256589	0.598749	1	n
300	TNPO2	ENST00000425528	929.919	927.617	932.221	1.00496	0.00714259	0.486345	1	n
301	CD2BP2	ENST00000305596	322.029	354.815	289.242	0.815192	-0.294788	0.303477	1	n
302	WDR6	ENST00000608424	1900.83	1902.37	1899.3	0.998385	-0.00233179	0.449242	1	n
303	REXO4	ENST00000371942	156.356	155.69	157.022	1.00856	0.0122899	0.679851	1	n
304	ARL6IP6	ENST00000326446	179.717	180.92	178.513	0.986693	-0.0193271	0.871192	1	n
305	ZNF57	ENST00000523428	56.442	46.6371	66.247	1.42048	0.506377	0.188527	1	n
306	ZNF189	ENST00000259395	42.9588	38.8554	47.0622	1.21121	0.276455	0.240719	1	n
307	FASN	ENST00000634990	18380	18498	18262	0.987241	-0.0185262	0.435131	1	n
308	RPP25L	ENST00000378959	77.3545	71.4004	83.3086	1.16678	0.222533	0.683321	1	n
309	RPS6	ENST00000315377	5787.8	4825.71	6749.9	1.39874	0.484125	0.0462003	1	n
310	TSPAN33	ENST00000486685	23.8313	21.0733	26.5893	1.26175	0.335432	0.605963	1	n
311	LRRC73	ENST00000372441	2.39483	1.52612	3.26354	2.13846	1.09657	0.40034	1	n
312	CGREF1	ENST00000312734	2.27578	2.2707	2.28086	1.00447	0.00643904	0.980202	1	n
313	PPP3CC	ENST00000289963	65.2873	57.6444	72.9301	1.26517	0.339335	0.17481	1	n
314	ABL2	ENST00000392043	57.5482	55.5283	59.5682	1.07276	0.101321	0.929689	1	n
316	TFPI2	ENST00000451238	7.45452	10.2005	4.70853	0.461598	-1.11529	0.325399	1	n
317	TCOF1	ENST00000445265	606.743	645.99	567.495	0.878489	-0.186904	0.229729	1	n
318	TUBB2B	ENST00000259818	3826.49	3664.41	3988.58	1.08847	0.122297	0.836905	1	n
319	PITHD1	ENST00000246151	101.368	101.995	100.741	0.987705	-0.0178478	0.942837	1	n
320	COPB1	ENST00000439561	2245.3	2205.24	2285.37	1.03634	0.0514913	0.668025	1	n
321	TMEM218	ENST00000528724	7.70086	5.03866	10.3631	2.05671	1.04034	0.417957	1	n
322	SNAPC4	ENST00000298532	130.893	130.378	131.408	1.0079	0.0113574	0.779598	1	n
323	NDUFA13	ENST00000507754	1126.52	1127.46	1125.58	0.998338	-0.00240029	0.480732	1	n
324	PPP1R14C	ENST00000361131	4.50586	4.93201	4.07971	0.827191	-0.273708	0.751387	1	n
327	ASUN	ENST00000538727	21.8976	20.5822	23.2129	1.12782	0.173531	0.708382	1	n
328	PGBD4	ENST00000397766	8.01917	7.80662	8.23171	1.05445	0.076494	0.990907	1	n
330	PMVK	ENST00000368467	189.375	188.759	189.991	1.00653	0.00938369	0.767869	1	n
331	FDX1	ENST00000260270	90.1428	82.8678	97.4177	1.17558	0.233373	0.375772	1	n
332	RGP1	ENST00000378078	158.817	161.552	156.082	0.966139	-0.0496979	0.674734	1	n
333	MPPE1	ENST00000317235	56.0385	59.0353	53.0416	0.898473	-0.154453	0.642117	1	n
334	CCDC74B	ENST00000310463	2.10784	1.31639	2.89929	2.20246	1.13911	0.851043	1	n
337	MRPS7	ENST00000245539	829.157	792.046	866.268	1.09371	0.129228	0.468333	1	n
338	NECAP1	ENST00000339754	146.255	155.741	136.768	0.878173	-0.187422	0.748503	1	n
339	GPR155	ENST00000392552	9.70913	10.6744	8.74386	0.819143	-0.287812	0.908593	1	n
340	NDUFA6	ENST00000630971	294.084	309.578	278.589	0.8999	-0.152164	0.653898	1	n
341	RASSF1	ENST00000327761	210.076	201.969	218.184	1.08029	0.111413	0.922975	1	n
342	HS6ST1	ENST00000259241	76.9656	83.4451	70.4861	0.844701	-0.243488	0.300133	1	n
343	ERCC8	ENST00000265038	88.9386	86.4519	91.4252	1.05753	0.0806939	0.897057	1	n
344	DYRK1B	ENST00000323039	12.9045	12.9805	12.8285	0.988293	-0.0169893	1	1	n
345	DSN1	ENST00000373750	340.057	355.296	324.818	0.914217	-0.129391	0.834627	1	n
346	MMP15	ENST00000219271	666.994	680.303	653.685	0.960873	-0.0575817	0.327017	1	n
347	TMED9	ENST00000332598	1576.66	1570.3	1583.01	1.0081	0.0116376	0.872065	1	n
348	SGCE	ENST00000265735	778.926	790.279	767.573	0.971268	-0.0420582	0.698538	1	n
349	SHF	ENST00000560734	36.7821	41.5083	32.0559	0.772276	-0.372811	0.627021	1	n
351	LNP1	ENST00000383693	0.393013	0	0.786026	Inf	Inf	0.550412	1	n
352	RNF130	ENST00000261947	100.468	90.4092	110.527	1.22252	0.289858	0.157754	1	n
353	PNMA3	ENST00000619635	10.3688	10.5224	10.2152	0.970804	-0.0427481	0.671873	1	n
354	INHBB	ENST00000295228	18.2339	19.6823	16.7855	0.852822	-0.229683	0.54792	1	n
355	SOX5	ENST00000537393	120.574	126.961	114.187	0.899392	-0.152978	0.488949	1	n
356	DCAF4L2	ENST00000319675	287.91	252.448	323.373	1.28095	0.35721	0.468182	1	n
357	ZNF574	ENST00000359044	322.605	323.125	322.085	0.996781	-0.0046509	0.474349	1	n
358	HEXIM2	ENST00000591576	22.0555	26.1807	17.9303	0.684867	-0.546105	0.914985	1	n
360	C1orf21	ENST00000235307	1.02611	2.05223	0	0	#NAME?	0.362271	1	n
361	APOA4	ENST00000357780	23.5948	17.8281	29.3615	1.64692	0.71977	0.279678	1	n
362	SGPP1	ENST00000247225	48.2423	41.5615	54.9232	1.32149	0.402168	0.449928	1	n
363	WDR70	ENST00000265107	349.099	360.462	337.735	0.936949	-0.0939571	0.77758	1	n
364	LAT	ENST00000454369	0.507803	0.477155	0.53845	1.12846	0.174353	0.948521	1	n
365	TIFA	ENST00000361717	36.1588	38.5741	33.7435	0.874772	-0.193021	0.810448	1	n
367	COMMD8	ENST00000381571	156.846	155.316	158.377	1.01971	0.0281598	0.762076	1	n
368	STX16	ENST00000355957	73.0364	73.5623	72.5106	0.985702	-0.020776	0.932431	1	n
369	RAB11B	ENST00000328024	935.892	784.585	1087.2	1.3857	0.470615	0.45866	1	n
370	PARD6A	ENST00000458121	0.283069	0.238578	0.32756	1.37297	0.457302	1	1	n
371	SPPL2A	ENST00000261854	1001.47	993.705	1009.24	1.01563	0.0223753	0.749782	1	n
372	MTDH	ENST00000336273	448.825	447.567	450.083	1.00562	0.00808882	0.504243	1	n
373	DHRS4	ENST00000558581	140.015	143.703	136.328	0.948678	-0.076009	0.805974	1	n
375	EMB	ENST00000303221	23.5775	18.4606	28.6943	1.55436	0.636317	0.147116	1	n
377	ZGPAT	ENST00000355969	221.34	219.931	222.749	1.01282	0.018371	0.898655	1	n
378	ADGRG5	ENST00000349457	3.99859	6.5155	1.48168	0.227408	-2.13664	0.31131	1	n
379	NUP214	ENST00000411637	1038.82	1052.67	1024.97	0.973686	-0.0384717	0.910989	1	n
380	RPS25	ENST00000527673	656.1	576.661	735.538	1.27551	0.351077	0.211201	1	n
381	STRADA	ENST00000375840	149.869	141.954	157.785	1.11152	0.152537	0.818267	1	n
382	MAP3K4	ENST00000348824	244.725	248.174	241.275	0.972203	-0.0406703	0.76326	1	n
383	UNC119B	ENST00000344651	117.505	131.341	103.668	0.789306	-0.341344	0.571629	1	n
384	CLTA	ENST00000345519	959.197	956.14	962.254	1.00639	0.00919557	0.486494	1	n
385	VPS28	ENST00000292510	514.033	505.306	522.76	1.03454	0.0489929	0.752534	1	n
386	BTBD9	ENST00000481247	59.9364	50.0932	69.7795	1.39299	0.47819	0.145353	1	n
387	POLR2H	ENST00000452961	105.086	106.605	103.567	0.971498	-0.0417165	1	1	n
388	CDC34	ENST00000215574	478.02	449.38	506.66	1.12747	0.173083	0.319971	1	n
389	L1CAM	ENST00000361981	523.888	539.041	508.735	0.943778	-0.0834799	0.850605	1	n
390	HOXB7	ENST00000239165	4.81024	4.73396	4.88651	1.03222	0.0457561	0.635906	1	n
392	NR4A1	ENST00000550082	23.178	17.4375	28.9184	1.6584	0.72979	0.395453	1	n
393	ATR	ENST00000350721	484.291	464.221	504.361	1.08647	0.119646	0.505593	1	n
394	C19orf47	ENST00000392035	62.4233	56.5264	68.3203	1.20864	0.27339	0.5153	1	n
395	RAB3IP	ENST00000483530	52.08	47.7383	56.4218	1.1819	0.241106	0.334146	1	n
396	SLC25A32	ENST00000297578	228.636	208.635	248.638	1.19174	0.253066	0.405949	1	n
398	SLC12A8	ENST00000469902	81.7968	81.2868	82.3067	1.01255	0.0179886	0.692416	1	n
399	CDK5RAP2	ENST00000360190	523.868	565.378	482.357	0.85316	-0.229112	0.667467	1	n
400	PPIH	ENST00000304979	241.313	260.052	222.574	0.855882	-0.224516	0.442879	1	n
401	PKD2	ENST00000237596	46.3672	48.9752	43.7593	0.8935	-0.16246	0.593588	1	n
402	TTC1	ENST00000231238	200.701	194.959	206.442	1.0589	0.0825664	0.363297	1	n
403	TAF3	ENST00000344293	136.487	131.908	141.067	1.06944	0.0968521	0.547585	1	n
404	NRXN3	ENST00000557594	82.8363	86.8513	78.8214	0.907544	-0.139961	0.415971	1	n
405	PXYLP1	ENST00000393010	42.7705	44.859	40.682	0.906885	-0.141008	0.636195	1	n
406	ERLIN1	ENST00000421367	532.265	526.012	538.517	1.02377	0.0338973	0.558768	1	n
407	MANF	ENST00000528157	1059.19	1081.63	1036.75	0.958504	-0.0611434	0.797654	1	n
409	TULP3	ENST00000448120	169.898	171.863	167.934	0.977139	-0.0333637	0.960877	1	n
410	VARS	ENST00000422694	2526.78	2494.55	2559.01	1.02584	0.036802	0.926092	1	n
411	HYLS1	ENST00000356438	21.2163	21.0169	21.4157	1.01897	0.0271161	0.690989	1	n
412	DNAJC2	ENST00000379263	442.915	451.835	433.994	0.960514	-0.0581221	0.687751	1	n
414	ARL5B	ENST00000377275	331.454	302.233	360.675	1.19337	0.255038	0.111582	1	n
415	UBQLN1	ENST00000376395	2357.92	2412.46	2303.37	0.954783	-0.066755	0.774288	1	n
416	CAPZB	ENST00000375144	1400.35	1369.11	1431.59	1.04563	0.0643729	0.428984	1	n
417	ENAH	ENST00000366843	1546.22	1565.61	1526.83	0.97523	-0.036185	0.675619	1	n
418	FADS2	ENST00000257261	1931.68	1827.3	2036.05	1.11424	0.156062	0.957733	1	n
419	YDJC	ENST00000292778	69.9738	85.851	54.0967	0.630123	-0.666295	0.0109924	1	n
420	DDI2	ENST00000480945	484.52	495.994	473.045	0.953732	-0.0683449	0.731807	1	n
421	GOLGA3	ENST00000450791	233.054	251.27	214.837	0.855005	-0.225996	0.378726	1	n
422	EAPP	ENST00000250454	168.287	173.016	163.558	0.945333	-0.0811059	1	1	n
423	DIS3L2	ENST00000325385	204.792	192.988	216.596	1.12233	0.166495	0.682081	1	n
424	MCEE	ENST00000244217	40.9465	39.038	42.855	1.09778	0.134585	0.694056	1	n
425	MBD1	ENST00000353909	230.5	242.642	218.358	0.899916	-0.152138	0.701711	1	n
427	NPAS2	ENST00000335681	169.706	162.612	176.8	1.08725	0.120686	0.734851	1	n
428	GYS1	ENST00000323798	620.733	587.881	653.585	1.11176	0.152851	0.519674	1	n
429	SPAG9	ENST00000262013	832.259	822.316	842.203	1.02418	0.0344753	0.779522	1	n
431	PYROXD1	ENST00000240651	198.147	214.122	182.172	0.850783	-0.233137	0.347859	1	n
432	ANKS4B	ENST00000311620	286.134	283.334	288.933	1.01976	0.028233	0.857211	1	n
433	MIER3	ENST00000381199	121.766	113.091	130.442	1.15342	0.205915	0.504749	1	n
434	MBP	ENST00000397860	8.0154	6.25166	9.77914	1.56425	0.64547	0.527065	1	n
435	PID1	ENST00000392055	135.064	137.6	132.529	0.963145	-0.0541745	0.551176	1	n
436	MMP16	ENST00000286614	99.7361	92.4699	107.002	1.15716	0.210588	0.444317	1	n
437	RHBDL1	ENST00000561556	2.2523	1.8425	2.6621	1.44483	0.530901	0.697263	1	n
438	ERAL1	ENST00000254928	759.028	751.672	766.384	1.01957	0.0279646	0.859615	1	n
439	CCDC9	ENST00000221922	163.61	177.073	150.148	0.847948	-0.237953	0.353143	1	n
440	HOOK2	ENST00000264827	58.5247	62.5261	54.5234	0.87201	-0.197583	0.295507	1	n
441	GTF2H4	ENST00000440824	181.152	191.314	170.989	0.893758	-0.162044	0.609268	1	n
442	PEA15	ENST00000360472	57.7621	56.8359	58.6884	1.03259	0.0462726	0.648493	1	n
443	PDZD11	ENST00000239666	51.0574	51.4757	50.6392	0.983749	-0.0236375	0.948334	1	n
444	CCR4	ENST00000330953	0.16378	0	0.32756	Inf	Inf	0.996472	1	n
445	TCEA3	ENST00000450454	162.986	163.189	162.782	0.997505	-0.00360389	0.878968	1	n
446	MAGEA3	ENST00000370278	29.7663	29.8222	29.7103	0.996249	-0.0054211	0.694447	1	n
447	GMIP	ENST00000203556	59.1813	65.3868	52.9759	0.810192	-0.303663	0.44071	1	n
448	RPL17	ENST00000580261	4971.95	4943.69	5000.21	1.01143	0.0164011	0.851907	1	n
449	RMDN1	ENST00000430676	188.39	166.909	209.871	1.2574	0.330443	0.1108	1	n
450	MYO5B	ENST00000324581	121.882	124.346	119.418	0.960371	-0.058337	0.846528	1	n
451	DSTN	ENST00000474024	571.173	539.977	602.368	1.11555	0.157749	0.210986	1	n
452	APPL2	ENST00000258530	197.811	203.597	192.024	0.943159	-0.0844273	0.866242	1	n
453	MTMR4	ENST00000579925	415.9	424.571	407.23	0.959157	-0.060161	0.734224	1	n
454	DAB2IP	ENST00000373782	157.884	155.227	160.541	1.03424	0.0485688	0.81976	1	n
455	C1S	ENST00000402681	75.9956	83.3489	68.6422	0.823552	-0.280068	0.931284	1	n
456	MPV17L	ENST00000396385	577.543	496.981	658.104	1.3242	0.405125	0.290308	1	n
457	AQP10	ENST00000324978	35.3043	38.3494	32.2591	0.84119	-0.249496	0.640579	1	n
458	FAM206A	ENST00000322940	41.5572	40.0162	43.0982	1.07702	0.107044	0.812038	1	n
459	BIN3	ENST00000519513	54.3807	52.9448	55.8166	1.05424	0.0762055	0.987573	1	n
460	CENPM	ENST00000215980	134.225	120.602	147.849	1.22592	0.293869	0.278823	1	n
461	RSRC1	ENST00000464171	110.549	110.429	110.669	1.00217	0.00313269	0.545362	1	n
462	ZC2HC1C	ENST00000554763	0.517499	0.563384	0.471615	0.837113	-0.256507	0.90609	1	n
463	WDR46	ENST00000416777	285.878	278.807	292.95	1.05073	0.0713874	0.892816	1	n
464	PLEKHM1	ENST00000617688	48.5695	54.2638	42.8752	0.790126	-0.339845	0.474367	1	n
465	SOD3	ENST00000382120	17.4277	16.4018	18.4535	1.12509	0.170035	0.859031	1	n
466	SPPL3	ENST00000353487	183.122	163.934	202.31	1.23409	0.303449	0.675756	1	n
468	FAM162A	ENST00000232125	231.808	234.058	229.558	0.980773	-0.0280082	0.699063	1	n
469	MAP3K1	ENST00000399503	256.803	251.626	261.98	1.04115	0.0581784	0.515554	1	n
470	EMID1	ENST00000404755	1.83764	2.12677	1.54852	0.728105	-0.457781	0.850078	1	n
471	CTHRC1	ENST00000415886	0.698539	0.925462	0.471615	0.5096	-0.972562	1	1	n
472	YJEFN3	ENST00000514277	21.158	20.823	21.493	1.03217	0.0456872	0.644285	1	n
473	ZNF480	ENST00000598016	18.1039	23.6921	12.5157	0.528264	-0.920669	0.236643	1	n
474	TMED10	ENST00000303575	1397.32	1421.23	1373.4	0.966341	-0.0493955	0.90798	1	n
475	WDR36	ENST00000612402	992.977	964.225	1021.73	1.05964	0.0835706	0.495771	1	n
476	REV1	ENST00000393445	111.622	111.422	111.821	1.00359	0.00516421	0.751359	1	n
477	SH3GL1	ENST00000269886	671.438	637.796	705.08	1.10549	0.144691	0.484653	1	n
478	CDK5RAP1	ENST00000346416	563.275	564.144	562.406	0.996919	-0.00445219	1	1	n
479	PAK1IP1	ENST00000379568	372.814	372.984	372.645	0.99909	-0.0013131	0.819396	1	n
480	UBE2W	ENST00000602593	23.2268	26.2895	20.1641	0.766999	-0.382703	0.503974	1	n
481	FKBP15	ENST00000238256	169.295	188.193	150.397	0.799163	-0.323438	0.589008	1	n
482	THUMPD2	ENST00000505747	35.6703	34.9066	36.4341	1.04376	0.0617906	0.62665	1	n
483	MEGF8	ENST00000378073	8.5716	9.34148	7.80171	0.835169	-0.25986	0.582218	1	n
485	ACP2	ENST00000256997	447.652	427.01	468.293	1.09668	0.133142	0.531893	1	n
486	ARIH1	ENST00000564062	136.128	154.688	117.569	0.760037	-0.395858	0.556126	1	n
487	SLC25A46	ENST00000355943	401.713	384.367	419.059	1.09026	0.12467	0.192267	1	n
488	VRK1	ENST00000216639	426.217	403.226	449.208	1.11404	0.155795	0.262698	1	n
489	EXOC6B	ENST00000272427	348.15	363.168	333.132	0.917294	-0.124543	0.684979	1	n
491	PTP4A2	ENST00000344035	104.863	102.289	107.437	1.05033	0.0708446	0.381248	1	n
492	UBE2G1	ENST00000396981	155.695	151.418	159.973	1.0565	0.0792899	0.37169	1	n
493	U2AF1	ENST00000291552	1126.98	1108.92	1145.04	1.03257	0.0462399	0.719183	1	n
494	EMILIN2	ENST00000254528	11.9866	13.632	10.3411	0.758593	-0.398602	0.606986	1	n
495	FBRS	ENST00000356166	173.936	164.071	183.8	1.12025	0.163818	0.40792	1	n
496	PPM1A	ENST00000325642	321.382	323.123	319.641	0.989226	-0.0156274	0.573183	1	n
497	MFI2	ENST00000296350	85.3449	87.1165	83.5733	0.959328	-0.0599045	0.464332	1	n
498	ERGIC3	ENST00000348547	3170.95	3121.06	3220.84	1.03197	0.0454011	0.869327	1	n
499	CTSD	ENST00000236671	6411.73	6265.13	6558.32	1.0468	0.0659807	0.726054	1	n
500	ARPP19	ENST00000249822	32.6601	34.7637	30.5566	0.878981	-0.186096	0.684975	1	n
501	SIN3B	ENST00000248054	303.673	304.701	302.645	0.993255	-0.0097638	0.863455	1	n
502	POLD1	ENST00000440232	1145.04	1146.5	1143.58	0.997457	-0.00367342	0.469684	1	n
503	PYROXD2	ENST00000370575	12.9776	11.5596	14.3956	1.24533	0.316533	0.853089	1	n
504	BSPRY	ENST00000374183	3.53487	4.27397	2.79577	0.654139	-0.612332	0.270876	1	n
505	SLC41A1	ENST00000367137	5.10552	5.53266	4.67838	0.845594	-0.241964	0.972584	1	n
506	FAM171A2	ENST00000293443	33.4489	36.844	30.0538	0.815704	-0.293882	0.502731	1	n
507	RGMB	ENST00000513185	16.4955	18.2914	14.6996	0.803637	-0.315384	0.715522	1	n
508	TAF1B	ENST00000263663	306.976	307.084	306.868	0.999294	-0.00101884	0.830174	1	n
509	ZNF283	ENST00000593268	0.0786026	0	0.157205	Inf	Inf	0.996505	1	n
510	TOPBP1	ENST00000260810	443.335	448.592	438.078	0.976561	-0.0342178	1	1	n
511	MBOAT7	ENST00000618899	294.815	259.837	329.793	1.26923	0.343955	0.339189	1	n
512	NABP2	ENST00000267023	150.089	154.463	145.715	0.943363	-0.0841148	0.716421	1	n
513	MTPAP	ENST00000263063	363.442	344.317	382.568	1.11109	0.151976	0.219571	1	n
514	TLE1	ENST00000376499	689.164	645.028	733.299	1.13685	0.185041	0.569783	1	n
516	BMP8A	ENST00000331593	25.0719	25.4843	24.6595	0.967635	-0.0474646	0.788605	1	n
518	ZNF766	ENST00000599581	4.08625	4.89474	3.27777	0.669653	-0.578515	1	1	n
519	SARDH	ENST00000439388	996.296	1002.28	990.314	0.988064	-0.0173234	0.547025	1	n
520	YAP1	ENST00000282441	663.081	669.806	656.356	0.979918	-0.0292665	0.797543	1	n
521	DOCK5	ENST00000276440	300.282	311.806	288.759	0.926085	-0.110783	0.583392	1	n
522	RPS12	ENST00000230050	1839.66	1747.58	1931.74	1.10538	0.144538	0.954168	1	n
523	JAML	ENST00000533261	20.1144	22.6704	17.5584	0.77451	-0.368645	0.457423	1	n
524	ARFGEF1	ENST00000262215	403.502	396.755	410.25	1.03401	0.0482537	0.766819	1	n
525	HIST2H4A	ENST00000578186	484.804	485.268	484.34	0.998086	-0.00276372	0.536656	1	n
526	ASB9	ENST00000380485	81.7131	76.9105	86.5157	1.12489	0.169781	0.573208	1	n
527	NAGK	ENST00000244204	221.479	240.527	202.43	0.84161	-0.248776	0.234179	1	n
528	CCDC149	ENST00000504487	16.7639	14.0518	19.4761	1.38603	0.470954	0.588631	1	n
529	ZNF664	ENST00000337815	87.6217	88.4977	86.7457	0.980202	-0.0288485	0.576283	1	n
530	CXCL5	ENST00000296027	196.431	208.854	184.008	0.881033	-0.182732	0.723406	1	n
532	SNAP23	ENST00000249647	247.615	264.971	230.26	0.869001	-0.202571	0.694904	1	n
533	HGSNAT	ENST00000379644	330.283	337.504	323.061	0.957205	-0.0631006	0.737987	1	n
534	VCL	ENST00000211998	1621.57	1676.57	1566.56	0.934385	-0.0979107	0.410718	1	n
535	ODF2	ENST00000351030	362.222	363.905	360.539	0.990751	-0.0134052	0.727249	1	n
536	HSP90B1	ENST00000299767	15995	17178	14812	0.862267	-0.213793	0.392406	1	n
537	CHERP	ENST00000546361	1177.59	1217.8	1137.38	0.933966	-0.0985579	0.303376	1	n
538	ALG8	ENST00000299626	1211.63	1152.85	1270.4	1.10196	0.140073	0.202287	1	n
539	GPATCH4	ENST00000368232	467.039	523.565	410.512	0.784072	-0.350943	0.549144	1	n
540	NAGPA	ENST00000312251	209.267	210.789	207.745	0.985557	-0.0209892	0.640526	1	n
541	OGFRL1	ENST00000370435	8.49212	7.69155	9.2927	1.20817	0.272824	0.541673	1	n
542	BRIP1	ENST00000259008	239.915	238.233	241.597	1.01412	0.0202282	0.619813	1	n
543	KIF5B	ENST00000302418	2800.79	2831.28	2770.3	0.97846	-0.0314154	0.797596	1	n
544	IFNAR1	ENST00000270139	138.613	128.811	148.415	1.15219	0.204378	0.341772	1	n
545	ACOT2	ENST00000613168	493.713	476.944	510.481	1.07032	0.0980379	0.921941	1	n
547	LRG1	ENST00000306390	193.718	196.427	191.008	0.972412	-0.0403603	0.527836	1	n
548	IFI35	ENST00000438323	22.5571	22.2863	22.8278	1.0243	0.0346397	1	1	n
549	ERICH2	ENST00000409885	1.74045	2.68173	0.799176	0.298007	-1.74658	0.509469	1	n
550	EEPD1	ENST00000242108	191.405	199.652	183.158	0.917387	-0.124398	0.380301	1	n
551	SHROOM2	ENST00000380913	80.9813	89.5007	72.4618	0.809623	-0.304678	0.317258	1	n
552	BCOR	ENST00000378444	493.704	487.679	499.73	1.02471	0.035219	0.96469	1	n
553	PAAF1	ENST00000536003	160.082	168.503	151.662	0.900053	-0.151917	0.862473	1	n
554	THAP8	ENST00000292894	16.9073	15.3678	18.4469	1.20036	0.263463	0.607112	1	n
555	WDR92	ENST00000295121	124.79	135.251	114.329	0.845311	-0.242446	0.991787	1	n
556	CCNJ	ENST00000465148	131.151	135.216	127.085	0.939871	-0.0894655	0.593573	1	n
557	PGS1	ENST00000262764	129.323	130.29	128.356	0.985161	-0.0215691	0.878226	1	n
558	POLG2	ENST00000539111	51.1682	53.3701	48.9662	0.917484	-0.124245	0.715463	1	n
559	KDM6B	ENST00000254846	192.952	178.25	207.654	1.16496	0.220282	0.452906	1	n
560	PLEKHA8	ENST00000449726	82.0182	80.2185	83.8179	1.04487	0.063324	0.736323	1	n
561	MDC1	ENST00000448895	0.521647	0.715733	0.32756	0.457657	-1.12766	0.751093	1	n
562	CCT2	ENST00000299300	5620.38	5713.03	5527.72	0.967565	-0.04757	0.795076	1	n
563	FSTL3	ENST00000166139	130.362	129.476	131.249	1.01369	0.0196159	0.784757	1	n
564	TSR1	ENST00000301364	1247.29	1224.06	1270.52	1.03796	0.0537442	0.768422	1	n
565	NSD1	ENST00000347982	225.52	240.397	210.643	0.876229	-0.19062	0.668485	1	n
566	RGL2	ENST00000452084	45.8701	48.4487	43.2916	0.893554	-0.162373	0.643352	1	n
568	SMARCC1	ENST00000254480	2615.31	2637.93	2592.69	0.982849	-0.0249584	0.793267	1	n
569	DIP2B	ENST00000301180	1068.64	1022.77	1114.5	1.08969	0.123911	0.51544	1	n
570	ATG7	ENST00000354956	287.227	290.756	283.699	0.975727	-0.0354504	0.922545	1	n
571	ZNF254	ENST00000613065	215.522	219.213	211.83	0.966324	-0.0494212	0.646345	1	n
572	SETX	ENST00000224140	485.529	487.582	483.476	0.99158	-0.0121987	0.79257	1	n
573	SCAMP1	ENST00000621999	140.594	144.841	136.348	0.94136	-0.0871814	0.984882	1	n
574	C16orf59	ENST00000361837	100.443	103.934	96.9521	0.932822	-0.100326	0.7814	1	n
576	AQR	ENST00000156471	865.104	869.729	860.478	0.989364	-0.0154272	0.784199	1	n
577	TXNRD2	ENST00000400521	294.136	280.433	307.839	1.09773	0.134524	0.989098	1	n
578	RIC1	ENST00000490816	2.97605	2.80523	3.14687	1.12178	0.165795	0.88402	1	n
579	CHCHD10	ENST00000620558	101.849	98.984	104.715	1.05789	0.0811955	0.778611	1	n
580	ARPC3	ENST00000228825	1407.08	1395.64	1418.53	1.01641	0.0234782	0.466152	1	n
581	C6orf47	ENST00000366431	34.7715	33.5613	35.9817	1.07212	0.100466	0.967843	1	n
583	CCDC163P	ENST00000626657	9.40847	9.49025	9.32669	0.982766	-0.0250807	0.709624	1	n
584	FAM47E-STBD1	ENST00000514140	1.30601	1.28754	1.32448	1.02869	0.0408041	0.875527	1	n
585	NEDD1	ENST00000266742	266.516	252.237	280.796	1.11322	0.154743	0.234448	1	n
586	TMEM208	ENST00000304800	255.752	259.605	251.898	0.970311	-0.0434802	0.462829	1	n
588	APLP1	ENST00000592316	2.18904	2.48885	1.88923	0.759075	-0.397685	0.728014	1	n
589	IRF3	ENST00000377139	400.854	423.599	378.109	0.892611	-0.163897	0.266107	1	n
590	IRF1	ENST00000245414	66.2045	71.6906	60.7184	0.846951	-0.239649	0.919465	1	n
591	TCF3	ENST00000587235	31.2374	28.1456	34.3291	1.2197	0.286521	0.540103	1	n
592	LUC7L3	ENST00000240304	454.774	501.803	407.745	0.812561	-0.299453	0.795539	1	n
593	CCNL2	ENST00000408918	71.4153	75.2849	67.5458	0.897202	-0.156495	0.441822	1	n
594	KIAA1468	ENST00000256858	291.436	311.113	271.759	0.873505	-0.195112	0.491831	1	n
595	WBP11	ENST00000261167	1002.53	997.131	1007.93	1.01083	0.0155381	0.983894	1	n
596	C1orf112	ENST00000413811	213.72	213.284	214.156	1.00409	0.00588425	1	1	n
597	ZMYM6	ENST00000357182	84.9066	86.1904	83.6229	0.970211	-0.0436295	0.626235	1	n
598	MAEA	ENST00000303400	1063.13	1128.64	997.618	0.883911	-0.178026	0.227575	1	n
599	FABP5	ENST00000297258	362.599	375.99	349.208	0.928768	-0.106609	0.664918	1	n
600	HOXA9	ENST00000396345	0.740602	0.839233	0.641971	0.764949	-0.386565	1	1	n
601	SRPK1	ENST00000423325	761.925	769.467	754.382	0.980394	-0.0285657	0.791151	1	n
602	PLA2G16	ENST00000415826	243.229	231.928	254.531	1.09746	0.134167	0.823532	1	n
603	GPR19	ENST00000332427	3.0468	4.59878	1.49483	0.32505	-1.62127	0.221895	1	n
604	TBRG4	ENST00000258770	1317.12	1299.83	1334.41	1.02661	0.0378823	0.926364	1	n
605	UNG	ENST00000242576	918.139	917.861	918.417	1.00061	0.000872812	0.929331	1	n
607	DGCR6L	ENST00000248879	51.9418	55.4311	48.4525	0.874103	-0.194125	0.998096	1	n
608	SENP2	ENST00000296257	95.5898	91.0917	100.088	1.09876	0.135876	0.291716	1	n
609	CCNY	ENST00000374704	29.2815	30.3114	28.2517	0.932051	-0.10152	0.792033	1	n
610	HOXA10	ENST00000613671	0.631303	0.724156	0.53845	0.743555	-0.427489	0.954537	1	n
611	FZD3	ENST00000240093	71.8434	74.5088	69.178	0.928454	-0.107097	0.707105	1	n
612	CMTR2	ENST00000434935	107.52	102.353	112.687	1.10097	0.138772	0.511372	1	n
613	MXRA7	ENST00000375036	10.2184	7.86074	12.576	1.59985	0.677936	0.401054	1	n
614	C16orf52	ENST00000562695	1.62783	0.962734	2.29292	2.38168	1.25198	0.805277	1	n
615	U2AF2	ENST00000308924	2789.65	2734.86	2844.44	1.04007	0.0566772	0.906013	1	n
616	CSPP1	ENST00000262210	156.777	164.706	148.848	0.903719	-0.146054	0.81303	1	n
617	RPL36A	ENST00000553110	183.661	197.797	169.526	0.857067	-0.22252	0.427389	1	n
618	ZBTB41	ENST00000367405	60.8613	56.9458	64.7767	1.13751	0.185885	0.363242	1	n
620	IFT22	ENST00000437644	80.4812	73.7992	87.1631	1.18108	0.240112	0.394056	1	n
621	MYBBP1A	ENST00000254718	2140.58	2254.78	2026.39	0.898708	-0.154075	0.277551	1	n
623	ZDHHC16	ENST00000352634	129.132	124.706	133.558	1.07099	0.0989435	0.883275	1	n
624	TRAP1	ENST00000246957	2421.45	2518.59	2324.32	0.922864	-0.115809	0.400955	1	n
625	ZNF205	ENST00000219091	63.5066	60.9842	66.0289	1.08272	0.114664	0.517709	1	n
626	STRN	ENST00000263918	224.585	229.891	219.28	0.953844	-0.0681753	1	1	n
627	ADCY6	ENST00000307885	221.837	230.983	212.691	0.920811	-0.119022	0.428198	1	n
628	AATF	ENST00000620004	720.99	786.474	655.507	0.833476	-0.262787	0.500831	1	n
629	SOCS4	ENST00000395472	41.612	42.8554	40.3687	0.941973	-0.0862425	0.977055	1	n
630	DXO	ENST00000383330	70.4229	79.4032	61.4426	0.773806	-0.369957	0.177084	1	n
631	ZNF653	ENST00000293771	45.6946	42.4202	48.9691	1.15438	0.207122	0.782992	1	n
632	RIMBP3C	ENST00000331505	2.96586	1.44831	4.48341	3.09561	1.63022	0.300728	1	n
635	KATNB1	ENST00000379661	139.552	138.789	140.315	1.011	0.0157799	0.94759	1	n
636	ZBTB7A	ENST00000322357	145.344	138.342	152.345	1.10122	0.139099	1	1	n
638	FAM234A	ENST00000301678	372.774	376.792	368.756	0.978672	-0.031102	0.387004	1	n
639	OGFOD3	ENST00000329197	64.7257	56.7818	72.6696	1.2798	0.355924	0.694788	1	n
640	FOXA3	ENST00000302177	165.281	150.008	180.554	1.20363	0.267387	0.321304	1	n
641	KLHL5	ENST00000508137	406.298	386.677	425.919	1.10149	0.13945	0.425728	1	n
642	AKR1C1	ENST00000434459	82.467	84.4568	80.4772	0.95288	-0.0696336	0.919514	1	n
643	DCTN2	ENST00000434715	827.376	874.92	779.832	0.891318	-0.165988	0.468876	1	n
644	OSBPL11	ENST00000296220	323.872	313.814	333.929	1.0641	0.0896276	0.619775	1	n
645	PDZD7	ENST00000370215	2.3807	3.35693	1.40446	0.418376	-1.25713	0.168474	1	n
646	GALNS	ENST00000268695	171.639	170.149	173.13	1.01752	0.0250521	0.898919	1	n
647	CCNC	ENST00000369220	378.199	362.286	394.112	1.08785	0.121477	0.362669	1	n
648	KIFC1	ENST00000494554	86.0279	82.8056	89.2502	1.07783	0.108127	1	1	n
649	BLOC1S3	ENST00000433642	16.7509	15.9367	17.565	1.10217	0.140353	0.660058	1	n
650	NOL3	ENST00000565560	11.1195	14.1973	8.04167	0.566424	-0.820047	0.222255	1	n
651	MAGEA12	ENST00000357916	16.658	20.975	12.341	0.588365	-0.765217	0.280387	1	n
652	MECOM	ENST00000486748	3.53584	1.64119	5.43049	3.30886	1.72634	0.291668	1	n
653	KCNIP2	ENST00000434163	0.870168	0.954311	0.786026	0.823658	-0.279882	1	1	n
654	CDH17	ENST00000027335	560.951	583.782	538.121	0.921785	-0.117498	0.34179	1	n
656	GPR107	ENST00000372410	314.481	357.904	271.059	0.75735	-0.400968	0.0811249	1	n
657	BZW2	ENST00000258761	1541.77	1537.55	1546	1.00549	0.0079054	0.698909	1	n
658	SPC25	ENST00000616584	138.35	142.934	133.766	0.935859	-0.0956377	0.646903	1	n
659	PCYT1A	ENST00000292823	478.028	445.715	510.341	1.145	0.195341	0.395966	1	n
660	FAM161A	ENST00000405894	48.5066	45.8685	51.1447	1.11503	0.157082	0.485776	1	n
661	OPA1	ENST00000361908	644.363	629.825	658.902	1.04617	0.0651135	0.524762	1	n
662	RPL13	ENST00000567815	5019.75	4936.91	5102.6	1.03356	0.0476236	0.855456	1	n
663	CD320	ENST00000301458	1059.89	999.859	1119.92	1.12007	0.163594	0.834158	1	n
664	PPP6R3	ENST00000393800	1635.69	1695.4	1575.97	0.929557	-0.105384	0.812121	1	n
665	NSUN5	ENST00000438747	764.327	741.422	787.233	1.06179	0.0864949	0.847898	1	n
666	DHRS11	ENST00000621143	68.7697	68.9596	68.5799	0.994494	-0.00796478	0.555642	1	n
667	TMEM246	ENST00000374848	82.6706	81.6837	83.6575	1.02416	0.0344477	1	1	n
668	TADA2A	ENST00000633468	98.3091	95.2648	101.353	1.06391	0.0893786	0.614637	1	n
669	MRPL24	ENST00000361531	695.959	687.252	704.667	1.02534	0.0361021	0.705355	1	n
670	ZFPM1	ENST00000319555	170.554	167.31	173.797	1.03877	0.05488	0.679662	1	n
671	SPDYE2	ENST00000341656	0.48096	0.477155	0.484766	1.01595	0.0228284	1	1	n
672	BECN1	ENST00000361523	296.33	292.655	300.005	1.02512	0.0357859	0.902149	1	n
673	GTF3C1	ENST00000561623	1572.91	1603.15	1542.67	0.962271	-0.0554853	0.805229	1	n
674	ZFAND1	ENST00000220669	54.1449	61.7423	46.5474	0.753898	-0.407559	0.294198	1	n
675	XKR8	ENST00000373884	41.0335	38.5037	43.5633	1.1314	0.178113	1	1	n
676	LIPG	ENST00000427224	112.332	106.198	118.466	1.11552	0.157719	0.895792	1	n
677	PJA2	ENST00000361189	1003.83	1012.9	994.774	0.982109	-0.0260456	0.986789	1	n
678	TIMP4	ENST00000287814	13.0967	15.1413	11.0521	0.729933	-0.454164	0.589055	1	n
679	SIRT6	ENST00000337491	176	173.931	178.069	1.02379	0.0339231	0.64905	1	n
680	ZNF507	ENST00000311921	325.894	327.288	324.501	0.991487	-0.0123346	0.913921	1	n
682	MCM3	ENST00000229854	3526.49	3543.71	3509.28	0.990283	-0.0140869	0.685818	1	n
683	MDC1	ENST00000440369	678.191	698.979	657.403	0.940519	-0.0884706	0.626402	1	n
684	IL17RA	ENST00000319363	299.073	280.178	317.968	1.13488	0.182539	0.806584	1	n
685	HIST1H2AB	ENST00000615868	998.059	1043.66	952.461	0.912619	-0.131915	0.802405	1	n
686	FCGRT	ENST00000426395	363.106	346.606	379.605	1.0952	0.1312	0.818739	1	n
687	CDC45	ENST00000263201	565.073	568.236	561.909	0.988864	-0.0161554	0.863843	1	n
688	MED13L	ENST00000281928	217.882	216.064	219.699	1.01682	0.0240656	0.843987	1	n
689	MSRB1	ENST00000361871	68.5262	71.6326	65.4199	0.91327	-0.130886	0.386175	1	n
690	ZNF316	ENST00000382252	158.235	156.586	159.884	1.02106	0.0300732	0.759891	1	n
691	CCND3	ENST00000372991	144.954	145.522	144.386	0.992199	-0.0112988	0.776519	1	n
692	ZMIZ1	ENST00000334512	1042.91	1039.98	1045.84	1.00563	0.00810561	0.637289	1	n
693	ZBTB22	ENST00000445320	16.4644	16.3711	16.5576	1.01139	0.0163465	0.86172	1	n
694	ARL13B	ENST00000471138	79.4968	81.3987	77.5949	0.953269	-0.0690451	0.861004	1	n
695	HINT1	ENST00000304043	370.268	370.946	369.59	0.996346	-0.00528131	0.554337	1	n
696	PHB	ENST00000300408	3233.15	3130.04	3336.25	1.06588	0.0920486	1	1	n
697	TMEM55A	ENST00000285419	27.8134	26.3469	29.2799	1.11132	0.152274	0.650928	1	n
698	GID4	ENST00000376345	12.9238	11.0313	14.8163	1.34311	0.425583	0.402295	1	n
700	RPRD2	ENST00000369068	425.175	402.225	448.125	1.11412	0.155898	0.460178	1	n
701	IGF2BP1	ENST00000290341	2645.06	2623.84	2666.29	1.01618	0.0231519	0.852894	1	n
702	CLIC4	ENST00000374379	431.638	421.991	441.285	1.04572	0.0644959	0.341361	1	n
703	GP1BA	ENST00000329125	1.59388	2.49211	0.695655	0.279143	-1.84092	0.683172	1	n
706	IAH1	ENST00000497473	172.375	173.406	171.344	0.988109	-0.0172575	0.839562	1	n
707	CCDC88B	ENST00000301897	0.16378	0	0.32756	Inf	Inf	0.996472	1	n
708	EMC2	ENST00000220853	226.097	219.013	233.181	1.06469	0.0904356	0.522059	1	n
709	VPS37A	ENST00000521829	324.345	301.891	346.8	1.14876	0.200078	0.191087	1	n
711	CEP170	ENST00000366544	378.663	380.134	377.193	0.992263	-0.0112048	0.59792	1	n
712	FAM3C	ENST00000359943	306.742	302.974	310.51	1.02487	0.0354432	0.376875	1	n
713	RP5-1187M17.10	ENST00000337576	76.2525	73.2865	79.2185	1.08094	0.112291	0.93528	1	n
714	PCDHB16	ENST00000609684	177.428	181.594	173.262	0.954118	-0.0677606	0.348248	1	n
715	ANXA6	ENST00000354546	343.096	331.352	354.839	1.07088	0.0988012	0.779381	1	n
716	SMIM19	ENST00000414154	13.8814	14.9941	12.7688	0.851591	-0.231768	0.622122	1	n
717	RNLS	ENST00000331772	29.6965	30.9895	28.4035	0.916551	-0.125712	0.845949	1	n
718	TTBK2	ENST00000622375	7772.74	7751.22	7794.27	1.00555	0.00799072	0.891539	1	n
720	PQLC1	ENST00000357575	75.6159	72.3648	78.8669	1.08985	0.124131	0.859264	1	n
721	MCCC1	ENST00000610757	397.177	407.224	387.131	0.950659	-0.0730009	0.852837	1	n
722	RPL17-C18orf32	ENST00000332968	3964.6	3913.18	4016.02	1.02628	0.0374266	0.730743	1	n
723	ZNF286B	ENST00000580145	0.955752	1.43989	0.471615	0.327536	-1.61028	0.728187	1	n
724	TOE1	ENST00000372090	571.172	557.242	585.103	1.05	0.0703854	0.712542	1	n
725	ASB6	ENST00000277458	116.328	112.823	119.833	1.06214	0.0869682	0.757375	1	n
726	RASL10B	ENST00000603017	26.5443	20.1562	32.9323	1.63385	0.708279	0.17776	1	n
728	NBPF1	ENST00000430580	69.5769	83.6529	55.501	0.663467	-0.591903	0.247077	1	n
729	ARHGAP1	ENST00000311956	882.369	872.439	892.299	1.02276	0.0324727	0.715269	1	n
730	TIMM23B	ENST00000451577	73.4671	64.3076	82.6266	1.28486	0.361617	0.255981	1	n
732	PARN	ENST00000437198	361.335	360.715	361.954	1.00344	0.00494955	0.689069	1	n
733	TFAP4	ENST00000204517	260.001	255.342	264.659	1.03649	0.0517085	0.982535	1	n
734	TBC1D9B	ENST00000355235	324.396	330.836	317.955	0.961063	-0.0572966	0.607573	1	n
735	PGGT1B	ENST00000379615	268.031	251.999	284.062	1.12723	0.172786	0.383133	1	n
736	PIGQ	ENST00000026218	233.388	231.778	234.998	1.01389	0.0199032	0.60901	1	n
737	RNF41	ENST00000394013	72.6463	82.8444	62.4482	0.753801	-0.407744	0.253752	1	n
738	HBQ1	ENST00000199708	14.2138	12.5392	15.8883	1.26709	0.341515	0.880229	1	n
739	SERPINA3	ENST00000393078	397.858	417.836	377.881	0.904375	-0.145006	0.282079	1	n
740	MAN1B1	ENST00000371589	707.833	734.445	681.22	0.927531	-0.108533	0.498407	1	n
742	XRCC4	ENST00000396027	55.1685	53.9338	56.4032	1.04579	0.0645865	0.512152	1	n
743	SOS1	ENST00000395038	213.922	223.778	204.065	0.91191	-0.133036	1	1	n
744	CDR2	ENST00000268383	335.036	323.163	346.91	1.07348	0.102297	0.559958	1	n
746	DUSP8	ENST00000617829	31.0649	33.8102	28.3196	0.837606	-0.255657	0.660583	1	n
747	GPR161	ENST00000367838	13.588	8.92687	18.2491	2.04429	1.0316	0.204268	1	n
748	MBTPS2	ENST00000379484	334.327	291.643	377.012	1.29272	0.370407	0.0872579	1	n
749	EZR	ENST00000367075	1894.4	2098.11	1690.7	0.805817	-0.311476	0.17492	1	n
750	UBALD1	ENST00000283474	67.0838	59.9903	74.1774	1.23649	0.30625	0.539297	1	n
751	MORF4L1	ENST00000426013	3179.74	3165.47	3194	1.00901	0.0129426	0.522513	1	n
752	RAB15	ENST00000533601	18.949	17.8599	20.0381	1.12196	0.166017	0.515591	1	n
754	STK25	ENST00000401869	224.058	231.309	216.806	0.937299	-0.0934193	0.693072	1	n
755	LRRC23	ENST00000433346	7.12805	7.33463	6.92147	0.94367	-0.0836457	0.979922	1	n
756	ZNF792	ENST00000404801	71.8829	63.4393	80.3266	1.2662	0.3405	0.266516	1	n
757	ZC3H7A	ENST00000355758	337.715	340.165	335.265	0.985596	-0.0209312	0.920409	1	n
758	FOXJ3	ENST00000361346	381.578	368.963	394.194	1.06838	0.095428	0.754677	1	n
759	COQ6	ENST00000238709	141.129	132.194	150.063	1.13518	0.182915	0.716958	1	n
760	CPB2	ENST00000181383	295.847	298.491	293.202	0.982279	-0.0257952	0.577308	1	n
761	SMAD3	ENST00000327367	345.366	317.98	372.752	1.17225	0.229281	0.3805	1	n
762	PDIA3	ENST00000300289	9431.81	9581.04	9282.57	0.968848	-0.0456578	0.849183	1	n
763	RNF26	ENST00000311413	119.384	121.963	116.805	0.957707	-0.0623439	0.587589	1	n
764	MFSD14B	ENST00000375344	232.759	233.295	232.224	0.995411	-0.00663597	0.970022	1	n
765	PEX12	ENST00000225873	48.5951	42.7874	54.4027	1.27147	0.346493	0.125095	1	n
766	EPHX4	ENST00000370383	40.7717	37.915	43.6284	1.15069	0.202499	0.753512	1	n
767	TMEM25	ENST00000354284	5.42324	5.20786	5.63861	1.08271	0.11465	0.903552	1	n
768	PCDHB8	ENST00000239444	298.075	289.169	306.98	1.0616	0.0862353	0.796055	1	n
769	RP11-834C11.12	ENST00000513209	3.82879	4.09277	3.5648	0.870998	-0.199259	0.906363	1	n
770	PTPRU	ENST00000373779	67.8391	69.722	65.9562	0.945989	-0.0801054	0.325375	1	n
772	DCDC2	ENST00000378454	80.7739	82.1246	79.4233	0.967107	-0.048252	0.82157	1	n
773	SULT1C4	ENST00000272452	40.1182	37.1503	43.086	1.15978	0.213846	0.476927	1	n
774	N4BP2	ENST00000261435	214.57	218.67	210.47	0.962499	-0.0551424	0.736226	1	n
775	ACTRT3	ENST00000330368	42.0521	38.3987	45.7055	1.19029	0.251312	0.55092	1	n
776	OGG1	ENST00000339511	138.717	132.029	145.404	1.1013	0.139211	1	1	n
777	HIST2H3C	ENST00000369158	9350.55	9258.52	9442.59	1.01988	0.0284006	0.633628	1	n
778	ADRBK1	ENST00000308595	892.212	858.808	925.615	1.07779	0.108076	0.741175	1	n
779	NPC1L1	ENST00000289547	146.371	135.214	157.528	1.16503	0.220364	0.865096	1	n
781	GLYCTK	ENST00000436784	585.4	663.624	507.176	0.764252	-0.38788	0.0106928	1	n
782	RAD23B	ENST00000358015	2882.77	2844.01	2921.53	1.02726	0.0387965	0.717831	1	n
783	IPO5	ENST00000490680	4384.51	4395.81	4373.22	0.994859	-0.00743545	0.927221	1	n
784	ARHGAP17	ENST00000289968	365.529	363.585	367.474	1.0107	0.0153505	0.590052	1	n
785	AMIGO1	ENST00000369864	12.6071	8.8439	16.3703	1.85103	0.888325	0.191644	1	n
786	DUS4L	ENST00000265720	36.3463	33.1149	39.5777	1.19516	0.257207	0.447621	1	n
787	PDE3B	ENST00000282096	252.471	284.496	220.446	0.774867	-0.36798	0.058748	1	n
788	AHCYL1	ENST00000369799	2021.09	1948.79	2093.4	1.0742	0.103268	0.992631	1	n
789	WDR82	ENST00000296490	1017.49	936.462	1098.51	1.17305	0.23026	0.461823	1	n
791	UNC45A	ENST00000418476	618.433	664.805	572.06	0.860494	-0.216763	0.151793	1	n
792	ADCY9	ENST00000294016	527.079	545.117	509.041	0.933819	-0.0987854	0.517311	1	n
793	SLC38A2	ENST00000256689	1312.35	1276.39	1348.32	1.05635	0.0790919	0.331942	1	n
794	PIF1	ENST00000268043	46.7701	46.7314	46.8087	1.00165	0.00238479	0.939472	1	n
796	TBL1XR1	ENST00000430069	1260.26	1250.88	1269.64	1.015	0.0214783	0.898086	1	n
797	ATP5G1	ENST00000355938	620.258	689.516	551	0.79911	-0.323534	0.519885	1	n
798	NIT1	ENST00000368009	285.113	304.638	265.589	0.871819	-0.197899	0.386902	1	n
799	STAT6	ENST00000300134	80.7384	84.7074	76.7695	0.906291	-0.141954	0.427196	1	n
800	DCUN1D1	ENST00000632685	280.101	295.095	265.107	0.898377	-0.154606	0.801621	1	n
801	PPIL6	ENST00000521072	3.79057	3.45159	4.12955	1.19642	0.258725	0.859405	1	n
802	MMACHC	ENST00000616135	104.068	109.341	98.7942	0.903538	-0.146342	0.771032	1	n
803	ECSIT	ENST00000270517	285.927	300.266	271.589	0.904492	-0.144821	0.367601	1	n
804	IDS	ENST00000340855	6.23834	6.05035	6.42632	1.06214	0.0869738	0.935462	1	n
805	NAT9	ENST00000357814	94.9083	95.1886	94.6281	0.994112	-0.00852012	0.881344	1	n
806	BLM	ENST00000355112	334.327	337.152	331.501	0.983237	-0.0243884	0.776337	1	n
807	EPN1	ENST00000085079	502.487	477.668	527.306	1.10392	0.14263	0.791091	1	n
808	TRAPPC2P1	ENST00000543226	94.7087	81.7288	107.689	1.31763	0.39795	0.0659274	1	n
809	FAM174A	ENST00000312637	11.9056	12.7756	11.0357	0.863812	-0.211211	1	1	n
810	CCDC125	ENST00000610685	32.3029	34.5766	30.0291	0.868482	-0.203433	1	1	n
811	SPIDR	ENST00000519401	57.9104	60.4917	55.329	0.914654	-0.128701	0.97452	1	n
812	CASC3	ENST00000264645	394.642	409.461	379.823	0.927619	-0.108396	0.882245	1	n
813	PPP1R18	ENST00000451544	0.347828	0	0.695655	Inf	Inf	0.778101	1	n
814	CFAP20	ENST00000262498	232.131	199.475	264.788	1.32742	0.40863	0.229155	1	n
816	GK	ENST00000378945	446.673	445.987	447.36	1.00308	0.00443358	0.632454	1	n
817	TTF2	ENST00000369466	224.426	229.55	219.303	0.955358	-0.0658865	0.973793	1	n
819	NPNT	ENST00000379987	160.794	162.294	159.294	0.98151	-0.0269256	0.957257	1	n
820	SLC39A9	ENST00000031146	226.189	200.626	251.752	1.25483	0.327492	0.649247	1	n
821	SPATA2L	ENST00000289805	106.11	102.865	109.355	1.06309	0.088264	1	1	n
822	HDDC3	ENST00000330334	61.4776	59.2995	63.6556	1.07346	0.102269	0.852391	1	n
823	ARMCX3	ENST00000537169	144.803	148.548	141.058	0.949573	-0.0746488	0.776876	1	n
824	CEBPB	ENST00000303004	286.108	287.718	284.499	0.988813	-0.0162299	0.445927	1	n
825	F2	ENST00000311907	3985.92	4048.52	3923.32	0.969077	-0.0453171	0.456456	1	n
826	CHMP4A	ENST00000530996	26.1139	27.3194	24.9083	0.911741	-0.133303	0.745233	1	n
827	DBT	ENST00000370132	183.496	200.874	166.118	0.826977	-0.27408	0.561163	1	n
828	MRPL3	ENST00000264995	1017.15	974.865	1059.43	1.08675	0.120021	0.417933	1	n
829	RPA2	ENST00000373912	540.486	525.323	555.649	1.05773	0.0809707	0.818136	1	n
830	UCK1	ENST00000372215	87.7461	90.5267	84.9656	0.938569	-0.0914646	0.854056	1	n
831	ASB16	ENST00000293414	1.18661	0.600656	1.77255	2.95103	1.56122	0.910722	1	n
832	CORT	ENST00000377049	0.511608	0	1.02322	Inf	Inf	0.596712	1	n
833	ZBTB3	ENST00000394807	65.2165	65.5427	64.8903	0.990045	-0.0144336	0.666075	1	n
834	NME6	ENST00000426689	121.835	119.041	124.628	1.04693	0.0661598	0.734253	1	n
835	EXOC2	ENST00000230449	327.166	325.546	328.785	1.00995	0.0142847	0.861708	1	n
836	SIPA1	ENST00000533361	0.181039	0.362078	0	0	#NAME?	1	1	n
837	RAB2A	ENST00000531289	344.416	313.557	375.275	1.19683	0.259223	0.251432	1	n
838	ITGA2	ENST00000296585	254.281	252.22	256.341	1.01634	0.0233859	0.696891	1	n
840	PHTF1	ENST00000369604	61.2533	64.4053	58.1013	0.902119	-0.14861	0.773854	1	n
841	HAGH	ENST00000397353	146.832	136.765	156.899	1.14721	0.198132	0.388914	1	n
842	ARHGAP29	ENST00000260526	304.519	311.572	297.466	0.954729	-0.0668375	0.907075	1	n
843	ABCA1	ENST00000374736	822.681	869.392	775.97	0.892543	-0.164007	0.379255	1	n
844	PHF24	ENST00000242315	14.3149	12.9973	15.6325	1.20275	0.266334	0.636383	1	n
845	CERCAM	ENST00000372838	28.8835	27.288	30.479	1.11694	0.159549	0.795982	1	n
846	TIGD5	ENST00000321385	86.9358	87.8477	86.0239	0.979239	-0.0302671	0.515023	1	n
847	LBR	ENST00000272163	2147.65	2079.7	2215.6	1.06534	0.0913198	0.271313	1	n
848	GP2	ENST00000341642	45.732	38.1944	53.2695	1.39469	0.479948	0.401158	1	n
849	PPP1R37	ENST00000221462	144.618	147.488	141.748	0.961079	-0.0572729	0.590306	1	n
850	SMARCC2	ENST00000394023	392.862	403.043	382.682	0.949483	-0.0747861	0.773218	1	n
851	GLIPR1	ENST00000456650	5.47229	8.79463	2.14995	0.244462	-2.03232	0.0774715	1	n
852	GCNT4	ENST00000322348	35.3543	39.1024	31.6061	0.808291	-0.307054	1	1	n
853	TANC1	ENST00000263635	190.648	207.432	173.865	0.838177	-0.254674	0.354128	1	n
854	GJC1	ENST00000590758	74.8809	70.3918	79.3701	1.12755	0.17319	0.486882	1	n
855	PLD1	ENST00000351298	414.143	427.022	401.265	0.939683	-0.0897538	0.854888	1	n
856	MPZL2	ENST00000278937	144.865	138.65	151.08	1.08965	0.123862	0.930325	1	n
857	GINM1	ENST00000367419	159.872	158.025	161.72	1.02338	0.0333448	0.412074	1	n
858	PTPRS	ENST00000348075	175.337	177.229	173.446	0.978656	-0.0311261	0.585894	1	n
859	FAHD1	ENST00000427358	173.761	168.319	179.202	1.06466	0.0903886	0.824111	1	n
860	HSD17B3	ENST00000375263	2.2279	2.81692	1.63889	0.581801	-0.781402	0.932915	1	n
861	NOL7	ENST00000451315	384.76	371.592	397.928	1.07087	0.0987844	0.353877	1	n
862	EPS15L1	ENST00000455140	355.824	384.015	327.633	0.853179	-0.22908	0.256538	1	n
863	ANKRD10	ENST00000267339	181.292	162.46	200.123	1.23183	0.300803	0.183181	1	n
864	TCF19	ENST00000442190	37.1131	32.2537	41.9725	1.30133	0.379982	0.40556	1	n
865	CLN8	ENST00000619400	66.1327	63.445	68.8204	1.08472	0.117329	0.967214	1	n
867	PHF6	ENST00000625464	282.234	258.213	306.255	1.18606	0.246171	0.20277	1	n
868	CTSE	ENST00000360218	338.521	338.157	338.886	1.00216	0.00310824	0.91334	1	n
869	RABGAP1	ENST00000373647	291.039	303.62	278.459	0.917129	-0.124804	0.89785	1	n
870	PSMD11	ENST00000457654	3576.79	3560.44	3593.13	1.00918	0.0131849	0.659183	1	n
871	SYBU	ENST00000533394	1.71372	2.28755	1.13989	0.498301	-1.00491	0.618928	1	n
872	SCAF4	ENST00000399804	825.441	817.272	833.61	1.01999	0.0285557	0.904091	1	n
873	TMEM70	ENST00000517439	1.18648	1.8882	0.484766	0.256735	-1.96165	0.592451	1	n
874	ZNF587B	ENST00000442832	68.4643	78.4632	58.4655	0.745133	-0.42443	0.448008	1	n
875	PBX2	ENST00000453961	244.043	245.214	242.872	0.990448	-0.0138475	0.833322	1	n
876	ZNF589	ENST00000354698	17.7907	18.3692	17.2122	0.937012	-0.0938604	0.665943	1	n
879	RP11-47I22.4	ENST00000556347	0.629519	0.563384	0.695655	1.23478	0.304255	1	1	n
880	CBFA2T2	ENST00000359606	132.274	140.429	124.118	0.883843	-0.178138	0.722817	1	n
881	PDCD11	ENST00000369797	1440.23	1484.64	1395.83	0.940177	-0.088995	0.863497	1	n
882	SMNDC1	ENST00000369603	371.557	389.129	353.985	0.909686	-0.13656	0.714	1	n
883	KIAA1033	ENST00000332180	649.698	616.509	682.887	1.10767	0.147526	0.285161	1	n
884	LRFN3	ENST00000246529	36.4588	31.4517	41.4659	1.3184	0.398787	0.599289	1	n
885	HIST1H3B	ENST00000621411	5471.89	5586.35	5357.42	0.959019	-0.060369	0.649488	1	n
886	COQ3	ENST00000254759	167.129	173.351	160.906	0.928208	-0.107479	0.93652	1	n
887	ZFAND5	ENST00000376960	473.356	425.299	521.412	1.22599	0.293945	0.069964	1	n
888	FTSJ2	ENST00000242257	268.78	257.949	279.612	1.08398	0.116339	0.868875	1	n
889	DDX39B	ENST00000438578	3031.85	3138.62	2925.07	0.93196	-0.101661	0.487431	1	n
890	ECI1	ENST00000562238	358.331	360.565	356.097	0.98761	-0.0179873	0.712388	1	n
891	HEMK1	ENST00000455834	36.6875	35.4784	37.8967	1.06816	0.0951316	0.847949	1	n
892	NUP107	ENST00000378905	912.943	934.733	891.152	0.953376	-0.0688828	0.830356	1	n
893	FAM20A	ENST00000592554	155.643	152.631	158.655	1.03947	0.0558502	1	1	n
894	CEP164	ENST00000278935	137.381	145.035	129.727	0.894453	-0.160922	0.462517	1	n
895	LOXL4	ENST00000260702	106.917	111.585	102.249	0.916334	-0.126054	0.903063	1	n
896	MRPL11	ENST00000329819	1054.33	1017.19	1091.48	1.07303	0.101688	0.669965	1	n
897	NXN	ENST00000627182	0.948483	1.20131	0.695655	0.57908	-0.788166	0.739459	1	n
898	EIF1	ENST00000591776	945.015	925.945	964.084	1.04119	0.0582316	0.73472	1	n
899	ZBTB46	ENST00000245663	29.5399	33.878	25.2018	0.743899	-0.426821	0.183235	1	n
900	TCAF1	ENST00000479870	1972.78	2089.58	1855.97	0.888205	-0.171036	0.206736	1	n
901	USP53	ENST00000274030	33.3701	33.785	32.9553	0.975444	-0.0358695	0.950009	1	n
902	CAND1	ENST00000544619	1818.27	1875.91	1760.63	0.938549	-0.0914959	0.689335	1	n
903	TIGAR	ENST00000179259	87.3915	92.3574	82.4255	0.892463	-0.164136	0.977555	1	n
905	EIF4E	ENST00000505992	750.821	800.936	700.705	0.874858	-0.192878	0.50225	1	n
907	GPR137	ENST00000438980	33.3135	30.2131	36.4139	1.20523	0.269314	0.681926	1	n
908	ATP5S	ENST00000311459	38.8748	35.9507	41.7989	1.16267	0.217447	0.908134	1	n
909	F8A3	ENST00000622749	93.3554	91.9365	94.7742	1.03087	0.043857	0.808354	1	n
910	CPNE3	ENST00000517490	828.076	812.189	843.964	1.03912	0.0553657	0.841473	1	n
911	ZC3H15	ENST00000337859	908.864	926.7	891.028	0.961506	-0.0566321	0.780522	1	n
912	RRAS2	ENST00000256196	136.577	129.378	143.775	1.11128	0.152218	0.259332	1	n
913	ZNF598	ENST00000431526	291.98	303.22	280.74	0.925862	-0.111131	0.560036	1	n
914	ZFP14	ENST00000270001	56.5998	57.3682	55.8313	0.97321	-0.0391771	0.643502	1	n
916	SLC38A3	ENST00000614032	623.118	583.229	663.008	1.13679	0.184964	0.786336	1	n
917	SAP30	ENST00000296504	195.275	201.652	188.898	0.936753	-0.0942601	0.779897	1	n
918	ZNF880	ENST00000600321	12.0357	11.4851	12.5864	1.09589	0.1321	1	1	n
919	ZCCHC8	ENST00000543897	124.262	121.486	127.039	1.04572	0.0644901	0.836971	1	n
920	CAMK2G	ENST00000322680	236.581	222.172	250.99	1.12971	0.175949	1	1	n
921	TMEM116	ENST00000550831	18.5	16.4979	20.5021	1.24271	0.313492	0.562446	1	n
922	FAM69A	ENST00000370310	59.4398	57.7662	61.1133	1.05794	0.0812606	0.439073	1	n
923	HIST1H4C	ENST00000377803	379.666	430.816	328.516	0.762542	-0.391111	0.556151	1	n
925	CHKB	ENST00000406938	68.4421	71.9107	64.9735	0.90353	-0.146356	0.646588	1	n
926	B3GALNT1	ENST00000488170	66.9439	67.488	66.3997	0.983875	-0.0234529	0.670101	1	n
927	DNAJC5	ENST00000360864	318.882	285.787	351.977	1.23161	0.300542	0.289736	1	n
928	PAM16	ENST00000318059	91.7812	96.5773	86.9851	0.900679	-0.150916	0.915345	1	n
929	PLD2	ENST00000572940	153.7	152.976	154.424	1.00946	0.0135895	1	1	n
931	TMEM50B	ENST00000542230	64.1734	58.2907	70.0561	1.20184	0.265243	0.284921	1	n
932	MPZL1	ENST00000392121	87.5664	83.0639	92.0688	1.10841	0.148491	0.453115	1	n
933	MPC2	ENST00000271373	456.583	490.68	422.487	0.861023	-0.215877	0.111806	1	n
934	BCR	ENST00000359540	607.663	596.115	619.21	1.03874	0.0548394	1	1	n
935	TET2	ENST00000380013	56.5205	58.4771	54.5638	0.933081	-0.0999263	0.746612	1	n
936	FBXO8	ENST00000513696	16.0775	13.9432	18.2118	1.30615	0.385315	0.346422	1	n
937	MSI1	ENST00000257552	370.17	382.007	358.332	0.938024	-0.0923032	0.695246	1	n
938	FAM101B	ENST00000329099	7.05696	7.01825	7.09567	1.01103	0.0158287	0.860683	1	n
939	LPCAT3	ENST00000261407	1190.57	1137.29	1243.85	1.0937	0.129217	0.485905	1	n
940	SCRN1	ENST00000242059	534.053	500.01	568.096	1.13617	0.184178	0.419365	1	n
941	DPF2	ENST00000252268	282.825	285.593	280.057	0.980618	-0.028237	0.85356	1	n
942	SOCS2	ENST00000549206	2.15725	2.49211	1.82239	0.731264	-0.451536	1	1	n
943	CLK2	ENST00000574445	186.165	189.019	183.312	0.969806	-0.0442315	1	1	n
944	UBA3	ENST00000361055	289.186	277.54	300.831	1.08392	0.116256	0.430859	1	n
945	LYPLAL1	ENST00000366928	241.378	248.901	233.855	0.939549	-0.0899604	0.93141	1	n
946	SGCB	ENST00000381431	186.174	185.924	186.424	1.00269	0.00387608	0.715634	1	n
947	MIEF2	ENST00000323019	40.8101	33.2942	48.326	1.45148	0.537528	0.227001	1	n
948	TM9SF4	ENST00000398022	1627.72	1553.35	1702.09	1.09576	0.13193	0.741412	1	n
949	CALM3	ENST00000291295	1752.19	1781.32	1723.05	0.967288	-0.0479824	0.45937	1	n
950	MFSD8	ENST00000513559	96.1602	94.4887	97.8317	1.03538	0.05016	0.745074	1	n
951	METTL9	ENST00000396014	131.176	122.813	139.54	1.1362	0.18422	0.31706	1	n
952	ZNF253	ENST00000355650	168.334	160.874	175.794	1.09275	0.127958	0.557319	1	n
953	CDKN3	ENST00000335183	318.778	307.798	329.759	1.07135	0.0994318	0.274237	1	n
954	ACTR8	ENST00000486794	97.4818	90.6167	104.347	1.15152	0.203539	0.42823	1	n
955	ZNF100	ENST00000624841	16.1192	16.4119	15.8264	0.964321	-0.0524145	0.813406	1	n
956	STK19	ENST00000433397	37.2805	36.3867	38.1744	1.04913	0.0691956	0.773488	1	n
957	MRPL9	ENST00000368830	424.466	420.878	428.053	1.01705	0.0243885	0.749397	1	n
958	LONRF3	ENST00000304778	77.5599	78.6045	76.5153	0.973422	-0.0388634	0.796285	1	n
959	RNF11	ENST00000242719	10.3685	9.32074	11.4163	1.22483	0.292585	0.284922	1	n
960	C1QTNF6	ENST00000337843	2.07004	2.00327	2.1368	1.06666	0.093094	0.997186	1	n
961	AP1M2	ENST00000587069	7.21545	7.93012	6.50078	0.819757	-0.286731	1	1	n
962	MRPL14	ENST00000372014	180.212	194.379	166.046	0.854241	-0.227285	0.935033	1	n
963	MARVELD2	ENST00000614617	138.123	132.3	143.945	1.08802	0.121701	0.41982	1	n
964	ME1	ENST00000369705	898.897	880.879	916.915	1.04091	0.057844	0.521737	1	n
965	ZNF740	ENST00000416904	45.1313	40.6609	49.6017	1.21989	0.286746	0.562951	1	n
966	MFSD3	ENST00000301327	101.566	97.8217	105.31	1.07656	0.106423	0.937742	1	n
967	TYW5	ENST00000354611	38.8251	42.6639	34.9863	0.820045	-0.286225	1	1	n
968	TCTN3	ENST00000371217	283.608	282.368	284.848	1.00878	0.0126166	0.897389	1	n
969	SPPL2B	ENST00000610743	261.478	251.221	271.736	1.08166	0.113249	0.871881	1	n
970	RHOG	ENST00000351018	120.303	112.989	127.617	1.12947	0.175645	0.660612	1	n
971	ISX	ENST00000308700	10.3431	9.02994	11.6563	1.29085	0.368321	0.66654	1	n
972	TRAF2	ENST00000247668	231.423	237.437	225.408	0.949334	-0.0750117	0.65683	1	n
973	MRI1	ENST00000040663	265.932	245.841	286.023	1.16345	0.218406	0.739483	1	n
974	PLCB1	ENST00000625874	406.501	427.821	385.181	0.900332	-0.151472	0.724437	1	n
975	ITGA5	ENST00000293379	273.854	284.309	263.399	0.926454	-0.110209	0.810514	1	n
976	MCPH1	ENST00000519480	174.109	154.588	193.631	1.25256	0.324881	0.127487	1	n
977	SNX10	ENST00000338523	63.4755	61.6561	65.2949	1.05902	0.0827275	0.59775	1	n
978	DDX23	ENST00000308025	891.524	921.726	861.322	0.934467	-0.097785	0.775126	1	n
979	PUDP	ENST00000381077	182.284	178.515	186.054	1.04223	0.0596768	0.789192	1	n
980	RABEPK	ENST00000373538	270.978	282.598	259.358	0.917761	-0.12381	0.453154	1	n
982	ARHGEF25	ENST00000286494	4.57667	3.43474	5.7186	1.66493	0.735461	0.742615	1	n
983	QSOX1	ENST00000367600	286.944	313.841	260.047	0.828597	-0.271258	0.135293	1	n
984	PRODH	ENST00000420436	9.20692	5.32293	13.0909	2.45934	1.29827	0.265634	1	n
985	DDX17	ENST00000396821	3443.03	3445.35	3440.7	0.998652	-0.00194612	0.841406	1	n
986	MEF2D	ENST00000348159	137.449	132.556	142.343	1.07383	0.102767	0.828053	1	n
987	DNMBP	ENST00000324109	107.223	108.602	105.844	0.974604	-0.0371122	0.962824	1	n
988	THYN1	ENST00000352327	167.09	185.111	149.069	0.805294	-0.312412	0.310444	1	n
989	TNIP1	ENST00000520931	158.871	155.745	161.997	1.04014	0.0567784	0.910877	1	n
990	CGGBP1	ENST00000309534	135.141	133.035	137.246	1.03165	0.0449526	0.727989	1	n
991	NRBF2	ENST00000277746	70.5025	68.5016	72.5034	1.05842	0.0819107	0.401643	1	n
992	INPPL1	ENST00000298229	153.588	163.118	144.058	0.883154	-0.179262	0.21322	1	n
993	C1orf106	ENST00000367342	192.508	190.175	194.84	1.02453	0.0349619	0.686931	1	n
994	KANSL1L	ENST00000281772	37.6328	37.1685	38.0971	1.02498	0.0356002	0.667184	1	n
995	GON4L	ENST00000437809	452.806	476.187	429.424	0.901797	-0.149125	0.641743	1	n
996	PDP1	ENST00000297598	37.6363	35.7918	39.4808	1.10307	0.141522	1	1	n
997	SHQ1	ENST00000325599	142.315	144.994	139.636	0.963044	-0.0543261	0.959883	1	n
998	TNIK	ENST00000436636	419.275	427.81	410.74	0.960099	-0.0587452	0.731399	1	n
999	KIAA1429	ENST00000297591	723.521	733.439	713.602	0.972953	-0.0395579	0.921738	1	n
1000	ZNF331	ENST00000449416	17.0411	15.138	18.9442	1.25143	0.323581	0.52401	1	n
1001	RPL29	ENST00000294189	3475.57	3351.32	3599.83	1.07415	0.1032	0.720157	1	n
1002	PCGF5	ENST00000336126	55.5625	53.1487	57.9763	1.09083	0.125429	0.314146	1	n
1003	RIF1	ENST00000243326	982.292	1016.14	948.448	0.933387	-0.0994532	0.840236	1	n
1004	PUS3	ENST00000613398	126.539	132.488	120.591	0.910202	-0.135742	0.768483	1	n
1005	GTF2F1	ENST00000394456	1082.82	1105.61	1060.03	0.958779	-0.0607293	0.586246	1	n
1006	DAXX	ENST00000374542	254.676	259.227	250.125	0.964888	-0.0515672	1	1	n
1007	KALRN	ENST00000454902	14.4484	17.9718	10.925	0.607901	-0.718092	0.250089	1	n
1008	ZMIZ2	ENST00000413916	223.76	222.889	224.631	1.00781	0.0112298	0.900929	1	n
1009	MORC3	ENST00000400485	228.16	247.435	208.885	0.844203	-0.244338	0.3901	1	n
1011	LRSAM1	ENST00000300417	160.224	171.807	148.641	0.865166	-0.208951	0.680973	1	n
1012	MFSD12	ENST00000355415	235.036	226.479	243.594	1.07557	0.105101	0.840752	1	n
1013	COA7	ENST00000371538	225.449	223.719	227.179	1.01547	0.0221419	0.566502	1	n
1015	SCAMP3	ENST00000302631	1262.51	1170.87	1354.15	1.15653	0.209806	0.14589	1	n
1016	DEDD	ENST00000490843	120.016	108.341	131.692	1.21553	0.281583	0.677114	1	n
1017	TSPYL4	ENST00000420283	45.192	48.6974	41.6866	0.856033	-0.224262	0.631469	1	n
1018	RAP1A	ENST00000356415	400.401	383.965	416.837	1.08561	0.118508	0.201266	1	n
1019	SP140L	ENST00000396563	15.612	17.351	13.8731	0.799556	-0.322729	0.426835	1	n
1020	UHRF1	ENST00000624301	1818.13	1836.42	1799.84	0.980083	-0.0290243	0.41416	1	n
1021	ABCB6	ENST00000265316	737.251	764.482	710.021	0.928761	-0.10662	0.476811	1	n
1022	FBXO36	ENST00000283946	16.0474	16.0379	16.057	1.00119	0.00171688	0.76148	1	n
1023	TLK1	ENST00000360843	219.742	221.519	217.966	0.983961	-0.023327	0.944245	1	n
1024	PARPBP	ENST00000543784	20.1401	18.4982	21.7821	1.17753	0.235759	0.508916	1	n
1025	RAB7A	ENST00000265062	1007.47	1046.74	968.211	0.924979	-0.112508	0.419374	1	n
1026	PFN2	ENST00000452853	137.816	146.228	129.403	0.884941	-0.176347	0.8178	1	n
1027	PTPN14	ENST00000366956	126.855	126.989	126.72	0.99788	-0.0030621	0.928455	1	n
1029	CDK14	ENST00000380050	149.826	141.184	158.467	1.12241	0.166604	0.341097	1	n
1031	ZNF20	ENST00000600335	1.17662	0.477155	1.87608	3.93179	1.97519	0.702405	1	n
1032	WTAP	ENST00000337387	187.47	174.833	200.107	1.14456	0.194792	0.562436	1	n
1034	ST20-MTHFS	ENST00000494999	56.1601	57.4096	54.9105	0.956469	-0.0642093	1	1	n
1036	APOA2	ENST00000367990	10.0452	12.9908	7.09952	0.546504	-0.871696	0.0754424	1	n
1037	ORC3	ENST00000257789	573.486	563.886	583.087	1.03405	0.0483065	0.571905	1	n
1038	ADPGK	ENST00000311669	519.685	540.722	498.648	0.92219	-0.116865	0.785563	1	n
1039	KDELR1	ENST00000330720	3279.28	3138	3420.56	1.09004	0.124383	0.777595	1	n
1040	LZTS2	ENST00000370223	225.684	229.932	221.435	0.963045	-0.0543254	0.738942	1	n
1041	ATP6V1F	ENST00000249289	199.349	162.444	236.253	1.45437	0.540394	0.225778	1	n
1042	CRAMP1	ENST00000397412	97.1634	99.5585	94.7682	0.951884	-0.0711421	0.980027	1	n
1043	BTN3A1	ENST00000289361	8.19203	8.11291	8.27116	1.01951	0.0278714	1	1	n
1044	DAGLA	ENST00000257215	36.5764	43.6895	29.4634	0.674381	-0.568364	0.145912	1	n
1046	HNRNPH2	ENST00000316594	1608.5	1713.77	1503.23	0.877148	-0.189108	0.511118	1	n
1047	ANO7	ENST00000274979	5.14892	6.39232	3.90551	0.610969	-0.71083	0.439646	1	n
1049	PEAK1	ENST00000312493	188.19	183.23	193.151	1.05415	0.0760761	0.621855	1	n
1050	SPATA20	ENST00000006658	125.879	125.535	126.224	1.0055	0.00790641	0.645763	1	n
1051	SH3RF1	ENST00000284637	115.544	118.477	112.611	0.950487	-0.0732616	0.802345	1	n
1052	ZNF500	ENST00000219478	26.3684	26.7463	25.9906	0.971747	-0.0413469	0.737501	1	n
1053	ITGAV	ENST00000261023	1985.94	1982.71	1989.17	1.00326	0.00469452	0.737309	1	n
1054	AAGAB	ENST00000561452	397.889	409.376	386.402	0.943879	-0.0833259	0.667327	1	n
1055	ZNF701	ENST00000593941	4.79627	3.24512	6.34742	1.95599	0.967899	0.317612	1	n
1056	FILIP1L	ENST00000383694	107.054	101.745	112.363	1.10436	0.143209	0.454561	1	n
1057	NOL4L	ENST00000359676	142.474	154.869	130.078	0.839925	-0.251668	0.168008	1	n
1058	AMFR	ENST00000290649	500.035	487.454	512.615	1.05162	0.0726101	0.650501	1	n
1060	FBXO9	ENST00000323557	131.267	131.406	131.128	0.99788	-0.00306111	0.850461	1	n
1061	KIF1BP	ENST00000626493	47.607	46.239	48.9751	1.05917	0.0829377	0.722058	1	n
1062	UBE2L3	ENST00000342192	470.825	505.287	436.363	0.863594	-0.211575	1	1	n
1064	ATP8B2	ENST00000368489	159.745	167.166	152.325	0.911221	-0.134126	0.480943	1	n
1065	ACAT2	ENST00000367048	3497.81	3547.37	3448.26	0.97206	-0.0408821	0.768961	1	n
1066	RRN3	ENST00000198767	638.459	651.447	625.472	0.960127	-0.058703	0.685747	1	n
1067	CDK13	ENST00000340829	446.75	443.376	450.124	1.01522	0.0217912	0.766984	1	n
1068	EOGT	ENST00000295571	47.6284	52.1308	43.1261	0.827267	-0.273576	0.535143	1	n
1069	CDK12	ENST00000430627	710.983	697.427	724.539	1.03887	0.0550214	0.606855	1	n
1070	EFEMP1	ENST00000355426	1134.61	1131.65	1137.57	1.00522	0.00751831	0.489821	1	n
1071	KDM5A	ENST00000382815	390.575	371.997	409.152	1.09988	0.137349	0.371114	1	n
1072	CRYM	ENST00000543948	47.9544	43.3984	52.5103	1.20996	0.27496	0.439066	1	n
1073	DRAM1	ENST00000258534	112.22	94.4041	130.035	1.37743	0.46198	0.103739	1	n
1074	ANGEL1	ENST00000251089	112.272	111.863	112.681	1.00731	0.0105084	0.889659	1	n
1075	WDR5B	ENST00000330689	20.1426	21.4182	18.867	0.880886	-0.182973	1	1	n
1076	PLEKHB1	ENST00000542389	4.99188	5.85421	4.12955	0.705398	-0.50349	0.630949	1	n
1077	B3GALT6	ENST00000379198	149.33	130.02	168.64	1.29703	0.375213	1	1	n
1078	GLTSCR1	ENST00000396720	66.4129	72.631	60.1948	0.828775	-0.270947	0.289445	1	n
1079	DDX28	ENST00000332395	229.392	217.727	241.057	1.10715	0.146849	0.935543	1	n
1080	OGT	ENST00000373719	587.925	550.593	625.256	1.1356	0.183459	0.230929	1	n
1081	ANKRD27	ENST00000306065	123.406	119.463	127.348	1.066	0.0922108	0.862878	1	n
1082	NGEF	ENST00000264051	215.987	222.717	209.257	0.939564	-0.0899363	0.590819	1	n
1083	ADPRHL1	ENST00000356501	5.50005	5.04708	5.95302	1.1795	0.238172	0.726336	1	n
1084	TSPO	ENST00000337554	6.13572	7.88117	4.39027	0.557059	-0.844098	0.395911	1	n
1085	AK6	ENST00000512561	105.827	105.9	105.753	0.998615	-0.00199976	0.597513	1	n
1086	TK1	ENST00000301634	846.408	849.524	843.293	0.992665	-0.0106213	0.695415	1	n
1087	PLXNC1	ENST00000550080	0.181039	0.362078	0	0	#NAME?	1	1	n
1088	ADORA2B	ENST00000304222	3.59326	4.8662	2.32031	0.476821	-1.06848	0.284453	1	n
1089	GEMIN7	ENST00000591607	59.898	62.1624	57.6336	0.927146	-0.109131	0.423103	1	n
1090	PPP1R18	ENST00000438815	0.347828	0	0.695655	Inf	Inf	0.778101	1	n
1091	CNOT2	ENST00000418359	661.453	640.019	682.887	1.06698	0.0935322	0.94973	1	n
1092	PPOX	ENST00000367999	108.46	122.187	94.7327	0.775307	-0.367161	0.109644	1	n
1093	NAA20	ENST00000310450	71.9842	72.1328	71.8357	0.995881	-0.0059542	0.777548	1	n
1094	TRIM2	ENST00000338700	154.028	163.719	144.336	0.881609	-0.18179	0.144192	1	n
1095	NEURL3	ENST00000310865	0.32756	0	0.655121	Inf	Inf	0.786419	1	n
1096	NUBP1	ENST00000283027	263.333	266.952	259.713	0.972885	-0.0396595	0.56862	1	n
1097	DHRS7	ENST00000557185	1106.64	1075.84	1137.44	1.05726	0.080329	0.715469	1	n
1099	APMAP	ENST00000451442	1393.52	1373.97	1413.07	1.02845	0.0404765	0.623599	1	n
1100	IFRD1	ENST00000403825	319.372	317.769	320.976	1.01009	0.0144876	0.841749	1	n
1101	TMED8	ENST00000216468	36.2057	37.8385	34.5728	0.913693	-0.130218	0.961289	1	n
1102	QRICH2	ENST00000262765	18.7139	20.4068	17.021	0.834086	-0.261731	0.448924	1	n
1103	FAM102B	ENST00000370035	28.0131	27.8627	28.1635	1.0108	0.0154913	0.698452	1	n
1104	TRNT1	ENST00000251607	177.99	183.852	172.128	0.93623	-0.0950646	0.677692	1	n
1106	DXO	ENST00000453742	70.4229	79.4032	61.4426	0.773806	-0.369957	0.177084	1	n
1107	AP5B1	ENST00000532090	146.186	153.269	139.103	0.907574	-0.139913	0.602772	1	n
1108	CDK17	ENST00000261211	157.338	153.391	161.285	1.05146	0.0723976	0.649332	1	n
1109	KMT2D	ENST00000301067	683.316	713.864	652.768	0.914415	-0.129079	0.384306	1	n
1110	ZNF687	ENST00000336715	229.905	234.794	225.015	0.958351	-0.0613741	0.426762	1	n
1111	LACTB	ENST00000261893	702.05	725.029	679.072	0.936614	-0.0944736	0.972415	1	n
1112	HDAC2	ENST00000368632	2422.71	2440.06	2405.35	0.985774	-0.0206719	0.91355	1	n
1113	ORC1	ENST00000371568	697.211	711.458	682.964	0.959951	-0.0589678	0.829241	1	n
1114	ASIC3	ENST00000297512	0.281692	0.563384	0	0	#NAME?	1	1	n
1117	SLC2A13	ENST00000280871	84.0318	89.5496	78.514	0.876766	-0.189737	0.672361	1	n
1118	PATZ1	ENST00000215919	313.398	313.164	313.632	1.0015	0.00215834	0.574081	1	n
1119	EEF1D	ENST00000528610	3802.62	4092.6	3512.64	0.85829	-0.220463	0.115908	1	n
1120	EFR3A	ENST00000254624	514.762	524.214	505.311	0.963939	-0.0529862	1	1	n
1121	CXCL3	ENST00000296026	5.31926	6.59005	4.04848	0.614332	-0.702909	0.751801	1	n
1122	ABHD13	ENST00000375898	53.0759	54.0628	52.089	0.963491	-0.0536562	0.969532	1	n
1123	CAPG	ENST00000409724	731.057	763.818	698.296	0.914217	-0.129391	0.396365	1	n
1124	CLCN5	ENST00000376088	359.089	344.706	373.472	1.08345	0.115633	0.458235	1	n
1125	HNRNPA2B1	ENST00000356674	15349.6	16628	14071.1	0.846228	-0.240882	0.261143	1	n
1126	C19orf66	ENST00000253110	12.449	11.2922	13.6058	1.20488	0.268887	0.741908	1	n
1127	FAAP20	ENST00000378546	30.3486	25.7447	34.9525	1.35766	0.44112	0.425525	1	n
1128	SRP68	ENST00000307877	1170.87	1170.97	1170.77	0.999835	-0.000237542	0.845848	1	n
1129	TXNIP	ENST00000582401	387.038	343.044	431.032	1.25649	0.329404	0.222311	1	n
1131	LSM12	ENST00000293406	392.699	369.914	415.483	1.12319	0.167599	0.221368	1	n
1132	LNX2	ENST00000316334	248.83	258.744	238.917	0.92337	-0.115019	0.977845	1	n
1133	HIST1H4B	ENST00000377745	337.299	382.531	292.068	0.763514	-0.389273	0.715054	1	n
1134	ERO1A	ENST00000395686	447.86	455.14	440.581	0.968012	-0.0469028	0.610454	1	n
1135	SNRPB2	ENST00000377943	1291.13	1223.57	1358.68	1.11043	0.151118	0.248408	1	n
1136	ARL5A	ENST00000295087	25.341	26.4514	24.2306	0.916044	-0.126511	0.781857	1	n
1137	GTF2H2	ENST00000628423	890.294	841.6	938.989	1.11572	0.157973	0.426058	1	n
1138	FGL1	ENST00000427924	916.554	943.802	889.307	0.94226	-0.085803	0.706197	1	n
1139	CNBP	ENST00000500450	1225.33	1227.22	1223.44	0.99692	-0.00445	0.464	1	n
1140	RTN4	ENST00000317610	2193.6	2147.18	2240.02	1.04324	0.0610661	0.854031	1	n
1141	C1orf35	ENST00000272139	100.17	105.352	94.9874	0.901616	-0.149415	0.500113	1	n
1143	KIAA1211	ENST00000504228	67.4389	78.6922	56.1857	0.713994	-0.486016	0.33565	1	n
1144	KCTD13	ENST00000568995	7.12486	5.24513	9.00459	1.71675	0.779682	0.413437	1	n
1145	HBEGF	ENST00000230990	2.69436	2.24185	3.14687	1.40369	0.489226	0.791385	1	n
1146	ASAH2	ENST00000489640	27.5233	23.5942	31.4523	1.33305	0.414733	0.690835	1	n
1147	DHRS1	ENST00000288111	96.4216	97.9204	94.9227	0.969386	-0.0448566	0.587136	1	n
1148	GTF2H2	ENST00000619997	890.294	841.6	938.989	1.11572	0.157973	0.426058	1	n
1150	MPP2	ENST00000377184	76.2524	68.002	84.5028	1.24265	0.313422	0.962619	1	n
1151	CCNDBP1	ENST00000300213	237.598	251.165	224.031	0.891967	-0.164938	0.375029	1	n
1152	C7orf31	ENST00000283905	19.0635	25.7006	12.4264	0.483507	-1.04839	0.132355	1	n
1153	GALR2	ENST00000329003	17.4678	15.2819	19.6536	1.28607	0.362967	0.927721	1	n
1154	BNIP3L	ENST00000380629	195.659	194.073	197.245	1.01635	0.0233905	0.752888	1	n
1155	MRPL50	ENST00000374865	228.843	220.903	236.784	1.07189	0.100156	0.650412	1	n
1156	UQCRC1	ENST00000203407	3705.26	3609.15	3801.36	1.05326	0.0748564	0.716647	1	n
1158	CASP7	ENST00000369318	108.941	116.103	101.778	0.876622	-0.189973	0.490233	1	n
1159	JRK	ENST00000612905	20.5404	18.5727	22.508	1.21188	0.27725	0.961795	1	n
1161	UBE2I	ENST00000403747	639.195	639.248	639.141	0.999832	-0.000242047	0.564435	1	n
1162	GMPPA	ENST00000373908	577.664	581.704	573.623	0.986107	-0.0201834	0.621454	1	n
1163	MED6	ENST00000430055	262.04	248.757	275.324	1.1068	0.146395	0.512767	1	n
1164	CIC	ENST00000575354	165.834	187.405	144.263	0.76979	-0.377464	0.11128	1	n
1165	MBOAT4	ENST00000320542	64.6179	72.4371	56.7987	0.78411	-0.350871	0.258636	1	n
1166	CETN3	ENST00000522083	60.626	65.522	55.73	0.850554	-0.233526	0.835234	1	n
1167	CNOT6L	ENST00000504123	108.095	113.445	102.746	0.905688	-0.142914	0.732982	1	n
1168	ZDHHC9	ENST00000371064	364.98	347.27	382.691	1.102	0.140123	0.664634	1	n
1169	PHYHIPL	ENST00000373880	239.461	219.114	259.808	1.18572	0.245763	0.300764	1	n
1170	STARD3NL	ENST00000434197	95.8482	97.3785	94.3179	0.96857	-0.0460723	1	1	n
1171	CCDC84	ENST00000334418	22.8685	23.0104	22.7265	0.987661	-0.0179125	1	1	n
1173	MYL5	ENST00000506838	6.49144	5.87789	7.10498	1.20876	0.27353	0.991026	1	n
1174	TMEM165	ENST00000381334	335.955	297.234	374.675	1.26054	0.334042	0.0517895	1	n
1175	GTF2IRD2B	ENST00000614064	22.9188	18.1818	27.6558	1.52107	0.605087	0.446018	1	n
1176	CACNB3	ENST00000547230	2.47379	3.28239	1.66519	0.507309	-0.979063	0.519386	1	n
1177	RBPMS2	ENST00000300069	28.2075	25.2694	31.1456	1.23254	0.301633	0.748668	1	n
1178	MAPK13	ENST00000211287	15.3116	12.8216	17.8016	1.38841	0.473432	0.615672	1	n
1179	GATA4	ENST00000335135	366.119	357.186	375.052	1.05002	0.0704139	0.817114	1	n
1180	TMEM127	ENST00000432959	208.916	185.517	232.314	1.25225	0.324522	0.0554884	1	n
1181	PSME1	ENST00000206451	703.911	753.242	654.579	0.869015	-0.202546	0.131382	1	n
1182	XPO4	ENST00000255305	382.97	377.744	388.196	1.02767	0.039377	0.68247	1	n
1183	GTF2I	ENST00000620879	2693.96	2759.05	2628.87	0.952817	-0.0697295	0.754859	1	n
1184	PAPSS1	ENST00000265174	904.44	899.651	909.229	1.01065	0.0152785	1	1	n
1185	PSMA4	ENST00000559082	3628.52	3610.29	3646.75	1.0101	0.014496	0.64694	1	n
1186	IQCJ-SCHIP1	ENST00000472451	9.05487	13.0463	5.06348	0.388117	-1.36544	0.328587	1	n
1187	SPIN1	ENST00000375859	235.47	222.028	248.912	1.12108	0.164895	0.472273	1	n
1188	FASTKD2	ENST00000236980	689.514	666.22	712.809	1.06993	0.097517	0.775778	1	n
1189	VEGFB	ENST00000309422	12.5092	13.8063	11.2121	0.812096	-0.300278	0.684245	1	n
1190	CTNNAL1	ENST00000325551	533.432	544.407	522.456	0.959679	-0.0593763	0.713588	1	n
1192	PACS2	ENST00000325438	57.0426	56.7617	57.3235	1.0099	0.0142084	0.909665	1	n
1193	FBXO21	ENST00000427718	259.476	281.11	237.841	0.846079	-0.241136	0.386128	1	n
1194	TRIM45	ENST00000256649	11.059	12.1175	10.0004	0.825284	-0.277037	0.969846	1	n
1195	ST6GALNAC2	ENST00000589997	0.31441	0	0.628821	Inf	Inf	0.649594	1	n
1196	PRDX1	ENST00000319248	9818.64	10008.3	9628.98	0.962099	-0.0557425	0.798253	1	n
1197	SMPD2	ENST00000258052	80.4144	70.756	90.0729	1.27301	0.348241	0.514202	1	n
1198	LRIG2	ENST00000361127	123.338	128.612	118.064	0.91799	-0.12345	0.770522	1	n
1199	VANGL2	ENST00000368061	33.7799	39.2894	28.2704	0.719543	-0.474848	0.156258	1	n
1200	CYP2J2	ENST00000371204	111.628	122.562	100.693	0.821563	-0.283558	0.445099	1	n
1202	ZNF335	ENST00000322927	144.831	148.527	141.136	0.950239	-0.0736371	0.35261	1	n
1203	MICALL1	ENST00000215957	96.5994	95.9898	97.209	1.0127	0.0182091	0.866817	1	n
1204	RSC1A1	ENST00000345034	7.62629	6.95571	8.29687	1.19281	0.25437	0.722591	1	n
1205	C2	ENST00000383177	0.320985	0	0.641971	Inf	Inf	0.696199	1	n
1206	RANBP1	ENST00000331821	3035.95	3018.85	3053.06	1.01133	0.0162591	0.572923	1	n
1207	ALDH3B1	ENST00000342456	129.727	128.864	130.59	1.0134	0.0192025	0.481083	1	n
1208	LAD1	ENST00000367313	142.575	150.193	134.957	0.898556	-0.154319	0.32316	1	n
1209	ANKRD13A	ENST00000261739	105.035	93.7441	116.325	1.24088	0.311363	0.218676	1	n
1210	PERP	ENST00000421351	666.619	612.281	720.958	1.17749	0.235721	0.330277	1	n
1211	NCAPG2	ENST00000356309	607.325	629.125	585.524	0.930695	-0.103619	0.85573	1	n
1212	TMUB2	ENST00000589856	44.9142	45.0633	44.7651	0.993382	-0.00957903	0.793492	1	n
1213	GDI1	ENST00000447750	520.614	523.433	517.795	0.989228	-0.0156247	0.638446	1	n
1214	NPTN	ENST00000345330	1616.87	1573.39	1660.35	1.05527	0.0776156	0.403941	1	n
1216	ADAM17	ENST00000310823	395.632	401.95	389.314	0.968563	-0.0460829	0.900931	1	n
1217	TATDN1	ENST00000276692	278.438	286.691	270.186	0.942429	-0.0855438	0.969481	1	n
1218	THUMPD1	ENST00000381337	263.377	266.621	260.134	0.97567	-0.035535	0.781019	1	n
1219	CEP55	ENST00000371485	298.263	299.071	297.454	0.994591	-0.00782415	0.498686	1	n
1220	CPT2	ENST00000371486	591.593	582.46	600.726	1.03136	0.0445472	0.817942	1	n
1221	TRDMT1	ENST00000377799	49.6037	51.8767	47.3307	0.912368	-0.132312	0.863309	1	n
1222	PCOLCE	ENST00000223061	56.0603	58.6833	53.4372	0.910602	-0.135107	0.514017	1	n
1223	C2	ENST00000383362	143.339	141.675	145.004	1.02349	0.0335023	0.928493	1	n
1225	TPP1	ENST00000299427	474.979	511.248	438.711	0.858117	-0.220753	0.0864353	1	n
1226	DCAF13	ENST00000612750	922.138	931.285	912.992	0.980357	-0.0286203	0.809627	1	n
1227	RPN1	ENST00000296255	4640.86	4605.61	4676.1	1.01531	0.0219151	0.702299	1	n
1228	MESDC1	ENST00000267984	27.889	27.6922	28.0858	1.01421	0.0203634	0.732895	1	n
1229	TCF7	ENST00000342854	32.1538	34.9422	29.3653	0.840395	-0.25086	0.522025	1	n
1230	BMP4	ENST00000245451	76.8483	74.8381	78.8586	1.05372	0.0754948	0.738926	1	n
1231	AMN	ENST00000299155	146.467	148.467	144.466	0.973055	-0.039406	0.488019	1	n
1232	CUL1	ENST00000325222	821.016	863.284	778.747	0.902075	-0.148681	0.702802	1	n
1233	GPR3	ENST00000374024	11.308	10.9334	11.6826	1.06852	0.0956194	0.955614	1	n
1234	STAG1	ENST00000383202	328.348	332.138	324.559	0.977183	-0.0332989	0.932432	1	n
1235	UBE2Z	ENST00000360943	418.02	384.006	452.034	1.17715	0.235302	0.329793	1	n
1236	ATG4D	ENST00000309469	59.7984	62.5274	57.0693	0.912709	-0.131773	0.56274	1	n
1237	GABRB1	ENST00000295454	85.9358	82.7436	89.128	1.07716	0.107231	0.965652	1	n
1238	YBX1	ENST00000321358	8032.3	8075.11	7989.49	0.989397	-0.0153788	0.952379	1	n
1239	STK24	ENST00000376547	523.667	525.499	521.835	0.993026	-0.0100965	0.677823	1	n
1240	ZC3HC1	ENST00000481503	233.252	248.089	218.416	0.880394	-0.183779	0.526974	1	n
1241	DBF4	ENST00000265728	241.06	227.789	254.331	1.11652	0.159011	0.225779	1	n
1243	LRRC29	ENST00000424285	0.281692	0.563384	0	0	#NAME?	1	1	n
1244	DDX27	ENST00000618172	1154.32	1201.13	1107.52	0.922066	-0.117058	0.613287	1	n
1245	STK11IP	ENST00000295641	162.709	169.904	155.514	0.915305	-0.127676	0.502443	1	n
1246	RNF128	ENST00000255499	559.333	560.679	557.986	0.995197	-0.00694562	0.813865	1	n
1247	MTURN	ENST00000324453	1.37104	0	2.74209	Inf	Inf	0.143799	1	n
1248	KIAA0196	ENST00000318410	362.974	364.278	361.67	0.99284	-0.0103664	0.958401	1	n
1249	FLOT2	ENST00000394908	838.964	862.006	815.922	0.946538	-0.079267	0.455908	1	n
1250	ASPM	ENST00000294732	754.087	745.735	762.439	1.0224	0.0319605	0.452689	1	n
1251	CYB5R3	ENST00000407332	1880.69	1827.75	1933.62	1.05792	0.0812355	0.934286	1	n
1252	PIBF1	ENST00000326291	138.42	148.705	128.135	0.861677	-0.214781	0.730557	1	n
1253	GLRX2	ENST00000367439	67.5007	66.4102	68.5913	1.03284	0.0466217	0.476384	1	n
1254	CRELD1	ENST00000435417	0.235808	0	0.471615	Inf	Inf	0.761606	1	n
1255	COQ2	ENST00000311469	198.461	193.763	203.16	1.0485	0.0683274	0.465313	1	n
1256	R3HDM1	ENST00000409478	152.454	163.676	141.232	0.862874	-0.212779	0.514201	1	n
1257	PNPLA3	ENST00000216180	253.377	263.831	242.923	0.92075	-0.119119	0.221315	1	n
1258	TIMM17A	ENST00000367287	338.624	364.701	312.547	0.856994	-0.222643	0.332217	1	n
1259	NECAP2	ENST00000337132	229.174	259.036	199.311	0.769434	-0.37813	0.284578	1	n
1261	PCNXL4	ENST00000406854	139.291	147.484	131.099	0.888903	-0.169902	0.651562	1	n
1262	PAICS	ENST00000399688	3290.86	3324.66	3257.07	0.979671	-0.0296307	0.732981	1	n
1264	FAM49B	ENST00000522250	168.846	152.657	185.034	1.2121	0.277504	0.452454	1	n
1265	AMIGO2	ENST00000429635	49.3234	45.6824	52.9643	1.1594	0.213381	0.373035	1	n
1266	TIMM23	ENST00000580018	397.125	391.366	402.883	1.02943	0.0418434	0.808048	1	n
1267	BTN2A1	ENST00000429381	63.9045	57.9352	69.8737	1.20607	0.270311	0.400332	1	n
1268	GLMN	ENST00000370360	164.386	172.336	156.435	0.907731	-0.139664	0.895685	1	n
1269	LYSMD3	ENST00000315948	78.4756	76.3267	80.6244	1.05631	0.0790286	0.376742	1	n
1270	HNRNPF	ENST00000337970	2019.96	2094.38	1945.54	0.928932	-0.106355	0.644002	1	n
1271	TRIP4	ENST00000261884	258.398	248.323	268.474	1.08115	0.112563	0.333234	1	n
1272	ZNF213	ENST00000396878	13.4365	16.2125	10.6605	0.657545	-0.604839	0.228015	1	n
1273	EPAS1	ENST00000263734	1863.66	1820.43	1906.89	1.0475	0.0669436	0.960915	1	n
1274	MIF	ENST00000215754	696.696	687.703	705.688	1.02615	0.037246	0.520736	1	n
1275	TAF9	ENST00000217893	173.773	172.893	174.652	1.01018	0.0146068	0.661553	1	n
1277	GTF3C3	ENST00000416690	2.19794	2.69016	1.70572	0.63406	-0.657309	0.835372	1	n
1278	TMEM9B	ENST00000309134	23.3111	18.7572	27.865	1.48556	0.571011	0.444879	1	n
1279	NSUN3	ENST00000314622	65.5763	62.6308	68.5218	1.09406	0.12969	0.601445	1	n
1280	MSRB2	ENST00000376510	328.317	308.635	347.999	1.12754	0.173181	0.553638	1	n
1281	BLOC1S2	ENST00000370372	41.5275	38.8279	44.227	1.13905	0.187834	0.313091	1	n
1282	RHPN2	ENST00000254260	1275.99	1277.07	1274.91	0.99831	-0.00243992	0.707321	1	n
1284	TAPBP	ENST00000383067	220.261	216.93	223.591	1.03071	0.0436317	0.713901	1	n
1285	GOLPH3L	ENST00000271732	129.867	125.867	133.868	1.06357	0.0889093	0.467526	1	n
1286	DNAJA3	ENST00000614397	1043.47	1016.5	1070.44	1.05306	0.0745891	0.977602	1	n
1287	CD46	ENST00000354848	1733.57	1804.93	1662.22	0.920933	-0.118831	0.623607	1	n
1288	MLH1	ENST00000539477	543.918	552.745	535.092	0.968063	-0.0468274	1	1	n
1289	RAB8B	ENST00000321437	672.418	648.127	696.709	1.07496	0.104279	0.44429	1	n
1290	TSSK6	ENST00000585580	0.90958	1.16404	0.655121	0.5628	-0.829307	0.918669	1	n
1291	BCL2L12	ENST00000246784	223.904	223.224	224.585	1.0061	0.00876837	0.520858	1	n
1292	ZNF621	ENST00000339296	24.6493	28.3194	20.9791	0.740804	-0.432837	0.50288	1	n
1293	EIF4G3	ENST00000438975	40.0716	42.7757	37.3675	0.873568	-0.195007	0.671834	1	n
1294	SLCO2B1	ENST00000454962	228.548	221.043	236.053	1.06791	0.0947854	0.673794	1	n
1295	FBXW2	ENST00000453291	69.4957	66.7579	72.2334	1.08202	0.113727	0.838639	1	n
1296	FDXACB1	ENST00000260257	31.4532	34.0417	28.8647	0.847921	-0.237998	0.557726	1	n
1299	GALT	ENST00000450095	181.583	165.409	197.756	1.19556	0.257683	0.806573	1	n
1300	ZKSCAN8	ENST00000330236	71.5743	68.029	75.1195	1.10423	0.143038	0.328892	1	n
1301	PCBD1	ENST00000299299	18.0104	16.209	19.8119	1.22228	0.289574	0.753079	1	n
1302	UBE2J1	ENST00000435041	291.063	276.122	306.005	1.10822	0.14825	0.222756	1	n
1303	TMED7	ENST00000456936	965.389	932.633	998.146	1.07025	0.0979419	0.332229	1	n
1304	PPP5C	ENST00000012443	1122.16	1080.63	1163.68	1.07685	0.106811	0.891379	1	n
1305	SETMAR	ENST00000425863	200.392	194.546	206.239	1.0601	0.0842037	0.982807	1	n
1306	LIMK1	ENST00000336180	82.5841	67.1534	98.0148	1.45957	0.54554	0.183082	1	n
1308	DHCR24	ENST00000371269	11067	11033.5	11100.6	1.00609	0.00875348	0.559788	1	n
1309	DENND5B	ENST00000546299	115.535	106.657	124.413	1.16648	0.222157	0.475228	1	n
1310	DCP1A	ENST00000610213	149.404	155.545	143.262	0.921034	-0.118674	0.489277	1	n
1311	PRRC2A	ENST00000435971	1266.37	1367.27	1165.46	0.852399	-0.230399	0.264157	1	n
1312	BRAT1	ENST00000340611	694.853	707.276	682.43	0.964871	-0.0515919	0.347506	1	n
1313	TTC32	ENST00000333610	31.5536	32.4952	30.612	0.942046	-0.0861307	0.659265	1	n
1314	CEP44	ENST00000296519	77.6195	74.1681	81.0709	1.09307	0.128385	0.559405	1	n
1315	TPX2	ENST00000300403	2985.4	3034.69	2936.1	0.967515	-0.0476435	0.693605	1	n
1316	COG7	ENST00000307149	217.268	226.03	208.507	0.922473	-0.116421	0.566926	1	n
1317	PHF20L1	ENST00000220847	142.613	147.594	137.631	0.932497	-0.100829	0.844838	1	n
1318	TMED7-TICAM2	ENST00000333314	730.101	708.048	752.153	1.06229	0.0871785	0.338624	1	n
1319	TP53I13	ENST00000301057	184.255	202.222	166.289	0.822311	-0.282244	0.213885	1	n
1320	CKAP2L	ENST00000302450	276.307	271.103	281.512	1.0384	0.0543554	0.540005	1	n
1321	PIPOX	ENST00000323372	7.92803	7.34663	8.50944	1.15828	0.21198	0.821513	1	n
1322	POLD2	ENST00000610533	974.363	991.255	957.472	0.965919	-0.0500258	0.734916	1	n
1323	ZNF319	ENST00000299237	59.0333	54.8958	63.1708	1.15074	0.202562	0.871861	1	n
1325	STEAP1B	ENST00000406890	197.482	190.206	204.759	1.07651	0.106365	0.617326	1	n
1326	IWS1	ENST00000295321	549.807	618.626	480.988	0.777509	-0.363068	0.237927	1	n
1327	PLA2G12B	ENST00000373032	87.9563	99.7413	76.1713	0.763688	-0.388945	0.297162	1	n
1328	SIPA1L3	ENST00000222345	572.247	583.698	560.796	0.960764	-0.0577463	0.50322	1	n
1329	NAP1L4	ENST00000616696	869.69	902.312	837.068	0.927692	-0.108282	0.816437	1	n
1330	TTC12	ENST00000483239	54.4118	52.3463	56.4772	1.07891	0.109581	0.749683	1	n
1331	PIP4K2B	ENST00000619039	240.989	218.015	263.964	1.21076	0.275919	0.415741	1	n
1332	SSBP3	ENST00000610401	321.388	319.172	323.603	1.01388	0.0198931	0.908704	1	n
1333	METAP1D	ENST00000315796	65.1524	64.7129	65.5919	1.01358	0.0194639	1	1	n
1334	RPS15	ENST00000592588	2685.21	2883.12	2487.3	0.862712	-0.213049	0.116645	1	n
1335	IBA57	ENST00000366711	51.332	46.0394	56.6246	1.22992	0.298562	0.751561	1	n
1337	MMS19	ENST00000370782	538.547	551.018	526.076	0.954735	-0.0668284	0.622713	1	n
1339	STRN4	ENST00000263280	589.193	580.185	598.2	1.03105	0.0441163	0.587947	1	n
1340	ZNF322	ENST00000607204	25.1615	23.9527	26.3702	1.10093	0.138718	0.683762	1	n
1341	NCOA1	ENST00000348332	120.049	115.009	125.089	1.08765	0.121216	0.553049	1	n
1342	HIST1H4A	ENST00000617569	259.803	271.476	248.131	0.914006	-0.129725	0.62601	1	n
1343	ZNF445	ENST00000425708	231.104	234.644	227.563	0.969822	-0.0442082	0.723905	1	n
1344	MMP11	ENST00000612388	147.116	141.001	153.232	1.08675	0.120019	0.84671	1	n
1345	FZR1	ENST00000441788	272.566	248.373	296.758	1.19481	0.256776	0.494758	1	n
1347	LTA4H	ENST00000228740	625.598	629.445	621.75	0.987775	-0.0177456	0.783228	1	n
1348	PALM	ENST00000264560	138.58	140.66	136.5	0.970431	-0.0433026	0.383144	1	n
1349	ACTN1	ENST00000193403	3608.75	3638.53	3578.98	0.983634	-0.023806	0.5804	1	n
1351	IGF1R	ENST00000268035	519.983	523.432	516.534	0.98682	-0.0191406	0.749624	1	n
1352	TMLHE	ENST00000369439	87.1995	97.6626	76.7365	0.785731	-0.347893	0.294861	1	n
1354	RTF1	ENST00000389629	490.284	516.792	463.776	0.897414	-0.156155	0.787703	1	n
1355	TACC1	ENST00000317827	1653.3	1701.19	1605.41	0.943702	-0.0835974	0.795055	1	n
1356	RIOK1	ENST00000379834	312.02	306.659	317.381	1.03496	0.0495804	0.825318	1	n
1357	CYP51A1	ENST00000003100	4331.07	4322.14	4340	1.00413	0.00595169	0.852568	1	n
1358	CENPL	ENST00000356198	70.8159	69.3645	72.2673	1.04185	0.0591462	0.54506	1	n
1359	U2AF1L4	ENST00000292879	9.12399	11.2871	6.96092	0.616717	-0.697319	0.234497	1	n
1360	ZNF227	ENST00000391961	49.7327	49.7344	49.7309	0.999931	-9.92e-05	0.708217	1	n
1362	SLC20A2	ENST00000342228	680.163	668.792	691.534	1.03401	0.0482436	0.892795	1	n
1363	SOX9	ENST00000245479	2204.95	2104.65	2305.24	1.0953	0.131332	1	1	n
1364	PUF60	ENST00000349157	2511.04	2578.43	2443.65	0.947727	-0.0774571	0.267729	1	n
1365	SHROOM3	ENST00000296043	101.513	100.074	102.953	1.02877	0.040917	0.976386	1	n
1366	HEXDC	ENST00000337014	39.5853	35.4787	43.692	1.2315	0.300417	0.843284	1	n
1368	TLDC1	ENST00000343629	28.6156	34.2566	22.9747	0.670663	-0.576339	0.149663	1	n
1370	FAM114A1	ENST00000358869	152.848	162.214	143.482	0.884526	-0.177024	0.486612	1	n
1371	DAG1	ENST00000308775	1217.33	1150.74	1283.92	1.11573	0.157987	0.735193	1	n
1372	EHMT2	ENST00000425250	493.527	508.888	478.167	0.939631	-0.0898331	0.267639	1	n
1375	SET	ENST00000322030	3682.08	3600.41	3763.74	1.04536	0.0640063	0.339769	1	n
1377	FDXR	ENST00000420580	57.3864	62.1673	52.6056	0.846195	-0.240938	0.424924	1	n
1378	BEND7	ENST00000378605	24.6538	22.0846	27.223	1.23267	0.301781	0.229641	1	n
1379	NMD3	ENST00000460469	532.835	531.883	533.787	1.00358	0.00515602	0.453238	1	n
1380	DNAJC17	ENST00000627802	18.1075	16.1753	20.0398	1.23891	0.309076	1	1	n
1381	MAPRE2	ENST00000300249	241.448	226.834	256.063	1.12886	0.174861	0.17333	1	n
1383	TROAP	ENST00000548311	36.54	28.5687	44.5114	1.55805	0.639739	0.0966851	1	n
1384	RTFDC1	ENST00000395881	533.961	508.634	559.287	1.09959	0.136961	1	1	n
1386	AIFM3	ENST00000399163	0.781527	0.238578	1.32448	5.55155	2.47289	0.586344	1	n
1387	PLCL2	ENST00000615277	146.505	148.365	144.645	0.974923	-0.0366404	0.827078	1	n
1388	NDST1	ENST00000261797	108.264	102.326	114.202	1.11606	0.15841	0.971507	1	n
1389	JMJD8	ENST00000609261	180.817	165.011	196.623	1.19157	0.252869	0.329217	1	n
1390	INPP5A	ENST00000368594	132.3	131.808	132.791	1.00746	0.0107264	0.870457	1	n
1391	WWOX	ENST00000620008	14.8583	12.3039	17.4127	1.41521	0.501021	0.376762	1	n
1392	DPP9	ENST00000262960	855.319	861.219	849.418	0.986297	-0.0199055	0.761867	1	n
1393	NOSTRIN	ENST00000618893	47.2572	45.7048	48.8096	1.06793	0.0948215	0.962764	1	n
1394	SPATA33	ENST00000611218	3.12761	1.72742	4.52779	2.62112	1.39019	0.502498	1	n
1396	DIAPH1	ENST00000389054	654.417	686.264	622.57	0.907187	-0.140529	0.79357	1	n
1397	PSMC1	ENST00000543772	1905.67	1876.78	1934.57	1.03079	0.0437528	0.793074	1	n
1398	SEPN1	ENST00000374315	403.655	374.326	432.983	1.1567	0.210015	0.475076	1	n
1400	DNASE2	ENST00000222219	45.7547	46.5051	45.0044	0.967731	-0.0473213	0.665145	1	n
1401	ILKAP	ENST00000254654	323.411	316.214	330.607	1.04552	0.0642174	0.785757	1	n
1403	APITD1-CORT	ENST00000602296	11.6656	8.81505	14.5161	1.64675	0.719617	0.313056	1	n
1405	FAM212B	ENST00000527621	0.621313	0.600656	0.641971	1.06878	0.0959689	1	1	n
1406	HES4	ENST00000304952	75.9678	77.2696	74.6661	0.966307	-0.0494466	0.636056	1	n
1407	AEN	ENST00000332810	286.952	248.942	324.962	1.30537	0.384461	0.668035	1	n
1408	GPX7	ENST00000361314	13.453	15.8249	11.0812	0.700237	-0.514084	0.246846	1	n
1409	TMPRSS6	ENST00000406725	15.251	16.2515	14.2505	0.876873	-0.189561	0.574656	1	n
1410	ALG1	ENST00000262374	637.926	636.056	639.797	1.00588	0.00846026	0.774202	1	n
1411	NEK9	ENST00000238616	505.361	519.881	490.84	0.94414	-0.0829268	0.67548	1	n
1412	PGP	ENST00000333503	270.784	250.673	290.896	1.16046	0.214696	0.993341	1	n
1413	DGAT2	ENST00000228027	236.415	230.169	242.662	1.05428	0.076254	0.877692	1	n
1414	TSC2	ENST00000439673	462.414	454.046	470.782	1.03686	0.0522197	0.640678	1	n
1415	STEAP2	ENST00000287908	50.4551	43.9719	56.9383	1.29488	0.372818	0.165612	1	n
1416	DCTN4	ENST00000447998	303.953	289.862	318.043	1.09722	0.133854	0.878991	1	n
1417	FLOT1	ENST00000383562	177.832	188.251	167.413	0.889307	-0.169247	0.337276	1	n
1418	TTC21B	ENST00000243344	219.066	212.933	225.2	1.05761	0.0808047	0.590116	1	n
1419	PPP1R18	ENST00000455935	0.347828	0	0.695655	Inf	Inf	0.778101	1	n
1420	ITPRIPL1	ENST00000439118	19.5847	18.9008	20.2687	1.07237	0.100804	0.72966	1	n
1421	PTGR2	ENST00000555228	308.904	308.469	309.339	1.00282	0.00406503	0.827679	1	n
1422	RNF24	ENST00000336095	35.4888	33.3231	37.6545	1.12998	0.176303	0.791504	1	n
1423	SLC41A3	ENST00000360370	148.946	155.219	142.673	0.919169	-0.121597	0.464339	1	n
1424	NFRKB	ENST00000446488	580.789	592.158	569.421	0.961604	-0.0564857	0.435166	1	n
1425	XAB2	ENST00000358368	1184.07	1171.11	1197.03	1.02213	0.0315832	0.672778	1	n
1426	DUSP11	ENST00000272444	149.717	140.964	158.47	1.12419	0.168881	0.260989	1	n
1427	EDEM3	ENST00000367512	452.025	443.585	460.464	1.03805	0.0538767	0.495396	1	n
1429	ELOVL6	ENST00000302274	293.032	309.222	276.842	0.895286	-0.159579	0.324868	1	n
1430	ZNF12	ENST00000405858	129.139	136.966	121.311	0.885704	-0.175104	0.95926	1	n
1431	PSMB7	ENST00000259457	2837.06	2820.09	2854.04	1.01204	0.0172618	0.816489	1	n
1432	PELO	ENST00000274311	301.047	306.973	295.121	0.961392	-0.0568038	0.705482	1	n
1433	KLHL7	ENST00000322275	62.7515	52.4754	73.0276	1.39166	0.476802	0.0563258	1	n
1434	HGD	ENST00000283871	1571.51	1562.77	1580.25	1.01119	0.0160486	0.982257	1	n
1435	KLHDC9	ENST00000368011	2.03148	2.59551	1.46745	0.56538	-0.822707	0.515304	1	n
1436	ARGLU1	ENST00000400198	175.185	195.059	155.311	0.796223	-0.328755	0.346996	1	n
1437	SERHL2	ENST00000407614	0.238578	0.477155	0	0	#NAME?	0.769863	1	n
1438	ABCC4	ENST00000376887	954.788	974.11	935.466	0.960329	-0.0583995	0.736265	1	n
1439	RNF122	ENST00000256257	22.8549	25.462	20.2479	0.79522	-0.330574	0.530294	1	n
1440	TEX9	ENST00000560827	0.0786026	0	0.157205	Inf	Inf	0.996505	1	n
1441	LIN9	ENST00000366808	186.259	193.465	179.053	0.925502	-0.111692	0.963977	1	n
1442	GDF15	ENST00000252809	780.813	756.424	805.202	1.06448	0.0901547	1	1	n
1443	NSMCE2	ENST00000287437	142.699	132.77	152.628	1.14957	0.201093	0.330115	1	n
1444	CEP170B	ENST00000556508	170.827	184.372	157.283	0.853075	-0.229255	0.243943	1	n
1445	MLYCD	ENST00000262430	61.4559	64.213	58.6989	0.914129	-0.129531	0.461157	1	n
1446	TIMM44	ENST00000270538	590.685	628.256	553.114	0.880397	-0.183774	0.406556	1	n
1447	SNRPB	ENST00000381342	3085.11	3274.63	2895.59	0.88425	-0.177473	0.685726	1	n
1448	TRIM4	ENST00000349062	178.766	174.585	182.946	1.04789	0.067481	0.431823	1	n
1449	KIAA0895L	ENST00000568563	7.23866	7.15375	7.32356	1.02374	0.0338455	0.549548	1	n
1450	ABHD5	ENST00000458276	134.426	139.634	129.218	0.925401	-0.111849	0.907289	1	n
1451	CCDC71L	ENST00000315965	11.0302	12.4242	9.63617	0.7756	-0.366615	0.51052	1	n
1452	RAB26	ENST00000210187	2.53017	1.75627	3.30407	1.8813	0.911729	0.634262	1	n
1453	SPRTN	ENST00000295050	220.691	228.598	212.784	0.930823	-0.103421	0.914269	1	n
1454	NDUFS2	ENST00000367993	2253.88	2311.02	2196.74	0.950549	-0.0731669	0.74376	1	n
1455	TCEAL1	ENST00000372625	11.9337	15.598	8.26948	0.530164	-0.915491	0.37049	1	n
1456	SLC2A4RG	ENST00000266077	298.311	294.952	301.669	1.02277	0.0324839	0.990231	1	n
1457	SMAP1	ENST00000316999	261.716	263.618	259.814	0.985573	-0.0209652	0.88196	1	n
1458	FLYWCH1	ENST00000344592	68.7307	79.3958	58.0657	0.731344	-0.451377	0.224241	1	n
1459	HN1	ENST00000481647	207.317	216.028	198.606	0.919354	-0.121308	0.968455	1	n
1460	SEPSECS	ENST00000382103	176.391	181.243	171.538	0.946452	-0.0793994	0.964211	1	n
1462	MANEA	ENST00000358812	117.766	122.829	112.702	0.917553	-0.124137	0.740278	1	n
1463	HOXC10	ENST00000303460	80.5857	84.5949	76.5765	0.905214	-0.143669	0.874449	1	n
1464	ISM2	ENST00000554801	0.283069	0.238578	0.32756	1.37297	0.457302	1	1	n
1465	VIMP	ENST00000526049	205.758	212.923	198.593	0.932696	-0.100521	0.860583	1	n
1466	HCFC1R1	ENST00000574151	37.8326	38.5339	37.1313	0.963603	-0.0534892	0.622662	1	n
1468	PHF20	ENST00000374012	206.244	215.385	197.103	0.915121	-0.127966	1	1	n
1469	COQ7	ENST00000321998	109.543	107.464	111.623	1.0387	0.0547791	1	1	n
1470	MFAP1	ENST00000267812	456.528	498.013	415.044	0.8334	-0.262919	0.809126	1	n
1472	HOXC9	ENST00000303450	12.149	12.1804	12.1175	0.994838	-0.00746668	0.713489	1	n
1474	SLC9B2	ENST00000394785	17.1192	18.8026	15.4358	0.820943	-0.284646	0.575165	1	n
1475	TRIM31	ENST00000357569	29.3103	31.8271	26.7936	0.841849	-0.248367	0.901425	1	n
1476	DECR1	ENST00000220764	643.313	664.191	622.434	0.937132	-0.0936764	0.903065	1	n
1477	HIST1H1C	ENST00000343677	3149.7	3219.52	3079.88	0.956626	-0.0639734	0.67386	1	n
1478	SLC7A2	ENST00000494857	2107.76	2090.19	2125.33	1.01681	0.0240507	0.866403	1	n
1479	PCDH17	ENST00000377918	87.4523	94.2148	80.6897	0.856445	-0.223568	0.289149	1	n
1480	OSBPL6	ENST00000392505	69.0929	67.2753	70.9105	1.05404	0.0759229	0.668997	1	n
1481	PCSK4	ENST00000300954	7.75978	7.65101	7.86855	1.02843	0.0404469	1	1	n
1482	SSR4	ENST00000370086	1129.71	1221.53	1037.88	0.84966	-0.235042	0.345051	1	n
1483	FAM188A	ENST00000277632	58.9389	61.1877	56.6902	0.926497	-0.110142	0.886949	1	n
1485	PARP16	ENST00000444347	33.8876	30.2044	37.5708	1.24389	0.314853	0.495028	1	n
1486	IGSF8	ENST00000314485	121.554	127.715	115.393	0.903519	-0.146374	0.435668	1	n
1487	NUP93	ENST00000308159	1168.46	1179.01	1157.9	0.982095	-0.0260649	0.840198	1	n
1488	GNPTG	ENST00000204679	95.1878	94.6372	95.7384	1.01164	0.01669	0.884774	1	n
1489	CRBN	ENST00000231948	298.571	302.738	294.404	0.972468	-0.0402767	0.900229	1	n
1490	TMEM184A	ENST00000414730	14.7428	12.3817	17.1038	1.38137	0.466105	0.758141	1	n
1491	HNRNPL	ENST00000601449	6503.41	6642.21	6364.6	0.958205	-0.0615936	0.890717	1	n
1492	SERPINA3	ENST00000393080	397.858	417.836	377.881	0.904375	-0.145006	0.282079	1	n
1493	FAM134A	ENST00000458520	16.9982	19.5471	14.4493	0.739203	-0.435958	0.421482	1	n
1494	HTATSF1	ENST00000535601	480.492	482.964	478.02	0.989763	-0.0148456	0.640471	1	n
1495	NT5DC1	ENST00000419791	126.571	128.845	124.298	0.964712	-0.0518305	0.882196	1	n
1496	PRDX5	ENST00000265462	821.253	845.855	796.652	0.941831	-0.0864599	0.542258	1	n
1497	CENPBD1	ENST00000314994	20.003	20.9932	19.0127	0.905658	-0.142961	1	1	n
1498	SPRED1	ENST00000299084	33.6109	34.9643	32.2575	0.922584	-0.116248	0.796175	1	n
1499	SLC7A9	ENST00000590341	9.6135	10.9367	8.29033	0.758031	-0.399671	0.575785	1	n
1501	USP42	ENST00000306177	149.671	161.481	137.861	0.853729	-0.22815	0.402494	1	n
1502	MPDU1	ENST00000250124	357.943	343.756	372.13	1.08254	0.114424	0.680218	1	n
1503	TFB2M	ENST00000366514	402.027	379.974	424.081	1.11608	0.158441	0.26779	1	n
1504	SPRY1	ENST00000610581	41.1291	40.1378	42.1204	1.0494	0.0695595	0.798135	1	n
1505	FKBP5	ENST00000357266	132.831	126.755	138.906	1.09586	0.132065	0.502817	1	n
1506	PPRC1	ENST00000278070	753.512	756.381	750.644	0.992416	-0.0109838	0.695791	1	n
1507	GTPBP10	ENST00000257659	146.184	144.313	148.056	1.02593	0.0369338	0.471163	1	n
1508	C5orf28	ENST00000397080	54.8657	55.0707	54.6608	0.992558	-0.0107766	1	1	n
1509	PER2	ENST00000254657	188.548	193.264	183.832	0.951196	-0.0721852	0.325062	1	n
1510	ATF7IP	ENST00000261168	534.555	564.061	505.049	0.895381	-0.159427	0.480692	1	n
1511	PAFAH1B1	ENST00000574468	369.742	351.532	387.951	1.1036	0.142215	0.592588	1	n
1513	SNRNP40	ENST00000263694	1535.37	1558.32	1512.42	0.970543	-0.0431354	0.697867	1	n
1515	IARS2	ENST00000366922	2443.19	2465.53	2420.85	0.981877	-0.0263852	0.830414	1	n
1516	LAS1L	ENST00000374807	922.214	1000.27	844.159	0.843932	-0.244802	0.196553	1	n
1517	MMGT1	ENST00000305963	33.8871	36.1675	31.6067	0.873899	-0.194462	0.645201	1	n
1518	NFKBIA	ENST00000216797	569.123	570.289	567.956	0.995909	-0.00591382	0.942693	1	n
1519	PGF	ENST00000238607	4.22113	3.24512	5.19715	1.60153	0.679449	0.798798	1	n
1520	ZNF93	ENST00000343769	144.233	143.843	144.623	1.00542	0.00780027	0.626517	1	n
1521	POLE3	ENST00000374169	195.999	188.945	203.052	1.07466	0.103886	0.874769	1	n
1522	C1orf198	ENST00000366663	166.014	164.833	167.196	1.01433	0.0205342	0.849218	1	n
1523	TBC1D2	ENST00000465784	72.0452	78.0466	66.0439	0.846211	-0.240911	0.151575	1	n
1524	SHD	ENST00000543264	5.21888	4.7427	5.69506	1.2008	0.264002	0.748924	1	n
1525	SFXN2	ENST00000369893	106.734	118.332	95.1363	0.803981	-0.314767	0.227135	1	n
1526	SLC34A2	ENST00000382051	62.9705	56.8369	69.1042	1.21583	0.281947	0.895128	1	n
1527	ATP6V1G1	ENST00000374050	78.1537	88.0234	68.2839	0.775747	-0.366342	0.704553	1	n
1528	LIF	ENST00000249075	6.17843	3.08108	9.27577	3.01056	1.59003	0.358168	1	n
1529	LIPT2	ENST00000310109	12.0213	11.8439	12.1986	1.02995	0.042569	0.629056	1	n
1530	SLC7A1	ENST00000380752	242.525	234.852	250.198	1.06534	0.0913179	0.93017	1	n
1532	BAG6	ENST00000552467	1977.37	2031.43	1923.32	0.946778	-0.0789012	0.410362	1	n
1533	RASAL2	ENST00000367649	201.369	212.363	190.376	0.896467	-0.157678	0.693088	1	n
1534	ARIH2	ENST00000449376	425.49	419.439	431.541	1.02885	0.0410373	0.757667	1	n
1535	LZTFL1	ENST00000440576	73.1478	71.4287	74.867	1.04814	0.0678249	0.502584	1	n
1536	2016-03-02	ENST00000366913	157.265	160.982	153.548	0.953816	-0.0682168	0.651916	1	n
1537	SSSCA1	ENST00000309328	315.777	335.304	296.25	0.883524	-0.178658	0.627973	1	n
1538	RAMP2	ENST00000253796	10.6268	8.79821	12.4555	1.41568	0.501499	0.653796	1	n
1539	GNPNAT1	ENST00000216410	207.827	196.111	219.543	1.11948	0.162834	0.244036	1	n
1540	KXD1	ENST00000222307	95.2369	94.1588	96.3151	1.0229	0.0326668	0.892935	1	n
1541	PACSIN2	ENST00000263246	740.162	758.122	722.203	0.952622	-0.0700248	0.46232	1	n
1542	UBE2V2	ENST00000523432	21.8205	21.0444	22.5966	1.07376	0.102668	0.530403	1	n
1544	HDAC4	ENST00000345617	104.566	108.97	100.161	0.919157	-0.121616	0.647505	1	n
1545	AMDHD2	ENST00000293971	73.5209	71.9862	75.0556	1.04264	0.0602386	0.633053	1	n
1546	TRPV1	ENST00000399759	10.4862	12.8826	8.08982	0.627967	-0.671239	0.402233	1	n
1547	USP2	ENST00000455332	40.3555	35.5105	45.2005	1.27288	0.348093	0.342512	1	n
1548	ABLIM3	ENST00000326685	13.9717	14.715	13.2284	0.898973	-0.15365	0.852814	1	n
1549	MOB1A	ENST00000396049	549.54	520.056	579.024	1.11339	0.154955	0.142865	1	n
1550	ITFG2	ENST00000228799	105.062	98.985	111.139	1.12278	0.16708	0.763953	1	n
1551	TMEM74B	ENST00000381894	9.91486	8.27694	11.5528	1.39578	0.481071	0.494253	1	n
1552	MAL2	ENST00000614891	163.161	147.595	178.728	1.21093	0.276121	0.155031	1	n
1553	NXPE3	ENST00000273347	17.7804	14.4508	21.1101	1.46082	0.546782	0.21911	1	n
1554	WTIP	ENST00000585928	5.48424	6.36347	4.60501	0.723663	-0.46661	0.458831	1	n
1555	LIN28B	ENST00000345080	264.503	251.337	277.669	1.10477	0.143741	0.735469	1	n
1556	NELFE	ENST00000383174	54.6168	54.6068	54.6268	1.00037	0.000527928	0.490981	1	n
1557	ESCO2	ENST00000305188	355.407	367.603	343.21	0.933643	-0.0990576	0.686119	1	n
1558	CTU2	ENST00000453996	212.909	199.896	225.922	1.1302	0.176576	0.781773	1	n
1559	KIF21A	ENST00000361961	858.219	858.592	857.845	0.99913	-0.00125588	0.530377	1	n
1561	ARFGEF3	ENST00000251691	278.718	285.515	271.921	0.952389	-0.070377	0.638198	1	n
1563	OAT	ENST00000368845	1500.35	1537.64	1463.06	0.951496	-0.0717301	0.790084	1	n
1564	ZCCHC11	ENST00000474453	30.5532	30.8696	30.2368	0.979501	-0.0298818	0.946624	1	n
1565	CYFIP1	ENST00000610365	1278.88	1330.47	1227.3	0.922455	-0.11645	0.429885	1	n
1566	HMGCL	ENST00000374490	222.377	204.48	240.273	1.17504	0.232715	0.731864	1	n
1567	VAT1	ENST00000355653	1587.02	1613.62	1560.42	0.96703	-0.0483676	0.34035	1	n
1568	WDR77	ENST00000449340	1147.14	1050.16	1244.12	1.1847	0.244516	0.493875	1	n
1569	GLA	ENST00000218516	775.664	780.81	770.518	0.986818	-0.0191438	0.628171	1	n
1570	SSFA2	ENST00000431877	245.766	229.661	261.871	1.14025	0.189351	0.440963	1	n
1571	KRI1	ENST00000312962	375.173	418.767	331.578	0.791797	-0.336798	0.151981	1	n
1573	TMEM31	ENST00000319560	3.08455	5.05551	1.11359	0.220272	-2.18264	0.26193	1	n
1574	CAMSAP2	ENST00000358823	154.045	162.422	145.669	0.896857	-0.15705	0.720579	1	n
1575	FBXO28	ENST00000366862	247.312	239.396	255.228	1.06613	0.0923879	0.618898	1	n
1576	MTUS1	ENST00000262102	1734.54	1751.73	1717.36	0.980382	-0.0285835	0.692065	1	n
1577	OTUD3	ENST00000375120	44.2598	44.3661	44.1536	0.995212	-0.00692386	0.725561	1	n
1578	TMEM242	ENST00000400788	37.5371	35.7578	39.3164	1.09952	0.136875	0.907905	1	n
1580	ANGEL2	ENST00000366962	108.837	117.151	100.523	0.85806	-0.22085	0.726782	1	n
1581	NANP	ENST00000304788	97.2985	101.73	92.8669	0.912876	-0.13151	0.646008	1	n
1582	USP40	ENST00000450966	152.622	155.911	149.334	0.957812	-0.0621849	0.963296	1	n
1583	PTPDC1	ENST00000375360	28.5294	31.4631	25.5956	0.813513	-0.297762	0.859091	1	n
1584	PSMA1	ENST00000396394	1855.38	1842.63	1868.13	1.01383	0.0198228	0.739451	1	n
1585	TBC1D22A	ENST00000407381	156.875	151.634	162.115	1.06912	0.0964271	0.802169	1	n
1587	HARS2	ENST00000230771	222.923	226.41	219.436	0.969199	-0.0451353	0.913125	1	n
1588	TMTC3	ENST00000266712	357.406	373.624	341.188	0.913183	-0.131024	0.87065	1	n
1589	ZDHHC4	ENST00000335965	213.53	184.277	242.783	1.31749	0.397788	0.242278	1	n
1590	RPL12	ENST00000361436	2122.29	2169.48	2075.1	0.956499	-0.0641646	0.959803	1	n
1591	TSPYL2	ENST00000375442	123.005	124.847	121.164	0.970496	-0.0432053	0.841246	1	n
1592	XYLB	ENST00000207870	585.715	597.11	574.32	0.961833	-0.0561423	0.696786	1	n
1593	ADGRA3	ENST00000334304	678.721	619.08	738.361	1.19267	0.254201	0.37547	1	n
1594	PSMA6	ENST00000261479	1438.26	1475.07	1401.45	0.950091	-0.0738622	0.693917	1	n
1596	VPS52	ENST00000428608	459.213	482.635	435.791	0.902941	-0.147296	0.542259	1	n
1597	BLMH	ENST00000261714	1262.44	1285.22	1239.66	0.96455	-0.0520723	0.754644	1	n
1598	VAPB	ENST00000395802	3.75733	3.12162	4.39304	1.4073	0.492926	1	1	n
1599	IL32	ENST00000548652	413.588	456.832	370.344	0.810679	-0.302797	0.733522	1	n
1600	MSRB3	ENST00000355192	25.5394	19.6451	31.4337	1.60008	0.678144	0.12192	1	n
1601	IL4R	ENST00000395762	176.716	162.231	191.201	1.17857	0.237041	0.982829	1	n
1602	DBN1	ENST00000309007	821.214	871.871	770.556	0.883796	-0.178215	0.192697	1	n
1603	MRPL57	ENST00000309594	65.459	65.9728	64.9451	0.984422	-0.0226511	0.434371	1	n
1604	IFT52	ENST00000373039	177.73	161.443	194.018	1.20177	0.265166	0.416395	1	n
1607	VASH2	ENST00000366968	5.04818	6.13332	3.96304	0.646149	-0.63006	0.404554	1	n
1608	BRD2	ENST00000399528	330.762	347.573	313.952	0.90327	-0.146771	0.50223	1	n
1609	UBQLN2	ENST00000338222	263.74	260.769	266.711	1.02279	0.0325044	0.870598	1	n
1610	GLUL	ENST00000621524	1510.75	1561.99	1459.51	0.934395	-0.0978952	0.428993	1	n
1611	MYL6B	ENST00000552568	359.143	380.053	338.233	0.889961	-0.168186	0.540647	1	n
1612	ALDH1A1	ENST00000297785	39512.2	40142	38882.4	0.968623	-0.0459932	0.830974	1	n
1613	SLC25A3	ENST00000552981	8510.46	8572.7	8448.22	0.98548	-0.0211022	0.798766	1	n
1614	TTC9C	ENST00000316461	46.6556	53.8563	39.4549	0.732596	-0.448911	0.699924	1	n
1615	CMSS1	ENST00000421999	136.25	148.878	123.623	0.830365	-0.268183	0.954982	1	n
1616	ZNF552	ENST00000391701	85.0706	87.2779	82.8632	0.949418	-0.0748844	0.793941	1	n
1617	RP11-505K9.4	ENST00000561562	7.12663	7.86917	6.3841	0.811281	-0.301726	0.976123	1	n
1618	TMEM65	ENST00000297632	82.0602	73.9315	90.1889	1.2199	0.286761	0.276564	1	n
1619	ZFYVE19	ENST00000564258	73.1976	82.6756	63.7196	0.770719	-0.375723	0.162268	1	n
1622	LENG8	ENST00000610347	276.755	288.928	264.583	0.915741	-0.126988	0.418306	1	n
1624	NUP50	ENST00000347635	633.622	666.033	601.211	0.902674	-0.147722	0.701424	1	n
1625	EXOC4	ENST00000253861	543.469	597.357	489.582	0.819581	-0.287042	0.0791414	1	n
1626	IER3	ENST00000416884	84.1965	84.3947	83.9983	0.995303	-0.00679219	0.854142	1	n
1627	CREM	ENST00000374726	27.2867	30.0436	24.5297	0.81647	-0.292528	0.697197	1	n
1628	CADM4	ENST00000222374	68.036	59.8683	76.2037	1.27285	0.348068	0.859133	1	n
1629	AK2	ENST00000480134	168.987	188.107	149.868	0.796717	-0.32786	0.607255	1	n
1630	YES1	ENST00000314574	494.695	494.298	495.093	1.00161	0.0023177	0.620287	1	n
1631	OSER1	ENST00000255174	434.252	445.879	422.625	0.947846	-0.0772754	0.670673	1	n
1632	CMTR1	ENST00000373451	324.868	314.611	335.126	1.06521	0.0911341	0.834326	1	n
1634	PPP1R8	ENST00000311772	465.197	452.776	477.619	1.05487	0.0770601	0.967937	1	n
1635	TMOD1	ENST00000259365	22.5378	19.6382	25.4373	1.2953	0.373284	0.27211	1	n
1636	PDE12	ENST00000487257	344.731	312.871	376.591	1.20366	0.267429	0.329506	1	n
1637	OSGIN1	ENST00000393306	105.348	105.486	105.211	0.997394	-0.00376518	0.845833	1	n
1638	ACSF2	ENST00000502667	375.937	377.749	374.125	0.990406	-0.0139088	0.52809	1	n
1641	GALC	ENST00000261304	242.323	239.175	245.471	1.02632	0.0374829	0.925383	1	n
1642	GPAM	ENST00000348367	446.06	463.408	428.712	0.92513	-0.112272	0.355075	1	n
1643	EHMT2	ENST00000415323	626.977	645.894	608.06	0.941424	-0.087084	0.429369	1	n
1644	C1orf174	ENST00000361605	152.632	160.797	144.467	0.898441	-0.154505	0.811531	1	n
1645	SNAI1	ENST00000244050	54.9156	49.4918	60.3395	1.21918	0.285913	0.982509	1	n
1646	SOGA1	ENST00000237536	182.396	183.796	180.995	0.984759	-0.0221574	0.558328	1	n
1647	BABAM1	ENST00000601043	358.719	369.999	347.438	0.939024	-0.090766	0.540125	1	n
1648	RRP1B	ENST00000340648	703.368	699.432	707.304	1.01125	0.0161463	0.54752	1	n
1649	KLF6	ENST00000497571	251.951	244.873	259.028	1.05781	0.0810761	0.509273	1	n
1650	ZFAND6	ENST00000558494	321.623	321.203	322.043	1.00262	0.0037694	0.795005	1	n
1651	LYPD1	ENST00000397463	0.31441	0	0.628821	Inf	Inf	0.649594	1	n
1652	RAB5B	ENST00000553116	269.198	256.391	282.004	1.0999	0.137371	0.422634	1	n
1654	TDGF1	ENST00000542931	0.181039	0.362078	0	0	#NAME?	1	1	n
1655	GAL3ST2	ENST00000632847	3.74815	3.92874	3.56756	0.908068	-0.139128	0.691759	1	n
1657	DHX36	ENST00000496811	629.842	625.586	634.097	1.0136	0.0194955	0.655914	1	n
1659	PHF1	ENST00000428274	28.5116	23.9764	33.0468	1.37831	0.462897	0.357762	1	n
1660	VMP1	ENST00000262291	1020.53	989.423	1051.63	1.06288	0.0879748	0.578953	1	n
1661	ZMYM3	ENST00000314425	364.028	358.064	369.992	1.03331	0.0472775	0.697894	1	n
1663	CISD2	ENST00000273986	91.9192	76.1766	107.662	1.41332	0.499088	0.0689191	1	n
1664	HECTD1	ENST00000553700	4221.2	4334.36	4108.04	0.947785	-0.0773689	0.902455	1	n
1665	SDF4	ENST00000360001	1580.52	1610.49	1550.54	0.962775	-0.0547296	0.597218	1	n
1667	PRMT5	ENST00000397441	1185.41	1183.94	1186.87	1.00248	0.0035737	0.887139	1	n
1668	HEXIM1	ENST00000332499	266.244	290.743	241.744	0.831471	-0.266262	0.379004	1	n
1669	CYC1	ENST00000318911	2017.7	1960.77	2074.62	1.05807	0.0814289	1	1	n
1670	VPS26B	ENST00000281187	272.335	252.145	292.525	1.16015	0.214307	0.185463	1	n
1671	MRPL28	ENST00000199706	869.339	896.89	841.789	0.938564	-0.0914732	0.484464	1	n
1672	IFNGR2	ENST00000381995	78.0167	61.7248	94.3086	1.52789	0.611539	0.0114114	1	n
1673	ZNF142	ENST00000449707	134.074	122.567	145.582	1.18778	0.248267	0.526187	1	n
1674	PDXK	ENST00000291565	627.992	637.271	618.713	0.970879	-0.0426361	0.499595	1	n
1675	CAB39L	ENST00000409130	3.28689	4.46328	2.1105	0.472859	-1.08052	0.846485	1	n
1676	WSB1	ENST00000348811	327.285	309.69	344.879	1.11362	0.155262	0.59397	1	n
1677	CNPPD1	ENST00000360507	287.216	288.106	286.325	0.993821	-0.00894222	0.864205	1	n
1678	HAUS5	ENST00000203166	188.558	201.18	175.935	0.874516	-0.193444	0.204012	1	n
1679	CHMP5	ENST00000223500	464.872	491.75	437.995	0.890687	-0.16701	0.667816	1	n
1680	PYGL	ENST00000544180	1635.55	1637.09	1634.01	0.998117	-0.0027187	0.92713	1	n
1681	ZDHHC23	ENST00000491556	7.1135	9.36127	4.86574	0.519773	-0.944046	0.561789	1	n
1682	AKR1D1	ENST00000242375	21.3398	23.8516	18.8281	0.789387	-0.341195	0.363802	1	n
1683	PARVA	ENST00000334956	261.457	260.555	262.359	1.00692	0.00995615	0.868312	1	n
1684	PCED1B	ENST00000432328	11.8822	9.90455	13.8599	1.39935	0.484758	0.456744	1	n
1685	ANGPTL4	ENST00000301455	9.99574	9.7084	10.2831	1.05919	0.0829655	1	1	n
1686	PICK1	ENST00000356976	136.056	136.62	135.493	0.991751	-0.0119508	0.53672	1	n
1687	PLEKHA4	ENST00000263265	19.9967	22.6448	17.3486	0.76612	-0.384358	0.679928	1	n
1688	PUS1	ENST00000544213	125.241	129.292	121.19	0.937336	-0.0933614	0.469928	1	n
1689	SYNJ2BP-COX16	ENST00000621525	126.197	116.17	136.225	1.17264	0.229762	0.138619	1	n
1690	SRA1	ENST00000336283	133.667	129.433	137.901	1.06542	0.0914256	0.940115	1	n
1691	NAA25	ENST00000547133	24.4737	23.1288	25.8186	1.1163	0.158722	0.664434	1	n
1692	MGAT1	ENST00000307826	292.532	298.417	286.648	0.960563	-0.0580482	0.973999	1	n
1693	DUSP10	ENST00000366899	32.8776	33.15	32.6053	0.98357	-0.0239007	0.765772	1	n
1694	ATF3	ENST00000341491	45.4856	47.345	43.6262	0.921452	-0.118018	0.747558	1	n
1695	CCNF	ENST00000397066	475.394	475.457	475.331	0.999736	-0.000381586	0.842976	1	n
1696	LSM3	ENST00000306024	79.0888	99.7625	58.4151	0.585542	-0.772156	0.223072	1	n
1698	PWWP2B	ENST00000305233	40.1417	42.8228	37.4607	0.874784	-0.193002	0.740116	1	n
1699	BTBD3	ENST00000254977	528.063	484.41	571.715	1.18023	0.239068	0.291061	1	n
1701	ENKD1	ENST00000243878	31.1314	27.4286	34.8342	1.26999	0.34482	0.870076	1	n
1702	MGAT4A	ENST00000393487	258.057	256.118	259.997	1.01514	0.0216823	0.722638	1	n
1703	CMBL	ENST00000296658	62.6562	63.7423	61.5701	0.965921	-0.0500222	0.69427	1	n
1704	GOLGA1	ENST00000373555	102.79	108.459	97.1197	0.895447	-0.15932	0.56046	1	n
1705	C16orf86	ENST00000602987	0.119289	0.238578	0	0	#NAME?	1	1	n
1706	C9orf64	ENST00000376344	568.44	572.699	564.18	0.985125	-0.0216213	0.7709	1	n
1707	GPR39	ENST00000329321	71.2726	63.3485	79.1967	1.25018	0.32213	0.743087	1	n
1708	TM4SF1	ENST00000305366	2725.31	2621.42	2829.2	1.07927	0.11005	1	1	n
1709	MOB4	ENST00000323303	298.367	290.833	305.9	1.05181	0.072872	0.518818	1	n
1710	ZNF143	ENST00000531943	16.7787	14.796	18.7613	1.26799	0.342549	0.563832	1	n
1711	IMPAD1	ENST00000262644	409.647	407.741	411.552	1.00935	0.0134214	0.762677	1	n
1712	ZC3H11A	ENST00000332127	367.36	371.3	363.42	0.978778	-0.0309471	0.845727	1	n
1713	LRRC45	ENST00000306688	64.0912	63.777	64.4055	1.00985	0.0141479	0.584274	1	n
1714	OSR1	ENST00000272223	8.52131	8.57647	8.46614	0.987135	-0.0186808	0.90588	1	n
1715	WDR90	ENST00000293879	71.62	73.737	69.503	0.942579	-0.0853143	0.349867	1	n
1716	MSL2	ENST00000309993	59.4173	59.491	59.3435	0.997521	-0.00358132	0.961233	1	n
1717	CARNMT1	ENST00000376834	316.67	303.679	329.66	1.08555	0.11843	0.299544	1	n
1718	ZMYM4	ENST00000314607	338.841	343.608	334.074	0.972251	-0.0405986	0.791918	1	n
1719	MAP3K12	ENST00000547488	1.88011	2.56666	1.19357	0.465029	-1.10461	0.486572	1	n
1720	MAP3K7	ENST00000369329	415.822	395.075	436.569	1.10503	0.144082	0.280651	1	n
1721	MSL1	ENST00000577454	43.0416	46.8922	39.191	0.835768	-0.258825	0.583482	1	n
1722	POFUT1	ENST00000375749	1275.56	1293.56	1257.55	0.972157	-0.0407386	0.636561	1	n
1723	TSSC1	ENST00000382125	181.125	171.06	191.19	1.11767	0.1605	0.355038	1	n
1724	TRIM24	ENST00000415680	1457.57	1420.08	1495.07	1.0528	0.0742349	0.929598	1	n
1725	CHMP6	ENST00000325167	95.8889	101.343	90.4344	0.892356	-0.164308	0.739563	1	n
1726	PIK3CA	ENST00000263967	117.943	116.629	119.257	1.02253	0.032139	0.656445	1	n
1727	ONECUT2	ENST00000491143	71.0112	69.9981	72.0243	1.02895	0.0411669	0.71791	1	n
1728	DYRK2	ENST00000393555	106.865	101.704	112.025	1.10148	0.139443	0.832526	1	n
1729	DPF1	ENST00000355526	19.9277	20.6516	19.2038	0.929896	-0.104859	0.775578	1	n
1730	C4orf48	ENST00000409248	53.3432	47.4052	59.2812	1.25052	0.322528	0.605265	1	n
1732	DLGAP5	ENST00000395425	648.669	667.064	630.274	0.944847	-0.0818469	0.783553	1	n
1733	BAZ2A	ENST00000551812	877.394	914.869	839.918	0.918075	-0.123316	0.760299	1	n
1734	TMX4	ENST00000246024	483	494.476	471.524	0.953584	-0.0685684	0.732411	1	n
1735	B4GALNT4	ENST00000329962	22.8679	25.3421	20.3936	0.804734	-0.313416	0.242781	1	n
1736	C12orf66	ENST00000398055	46.0464	44.8655	47.2272	1.05264	0.0740106	0.881132	1	n
1737	MVK	ENST00000228510	272.914	267.304	278.523	1.04197	0.0593151	0.93642	1	n
1738	CHID1	ENST00000436108	533.162	514.448	551.876	1.07275	0.101318	0.895914	1	n
1739	KAT8	ENST00000219797	189.872	194.19	185.555	0.955534	-0.0656204	0.843125	1	n
1741	PTPN11	ENST00000351677	780.069	785.854	774.284	0.985277	-0.0213987	0.711735	1	n
1742	TNFRSF19	ENST00000382263	143.224	143.761	142.687	0.992526	-0.0108239	0.757838	1	n
1743	SERINC4	ENST00000299969	0.119289	0.238578	0	0	#NAME?	1	1	n
1744	SCAI	ENST00000336505	34.2351	32.0333	36.4368	1.13747	0.185826	0.371144	1	n
1745	SAMHD1	ENST00000262878	312.395	308.696	316.093	1.02396	0.0341606	0.493726	1	n
1746	BRD1	ENST00000404034	397.161	412.08	382.242	0.927592	-0.108438	0.399428	1	n
1747	GGT7	ENST00000336431	135.431	135.722	135.139	0.995709	-0.00620372	0.504467	1	n
1748	C6orf62	ENST00000378119	6.08513	5.99813	6.17213	1.02901	0.0412548	0.954538	1	n
1749	UBE2Q2L	ENST00000558195	1.22319	1.27912	1.16727	0.91256	-0.132009	1	1	n
1750	NFKBIZ	ENST00000326172	493.929	512.837	475.021	0.926262	-0.110508	0.713679	1	n
1751	FITM2	ENST00000396825	199.078	190.46	207.695	1.09049	0.124974	0.705243	1	n
1752	ALG2	ENST00000476832	356.54	325.495	387.585	1.19076	0.251879	0.190103	1	n
1754	ADAMTSL4	ENST00000271643	51.0492	51.9834	50.115	0.964057	-0.052809	0.80996	1	n
1755	STBD1	ENST00000237642	137.286	163.678	110.893	0.677506	-0.561695	0.0502437	1	n
1756	IL6R	ENST00000368485	27.7084	29.5324	25.8843	0.876471	-0.190221	0.890163	1	n
1757	C11orf84	ENST00000294244	112.394	115.541	109.246	0.945524	-0.0808135	0.814345	1	n
1758	SMC4	ENST00000344722	1553.17	1639.84	1466.49	0.894287	-0.161189	0.863115	1	n
1759	C11orf95	ENST00000433688	75.5479	81.3706	69.7251	0.856883	-0.222829	0.766428	1	n
1760	MAP2K3	ENST00000342679	255.479	264.5	246.457	0.931785	-0.10193	0.848878	1	n
1761	DHX30	ENST00000457607	1552.43	1573.1	1531.77	0.973729	-0.0384073	0.55496	1	n
1762	ZFR	ENST00000265069	1364.55	1340.21	1388.89	1.03632	0.0514704	0.884237	1	n
1763	BAP1	ENST00000296288	210.397	218.156	202.638	0.928869	-0.106453	0.299779	1	n
1764	UGGT1	ENST00000259253	1882.68	1946.77	1818.6	0.934167	-0.0982476	0.934066	1	n
1765	PIGK	ENST00000370812	446.539	437.001	456.077	1.04365	0.0616412	0.401818	1	n
1766	NASP	ENST00000351223	2352.33	2533.12	2171.53	0.857254	-0.222205	0.322865	1	n
1767	POLB	ENST00000265421	93.2639	96.7623	89.7655	0.927691	-0.108284	0.862567	1	n
1768	RHOT1	ENST00000358365	149.81	152.405	147.215	0.965948	-0.0499828	0.763996	1	n
1769	ZNF638	ENST00000264447	719.738	703.271	736.206	1.04683	0.0660288	0.301756	1	n
1770	RPS8	ENST00000372209	5232.32	4963.93	5500.7	1.10813	0.148132	0.81379	1	n
1771	EIF3CL	ENST00000398944	10103.9	10154.7	10053.2	0.990004	-0.0144943	0.90367	1	n
1772	DBNDD2	ENST00000360981	17.8565	17.1445	18.5685	1.08306	0.115107	1	1	n
1773	LRCH4	ENST00000310300	207.259	198.159	216.36	1.09185	0.126773	0.754999	1	n
1774	C15orf61	ENST00000342683	35.8552	35.1876	36.5229	1.03795	0.0537347	0.983081	1	n
1775	TMEM39A	ENST00000319172	386.35	360.996	411.703	1.14046	0.189621	0.381783	1	n
1776	PNCK	ENST00000370150	12.2144	14.2991	10.1297	0.708418	-0.497328	0.32897	1	n
1777	SPCS1	ENST00000602728	21.2561	22.2095	20.3027	0.914143	-0.129508	0.810429	1	n
1778	RAC3	ENST00000306897	121.988	111.652	132.324	1.18515	0.245066	0.454297	1	n
1779	ARL8B	ENST00000611208	766.571	722.251	810.892	1.12273	0.167009	0.220906	1	n
1780	ATXN7L3	ENST00000591295	19.0226	21.5994	16.4459	0.761406	-0.393261	0.400983	1	n
1781	GORASP1	ENST00000422110	136.873	128.981	144.765	1.12238	0.166556	0.550356	1	n
1782	RILP	ENST00000633176	22.8282	21.8464	23.81	1.08988	0.124173	0.963074	1	n
1783	EMP3	ENST00000270221	3.49039	3.08951	3.89127	1.25951	0.332866	0.846382	1	n
1785	UPK1A	ENST00000222275	3.29673	1.92547	4.668	2.42434	1.27759	0.416301	1	n
1786	NPIPB3	ENST00000542817	17.8746	25.1337	10.6155	0.422361	-1.24345	0.541197	1	n
1788	EARS2	ENST00000449606	367.101	358.433	375.77	1.04837	0.0681491	0.675876	1	n
1789	HLA-A	ENST00000376809	53.0175	51.6167	54.4182	1.05428	0.0762525	0.656595	1	n
1790	EIF4B	ENST00000262056	4410.43	4468.91	4351.96	0.973831	-0.0382563	0.979118	1	n
1791	BCORL1	ENST00000218147	262.651	282.422	242.881	0.859996	-0.217599	0.724779	1	n
1792	MKL2	ENST00000571589	187.569	191.3	183.838	0.960997	-0.0573963	0.789601	1	n
1793	ORC4	ENST00000392857	246.338	256.226	236.45	0.922818	-0.115882	0.69996	1	n
1794	THOC5	ENST00000397873	1519.66	1543.26	1496.07	0.969419	-0.0448073	0.708127	1	n
1795	RECQL	ENST00000444129	717.185	721.437	712.932	0.988211	-0.017109	0.890299	1	n
1796	POLR1D	ENST00000302979	40.9403	36.7575	45.1232	1.22759	0.295831	0.261735	1	n
1797	CDC73	ENST00000367435	488.692	472.418	504.965	1.06889	0.096119	0.359584	1	n
1798	FASTKD1	ENST00000453929	107.253	103.39	111.116	1.07472	0.103966	0.613941	1	n
1799	ETV6	ENST00000396373	44.1689	39.7407	48.5971	1.22286	0.290255	0.519427	1	n
1800	BAG6	ENST00000413922	2049.51	2113.56	1985.46	0.939391	-0.0902018	0.360187	1	n
1801	TMBIM1	ENST00000258412	1388.73	1250.5	1526.97	1.22109	0.288171	0.261291	1	n
1802	MAP2K1	ENST00000307102	789.089	810.137	768.041	0.948038	-0.076984	0.785198	1	n
1803	MIB1	ENST00000261537	549.442	550.354	548.531	0.996687	-0.00478696	0.892584	1	n
1804	TTLL12	ENST00000216129	1293.78	1339.22	1248.33	0.932129	-0.101398	0.585119	1	n
1805	WWP1	ENST00000517970	197.892	207.108	188.676	0.911002	-0.134474	0.831202	1	n
1806	HSPD1	ENST00000388968	20793.8	21711.4	19876.2	0.915474	-0.12741	0.706932	1	n
1807	KIAA0430	ENST00000396368	123.938	132.585	115.292	0.869568	-0.201629	0.272583	1	n
1808	RPL10A	ENST00000322203	4425.15	4642.3	4208	0.906447	-0.141706	0.39564	1	n
1809	EPC1	ENST00000319778	286.882	287.915	285.85	0.992827	-0.0103857	0.719864	1	n
1810	IMPACT	ENST00000284202	74.0152	65.5511	82.4793	1.25824	0.331411	0.391431	1	n
1811	SLC25A40	ENST00000341119	91.5212	93.2819	89.7605	0.96225	-0.055517	0.867676	1	n
1812	HK2	ENST00000290573	1900.4	1946.48	1854.32	0.952653	-0.069978	0.345136	1	n
1813	ZNF623	ENST00000633071	82.9684	82.1589	83.778	1.01971	0.0281537	0.791284	1	n
1815	BET1	ENST00000222547	12.8248	11.6352	14.0144	1.20448	0.268408	0.384292	1	n
1816	EP400NL	ENST00000454179	27.5785	25.767	29.39	1.14061	0.1898	0.916376	1	n
1817	HSPE1-MOB4	ENST00000604458	624.873	673.866	575.879	0.85459	-0.226696	0.957226	1	n
1818	PSMD14	ENST00000409682	2892.47	2979.63	2805.3	0.941495	-0.0869753	0.908057	1	n
1819	PIK3CB	ENST00000461451	0.157205	0	0.31441	Inf	Inf	0.882326	1	n
1820	ARAP1	ENST00000393609	311.707	320.629	302.784	0.944343	-0.0826174	0.342184	1	n
1821	HAUS6	ENST00000380502	275.88	283.799	267.961	0.94419	-0.0828503	0.798212	1	n
1822	XRCC3	ENST00000352127	79.4633	68.2523	90.6744	1.32852	0.409818	0.733998	1	n
1823	ZNF510	ENST00000223428	25.5618	29.6472	21.4765	0.724401	-0.465139	1	1	n
1824	USP30	ENST00000536393	8.36806	4.85746	11.8787	2.44545	1.2901	0.0361559	1	n
1825	PYGO2	ENST00000368457	166.93	172.329	161.53	0.937334	-0.0933652	0.949693	1	n
1826	TRAPPC2L	ENST00000567312	18.8976	17.9954	19.7998	1.10027	0.137855	0.716694	1	n
1827	CES1	ENST00000360526	516.597	507.363	525.831	1.0364	0.0515826	0.876725	1	n
1829	ZNRF2	ENST00000323037	58.5525	57.763	59.3419	1.02733	0.0389046	0.833731	1	n
1830	C14orf1	ENST00000256319	186.971	167.989	205.953	1.226	0.293953	0.604937	1	n
1831	CLTCL1	ENST00000427926	146.631	145.418	147.843	1.01668	0.0238603	0.970248	1	n
1832	EXOC8	ENST00000366645	286.054	308.202	263.906	0.856276	-0.223853	0.408654	1	n
1833	LYRM7	ENST00000379380	0.0786026	0	0.157205	Inf	Inf	0.996505	1	n
1834	UBE2H	ENST00000355621	96.2169	90.2883	102.145	1.13132	0.178012	0.263994	1	n
1835	PLEKHA7	ENST00000530489	60.4015	62.142	58.6611	0.943985	-0.0831648	0.717315	1	n
1836	TNFRSF12A	ENST00000326577	163.751	171.386	156.116	0.910903	-0.13463	0.584996	1	n
1837	FAM217B	ENST00000360816	17.3404	19.1968	15.484	0.806594	-0.310085	0.905643	1	n
1838	POLR1A	ENST00000263857	1729.87	1801.98	1657.75	0.91996	-0.120357	0.444759	1	n
1839	GIT2	ENST00000361006	280.621	285.796	275.446	0.963788	-0.0532122	0.991648	1	n
1840	PPM1K	ENST00000608933	23.9665	22.2979	25.6351	1.14966	0.201209	0.508936	1	n
1841	PTPRK	ENST00000368226	986.267	997.767	974.767	0.976948	-0.0336457	0.934786	1	n
1842	KLHL11	ENST00000319121	217.703	209.998	225.408	1.07338	0.102166	0.852425	1	n
1843	TOMM70A	ENST00000284320	1293.42	1318.42	1268.42	0.962075	-0.0557786	0.909217	1	n
1844	FBXL6	ENST00000331890	158.041	157.018	159.064	1.01303	0.018677	0.716695	1	n
1845	RP2	ENST00000218340	526.735	506.979	546.491	1.07793	0.10827	0.476463	1	n
1846	RAB43	ENST00000315150	94.3996	93.8119	94.9874	1.01253	0.0179656	0.816216	1	n
1847	AURKB	ENST00000316199	1295.06	1333.21	1256.91	0.942767	-0.0850274	0.621135	1	n
1849	MAP2K5	ENST00000178640	90.2216	89.8845	90.5587	1.0075	0.0107808	0.884987	1	n
1850	HLX	ENST00000366903	1.52051	2.24185	0.799176	0.35648	-1.48811	0.608712	1	n
1851	PTPRJ	ENST00000613246	198.186	196.054	200.319	1.02175	0.0310463	0.747878	1	n
1852	BRF1	ENST00000547530	149.214	150.214	148.214	0.986682	-0.019343	0.812753	1	n
1853	GINS2	ENST00000253462	270.323	257.29	283.357	1.10131	0.139227	0.526467	1	n
1854	LGALS14	ENST00000392052	6.80763	8.3042	5.31105	0.639562	-0.644844	0.597508	1	n
1855	SPARC	ENST00000538026	10.4049	12.2297	8.58012	0.701581	-0.511318	0.184202	1	n
1856	SLC19A1	ENST00000311124	729.945	687.891	771.999	1.12227	0.16642	0.978664	1	n
1857	ADD1	ENST00000398129	2817.23	2791.66	2842.8	1.01832	0.02619	0.904778	1	n
1858	ZFYVE9	ENST00000287727	163.286	166.957	159.614	0.956016	-0.064893	0.947651	1	n
1861	FAM160B1	ENST00000369246	0.793993	0.801961	0.786026	0.980129	-0.028956	0.869052	1	n
1862	DICER1	ENST00000343455	276.443	279.548	273.338	0.977785	-0.0324113	0.85321	1	n
1863	TSPAN3	ENST00000346495	677.14	666.555	687.725	1.03176	0.045108	0.606172	1	n
1864	FTL	ENST00000331825	841.219	821.453	860.986	1.04813	0.0678127	0.324004	1	n
1865	FAM101A	ENST00000389727	2.54506	1.32481	3.7653	2.84214	1.50698	0.514574	1	n
1866	RSBN1L	ENST00000334955	180.439	179.578	181.3	1.00959	0.0137658	0.734421	1	n
1867	TMEM106C	ENST00000256686	258.325	217.694	298.956	1.37329	0.457633	0.207544	1	n
1868	SFR1	ENST00000369727	43.8112	48.4332	39.1892	0.809139	-0.30554	0.956096	1	n
1869	FMNL3	ENST00000550488	55.5128	56.9542	54.0714	0.949383	-0.0749379	0.956439	1	n
1871	TESK2	ENST00000372086	12.3384	10.6426	14.0341	1.31868	0.399089	0.999406	1	n
1872	PPP1R18	ENST00000399199	0.347828	0	0.695655	Inf	Inf	0.778101	1	n
1873	LRRC2	ENST00000395905	4.66975	5.42085	3.91866	0.722887	-0.468158	1	1	n
1874	RPL14	ENST00000416518	3559.73	3449.69	3669.76	1.06379	0.0892197	0.804798	1	n
1875	NR0B2	ENST00000254227	140.903	138.423	143.382	1.03582	0.0507764	0.971187	1	n
1876	SBK1	ENST00000341901	2.96685	1.7647	4.169	2.36245	1.24028	0.501266	1	n
1877	ALG3	ENST00000397676	1568.6	1434.58	1702.62	1.18684	0.247125	0.303342	1	n
1878	HIST1H3C	ENST00000612966	2805.66	2863.19	2748.12	0.95981	-0.0591797	0.712831	1	n
1879	CDK4	ENST00000546489	907.347	904.974	909.719	1.00524	0.00754358	0.959845	1	n
[truncated: 10,326 more rows]

## Sheet: Ribo-seq for TE calculations
number	name	id	baseMean	baseMeanA	baseMeanB	foldChange	log2FoldChange	pval	padj	stall?
8033	SORCS2		102.417	160.279	44.5561	0.277991	-1.84689	4.05e-09	4.13e-06	y	77
2537	PCSK9	ENST00000302118	260.526	402.002	119.05	0.296143	-1.75563	7.89e-08	5.89e-05	y	69
6735	HSD17B11	ENST00000358290	539.536	817.535	261.536	0.319908	-1.64427	4.2e-10	4.71e-07	y	36
6840	PLA2G15	ENST00000219345	98.5922	147.242	49.9423	0.339185	-1.55985	2.01e-08	1.73e-05	y	54
7278	MST1	ENST00000449682	222.456	328.64	116.272	0.353797	-1.49901	1.19e-07	8.32e-05	y	41
4894	MDK	ENST00000395566	640.983	940.599	341.368	0.362926	-1.46225	8.65e-29	3.23e-25	y	34
1662	DPCD	ENST00000370151	95.3623	139.457	51.2676	0.367623	-1.4437	3.51e-07	0.000218531	y	42
3487	LTBP3	ENST00000301873	243.91	354.408	133.412	0.376437	-1.40952	3.91e-05	0.0175482	y	51
4134	RPL27	ENST00000253788	4506.55	6488.01	2525.08	0.389192	-1.36145	1.44e-50	8.06e-47	y	30
3241	PCBP1	ENST00000303577	4796.5	6899.7	2693.3	0.390351	-1.35716	6.14e-52	6.88e-48	y	34
8953	CDH1	ENST00000261769	210.703	293.61	127.796	0.435257	-1.20006	4.66e-05	0.0200672	y	741
2344	BCAP31	ENST00000345046	1304.52	1783.21	825.838	0.46312	-1.11054	4.02e-25	1.13e-21	y	36
9115	NAGA	ENST00000402937	125.965	171.91	80.0213	0.465485	-1.10319	8.42e-06	0.00410402	y	110
5317	BRI3BP	ENST00000341446	178.398	241.025	115.77	0.480326	-1.05792	9.06e-07	0.000534611	y	51
11381	TM2D3	ENST00000333202	121.172	163.05	79.2936	0.486314	-1.04004	5.18e-05	0.0214965	y	67
3617	EMC7	ENST00000256545	489.04	643.934	334.146	0.518914	-0.946433	4.13e-11	6.61e-08	y	32
9278	PODXL2	ENST00000342480	447.638	588.701	306.575	0.520765	-0.941297	1.94e-10	2.72e-07	y	58
3161	PCBP2	ENST00000359282	4462.43	5792.26	3132.59	0.540823	-0.88677	2.46e-23	5.52e-20	y	33
11662	SUMF2	ENST00000434526	361.45	468.276	254.624	0.543749	-0.878988	3.92e-08	3.14e-05	y	76
426	CD99	ENST00000624481	650.84	833.155	468.525	0.562351	-0.830458	2.49e-10	3.1e-07	y	50
9391	MRPL45	ENST00000621878	301.064	382.771	219.358	0.573077	-0.803198	1.87e-06	0.00104875	y	98
8463	USO1	ENST00000514213	613.575	769.265	457.885	0.595224	-0.748495	1.09e-08	1.02e-05	y	314
12161	TGFBI	ENST00000442011	1517.96	1890.91	1145.02	0.605539	-0.723708	0.000277742	0.094323	y	163
6752	SUMF1	ENST00000272902	203	252.315	153.685	0.609102	-0.715244	0.000240756	0.0843173	y	51
2923	ARF1	ENST00000272102	2853.81	3525.88	2181.74	0.61878	-0.692503	3.23e-07	0.000212697	y	28
3287	IFI30	ENST00000407280	514.73	624.8	404.661	0.647664	-0.626682	6.41e-06	0.00342218	y	97
2736	LYZ	ENST00000261267	1052.17	1228.52	875.825	0.71291	-0.488209	2.93e-05	0.013689	y	66
7111	MGST3	ENST00000367885	763.532	890.46	636.604	0.714917	-0.484153	0.000125431	0.0484725	y	57
7492	GINS1	ENST00000262460	699.368	807.489	591.246	0.732203	-0.449684	0.000501808	0.160679	y	26
9099	NDUFB8	ENST00000299166	1060.92	1264.25	857.599	0.678348	-0.559902	0.000682373	0.212426	y	50
11120	CD47	ENST00000361309	204.886	250.6	159.172	0.635162	-0.654803	0.000822584	0.249154	y	51
9319	DDRGK1	ENST00000354488	798.938	901.371	696.504	0.772716	-0.371989	0.00151535	0.446908	y	76
3864	CDO1	ENST00000250535	63.858	86.5082	41.2078	0.476346	-1.06992	0.00176846	0.508183	y	48
2691	B3GLCT	ENST00000343307	6.3973	12.3529	0.441741	0.0357602	-4.8055	0.00191815	0.524309	y	349
3726	PPIB	ENST00000300026	6316.05	6912.88	5719.22	0.827328	-0.27347	0.00210807	0.536935	y	47
3531	FUCA2	ENST00000002165	1417.07	1577.85	1256.29	0.796206	-0.328786	0.00233614	0.573982	y	80
7611	DKK1	ENST00000373970	259.772	305.058	214.486	0.703098	-0.508202	0.00235595	0.573982	y	164
7556	HIST1H2BB	ENST00000615966	1753.44	1935.23	1571.65	0.812126	-0.300224	0.00263028	0.614116	y	63
6607	CALU	ENST00000249364	1078.25	1198.63	957.868	0.799138	-0.323484	0.00362275	0.751855	y	135
9957	NUBP2	ENST00000262302	257.399	302.621	212.177	0.701129	-0.512249	0.00351931	0.751855	y	40
376	PCYOX1L	ENST00000274569	46.7794	64.9759	28.583	0.439902	-1.18475	0.00433561	0.857123	y	116
8978	SLC17A5	ENST00000355773	128.434	157.241	99.6265	0.633593	-0.658372	0.00435942	0.857123	y	257
11753	HIST2H2BE	ENST00000369160	1856.56	2042.03	1671.09	0.818347	-0.289215	0.00460749	0.875188	y	63
123	FBXO46	ENST00000317683	25.8872	34.1347	17.6398	0.516769	-0.952407	0.0507096	1	y	302
231	TMED2	ENST00000262225	1914.63	1993.77	1835.49	0.92061	-0.119338	0.221975	1	y	35
467	SPINK1	ENST00000296695	81.1546	90.7236	71.5855	0.789051	-0.34181	0.2285	1	y	27
469	MAP3K1	ENST00000399503	223.471	239.04	207.902	0.869738	-0.201347	0.219189	1	y	757
631	ZNF653	ENST00000293771	36.7241	36.63	36.8182	1.00514	0.00739208	0.977186	1	y	177
635	KATNB1	ENST00000379661	76.4637	86.3291	66.5984	0.771447	-0.374361	0.239618	1	y	295
811	SPIDR	ENST00000519401	67.9946	81.4737	54.5156	0.669119	-0.579666	0.0800583	1	y	153
887	ZFAND5	ENST00000376960	550.5	585.995	515.006	0.878858	-0.186298	0.178478	1	y	83
914	ZFP14	ENST00000270001	22.4842	26.8868	18.0815	0.672505	-0.572383	0.248228	1	y	364
915	SLC5A3	ENST00000381151	52.0468	68.4427	35.6509	0.520886	-0.94096	0.012757	1	y	520
924	2016-03-06	ENST00000503788	353.016	376.061	329.972	0.877444	-0.188621	0.24364	1	y	357
951	METTL9	ENST00000396014	70.6197	77.904	63.3354	0.812993	-0.298685	0.359017	1	y	171
1029	CDK14	ENST00000380050	147.237	162.345	132.128	0.813867	-0.297136	0.157661	1	y	170
1117	SLC2A13	ENST00000280871	25.1672	28.6335	21.7008	0.757881	-0.399956	0.487117	1	y	413
1198	LRIG2	ENST00000361127	19.6547	23.7781	15.5314	0.65318	-0.614448	0.341387	1	y	886
1339	STRN4	ENST00000263280	125.316	140.461	110.171	0.784352	-0.350428	0.114913	1	y	560
1361	PTTG1IP	ENST00000397887	200.657	222.193	179.121	0.806148	-0.310883	0.67097	1	y	33
1423	SLC41A3	ENST00000360370	80.692	89.9692	71.4148	0.793769	-0.333209	0.320825	1	y	187
1450	ABHD5	ENST00000458276	16.0831	19.2427	12.9236	0.671612	-0.5743	0.475567	1	y	255
1471	HIST1H2BG	ENST00000541790	1052.57	1141.51	963.634	0.844177	-0.244382	0.141775	1	y	63
1482	SSR4	ENST00000370086	1418.34	1564.46	1272.22	0.813201	-0.298315	0.00573423	1	y	33
1550	ITFG2	ENST00000228799	11.6226	17.2464	5.99872	0.347824	-1.52357	0.0466993	1	y	339
1581	NANP	ENST00000304788	92.9241	100.684	85.1643	0.845857	-0.241514	0.369311	1	y	59
1587	HARS2	ENST00000230771	112.853	125.607	100.098	0.796916	-0.327501	0.180693	1	y	258
1682	AKR1D1	ENST00000242375	16.3763	22.4218	10.3308	0.460745	-1.11796	0.105356	1	y	177
1689	SYNJ2BP-COX16	ENST00000621525	112.293	119.601	104.985	0.877795	-0.188045	0.58142	1	y	106
1726	PIK3CA	ENST00000263967	39.6024	43.9103	35.2945	0.803786	-0.315116	0.733378	1	y	719
1755	STBD1	ENST00000237642	203.078	246.358	159.797	0.648637	-0.624516	0.00676554	1	y	40
1836	TNFRSF12A	ENST00000326577	277.724	272.714	282.734	1.03674	0.0520559	0.995637	1	y	48
1882	ENPP2	ENST00000427067	627.656	682.257	573.054	0.839937	-0.251646	0.0440123	1	y	330
1885	FAM208A	ENST00000493960	220.424	230.495	210.354	0.91262	-0.131914	0.572321	1	y	503
1925	ARSJ	ENST00000315366	8.67318	12.6729	4.67349	0.36878	-1.43917	0.179492	1	y	317
1967	FXN	ENST00000396366	7.09379	9.9985	4.18907	0.41897	-1.25508	0.185585	1	y	142
1999	FRMD6	ENST00000395718	55.1065	67.4388	42.7742	0.634267	-0.656838	0.109469	1	y	325
2041	HIST1H2BN	ENST00000396980	1335.57	1419.55	1251.6	0.881689	-0.181658	0.111898	1	y	63
2086	H2BFS	ENST00000599962	1349.46	1477.94	1220.98	0.826135	-0.275551	0.0557438	1	y	63
2100	HSD3B7	ENST00000297679	46.7166	56.3012	37.1319	0.659521	-0.600509	0.15271	1	y	219
2247	ALYREF	ENST00000505490	1106.9	1139.92	1073.87	0.942053	-0.0861196	0.326233	1	y	134
2271	FKBP10	ENST00000321562	12.1818	14.1758	10.1878	0.718674	-0.47659	0.469157	1	y	156
2341	ANKZF1	ENST00000410034	34.7987	43.3084	26.2889	0.607017	-0.720191	0.108348	1	y	527
2342	PXDC1	ENST00000380283	31.1107	33.1689	29.0525	0.875895	-0.191171	0.651674	1	y	84
2460	CLDN4	ENST00000340958	57.1166	55.6289	58.6043	1.05349	0.075173	1	1	y	65
2526	USF2	ENST00000222305	16.8856	21.1037	12.6675	0.60025	-0.736364	0.392755	1	y	266
2533	ZNF587	ENST00000339656	87.7979	103.511	72.0849	0.6964	-0.522013	0.137234	1	y	284
2541	HIST1H2BH	ENST00000619466	888.369	980.631	796.107	0.811831	-0.300748	0.009364	1	y	63
2570	KIAA2013	ENST00000616327	400.191	415.154	385.228	0.927917	-0.107932	0.508005	1	y	243
2591	RBM8A	ENST00000369307	184.068	209.761	158.376	0.755031	-0.405391	0.0462342	1	y	101
2614	PAG1	ENST00000220597	44.9994	53.7355	36.2633	0.674849	-0.567364	0.13297	1	y	67
2663	HIST1H2BM	ENST00000621112	400.146	407.125	393.167	0.965716	-0.0503296	0.753566	1	y	63
2719	PRKCI	ENST00000295797	117.522	131.998	103.047	0.780676	-0.357205	0.137297	1	y	477
2776	CCL20	ENST00000358813	327.383	351.311	303.455	0.863778	-0.211267	0.248254	1	y	34
2876	CHRD	ENST00000204604	18.8019	23.9248	13.679	0.571752	-0.80654	0.30998	1	y	514
2913	DAGLB	ENST00000297056	164.318	185.88	142.757	0.768008	-0.380808	0.0795419	1	y	268
2961	BCS1L	ENST00000412366	92.2801	110.894	73.6662	0.664294	-0.590105	0.0371514	1	y	216
2975	ICAM4	ENST00000380770	11.6284	15.8902	7.36662	0.463596	-1.10906	0.15442	1	y	157
3156	ZNF79	ENST00000543471	23.7961	28.3135	19.2787	0.680901	-0.554483	0.301116	1	y	301
3190	TRMT12	ENST00000328599	31.8093	39.3101	24.3086	0.618379	-0.693437	0.136524	1	y	216
3293	SENP6	ENST00000370010	81.2753	98.1887	64.3619	0.655492	-0.60935	0.0284919	1	y	764
3367	NAALAD2	ENST00000321955	73.4598	86.4758	60.4438	0.698968	-0.516702	0.0869445	1	y	432
3475	SNU13	ENST00000402458	413.785	454.681	372.889	0.820112	-0.286107	0.0543747	1	y	60
3508	NUDT22	ENST00000279206	24.1361	31.6013	16.6709	0.52754	-0.922649	0.143928	1	y	186
3553	ABCA2	ENST00000371605	100.267	114.029	86.5044	0.758616	-0.398557	0.271403	1	y	820
3764	AUH	ENST00000375731	82.9761	94.038	71.9142	0.764735	-0.386967	0.309683	1	y	207
3769	PDRG1	ENST00000202017	139.004	151.522	126.485	0.834764	-0.26056	0.28284	1	y	52
3834	ACOT13	ENST00000230048	204.358	226.432	182.283	0.805025	-0.312894	0.0985571	1	y	46
3893	PAIP2	ENST00000265192	8.42472	9.2118	7.63764	0.829115	-0.270356	0.829472	1	y	76
3940	PDXP	ENST00000215904	19.3144	22.9267	15.7021	0.684883	-0.546071	0.533201	1	y	216
4001	TEAD4	ENST00000359864	108.639	125.287	91.991	0.734243	-0.445671	0.138817	1	y	241
4062	MEGF9	ENST00000373930	39.6035	48.2019	31.0051	0.643234	-0.636585	0.102646	1	y	338
4085	CHST3	ENST00000373115	44.1874	53.665	34.7098	0.646786	-0.62864	0.0864686	1	y	292
4124	MIB2	ENST00000514234	9.79585	11.7833	7.80836	0.662661	-0.593656	0.452709	1	y	684
4437	POGLUT1	ENST00000295588	61.851	77.6926	46.0094	0.592197	-0.75585	0.0212761	1	y	153
4439	CDCA8	ENST00000373055	444.664	456.753	432.576	0.947066	-0.078463	0.558873	1	y	115
4582	ERP29	ENST00000552052	17.9726	19.5303	16.4148	0.840481	-0.250713	0.707472	1	y	39
4720	FAM20B	ENST00000263733	54.767	64.7645	44.7695	0.691267	-0.532686	0.154823	1	y	212
4965	ELL2	ENST00000237853	76.3448	92.617	60.0725	0.648612	-0.624572	0.0322761	1	y	277
4971	MALSU1	ENST00000466681	382.624	394.126	371.122	0.941634	-0.0867623	0.596012	1	y	82
5000	ATP1B3	ENST00000286371	732.523	762.055	702.992	0.922495	-0.116388	0.332156	1	y	90
5052	KLF3	ENST00000261438	86.864	96.6857	77.0422	0.796831	-0.327654	0.2285	1	y	234
5318	OTUD7B	ENST00000581312	295.523	330.436	260.61	0.788686	-0.342477	0.0400787	1	y	295
5340	MCFD2	ENST00000319466	340.065	365.704	314.426	0.859782	-0.217957	0.191703	1	y	37
5355	SAAL1	ENST00000300013	140.609	166.203	115.015	0.692015	-0.531124	0.0147582	1	y	253
5362	APBA2	ENST00000558330	36.3024	41.5998	31.0051	0.745319	-0.42407	0.407484	1	y	444
5381	PCCA	ENST00000376285	154.493	173.809	135.177	0.777734	-0.362651	0.0729928	1	y	257
5434	RPF1	ENST00000370654	349.173	390.985	307.36	0.786117	-0.347183	0.0306683	1	y	140
5511	CCDC25	ENST00000356537	10.1373	11.8538	8.42083	0.71039	-0.493316	0.561184	1	y	150
5569	ACAP3	ENST00000354700	93.1851	109.825	76.545	0.69697	-0.520831	0.0571415	1	y	555
5624	TFR2	ENST00000223051	35.8965	43.8074	27.9855	0.638829	-0.646498	0.321896	1	y	445
5643	HIST2H2BF	ENST00000545683	2068.62	2263.61	1873.62	0.827715	-0.272794	0.00619753	1	y	63
5662	MTRF1L	ENST00000367231	53.1577	62.9415	43.3738	0.689114	-0.537186	0.250473	1	y	104
5691	PRPF8	ENST00000571958	102.325	116.422	88.2287	0.757837	-0.40004	0.262654	1	y	36
5726	THAP7	ENST00000399133	70.944	78.1536	63.7345	0.815503	-0.294237	0.376054	1	y	80
5811	ORM2	ENST00000431067	1455.9	1577.56	1334.24	0.845763	-0.241675	0.0314929	1	y	36
5815	CLCN4	ENST00000380829	26.8578	29.8488	23.8668	0.799591	-0.322667	0.521167	1	y	269
5877	HIST1H2BL	ENST00000377401	731.751	787.841	675.661	0.857611	-0.221604	0.0556847	1	y	63
5987	C17orf53	ENST00000319977	25.3397	31.7422	18.9372	0.596595	-0.745177	0.279049	1	y	450
6208	NR4A2	ENST00000339562	24.7796	29.3116	20.2475	0.690768	-0.533727	0.356993	1	y	380
6214	DOK4	ENST00000340099	35.704	47.6266	23.7815	0.499331	-1.00193	0.0323059	1	y	245
6231	NDUFAB1	ENST00000007516	118.849	136.744	100.954	0.738266	-0.437787	0.177498	1	y	95
6431	HIST3H2BB	ENST00000620438	674.694	706.356	643.032	0.910352	-0.135504	0.278592	1	y	63
6435	RNF113A	ENST00000371442	50.0382	55.5203	44.5561	0.802519	-0.317393	0.372024	1	y	220
6490	VPS13B	ENST00000357162	89.8399	107.753	71.927	0.667518	-0.583121	0.0359701	1	y	2509
6681	BLOC1S6	ENST00000566753	1.812	2.21342	1.41058	0.637288	-0.649983	0.921546	1	y	35
6689	NOM1	ENST00000275820	295.81	340.64	250.979	0.736787	-0.44068	0.0352988	1	y	228
6693	CREBZF	ENST00000527447	15.5488	18.1741	12.9236	0.711101	-0.491873	0.437605	1	y	258
6726	NET1	ENST00000355029	306.848	343.596	270.1	0.786097	-0.34722	0.101229	1	y	342
6775	SERPINA7	ENST00000372563	11.8669	17.7778	5.95604	0.335026	-1.57765	0.116682	1	y	243
6791	FBXL2	ENST00000484457	8.73331	11.4252	6.0414	0.528778	-0.919267	0.328965	1	y	234
6835	APBA3	ENST00000316757	65.0274	73.26	56.7947	0.775248	-0.36727	0.311541	1	y	266
7070	FANCB	ENST00000452869	38.9414	50.2686	27.6142	0.549332	-0.864251	0.0523215	1	y	175
7236	PRDM10	ENST00000528746	41.5467	48.5543	34.539	0.711349	-0.491371	0.28656	1	y	585
7275	CD151	ENST00000322008	784.746	824.33	745.162	0.903961	-0.145668	0.17091	1	y	118
7313	ZNF45	ENST00000269973	13.2679	20.138	6.39778	0.317697	-1.65427	0.0253503	1	y	465
7334	HIST1H2BJ	ENST00000339812	766.206	805.569	726.843	0.902273	-0.148363	0.242646	1	y	61
7512	ATP5F1	ENST00000483994	1005.29	1062.14	948.44	0.892949	-0.16335	0.13716	1	y	68
7575	ZNF417	ENST00000312026	87.5745	104.688	70.4609	0.673056	-0.571201	0.122718	1	y	287
7594	NIPAL2	ENST00000430223	5.87204	7.42697	4.31712	0.581276	-0.782705	0.456125	1	y	299
7614	HIST1H2BC	ENST00000396984	682.762	713.483	652.04	0.913882	-0.12992	0.483788	1	y	62
7664	RAD51	ENST00000532743	120.025	132.03	108.02	0.818144	-0.289573	0.252261	1	y	173
7771	AGPAT5	ENST00000285518	103.406	121.462	85.3499	0.702689	-0.509042	0.0574213	1	y	248
7850	WDR4	ENST00000398208	59.2271	66.9455	51.5087	0.769413	-0.378171	0.235714	1	y	154
7887	PIDD1	ENST00000347755	20.2845	25.921	14.6479	0.565096	-0.823431	0.166965	1	y	115
7905	HIST1H2BF	ENST00000356530	480.542	534.534	426.551	0.797988	-0.325562	0.0826346	1	y	63
7986	SYT7	ENST00000263846	8.5478	10.9262	6.16944	0.564649	-0.824574	0.331593	1	y	181
8036	ZC3H18	ENST00000301011	475.208	524.621	425.796	0.811626	-0.301113	0.0379609	1	y	397
8090	AKAP12	ENST00000354675	133.972	136.788	131.157	0.958829	-0.0606547	0.78453	1	y	639
8510	AJUBA	ENST00000262713	446.956	471.965	421.946	0.894019	-0.161622	0.231434	1	y	341
8572	NUDT9	ENST00000302174	17.3682	23.1381	11.5984	0.501268	-0.996347	0.0896308	1	y	271
8577	HIST1H2BE	ENST00000614097	1548.85	1695.05	1402.65	0.827498	-0.273172	0.00648155	1	y	63
8614	ARRB2	ENST00000572457	1.81275	3.14107	0.484422	0.154222	-2.69692	0.421122	1	y	165
8639	HIST1H2BD	ENST00000377777	1333.17	1441.72	1224.61	0.84941	-0.235468	0.0516744	1	y	63
8676	HOMEZ	ENST00000606731	19.8994	28.243	11.5557	0.409152	-1.28929	0.0259862	1	y	121
8742	SLC22A18	ENST00000312221	43.6504	46.379	40.9219	0.882337	-0.180599	0.636057	1	y	183
8743	ABHD6	ENST00000295962	26.0038	36.3481	15.6594	0.430817	-1.21485	0.0159136	1	y	184
8783	FABP1	ENST00000295834	1056.45	1179.67	933.226	0.791091	-0.338084	0.128817	1	y	39
8789	VKORC1L1	ENST00000360768	130.142	139.284	121.001	0.868736	-0.203009	0.329881	1	y	82
8874	PKN3	ENST00000291906	96.4836	112.321	80.6466	0.718003	-0.477937	0.0827683	1	y	443
8900	DZIP1L	ENST00000327532	32.3489	39.7768	24.921	0.626521	-0.674565	0.106558	1	y	419
8920	NUDT2	ENST00000346365	31.9747	36.2072	27.7422	0.766207	-0.384194	0.382593	1	y	56
8960	ARF4	ENST00000303436	863.419	930.351	796.487	0.856115	-0.224124	0.0586587	1	y	28
8962	HIST1H2BI	ENST00000377733	306.162	332.35	279.974	0.842407	-0.24741	0.228226	1	y	66
8981	MYO7A	ENST00000458637	199.052	218.641	179.462	0.820808	-0.284884	0.186282	1	y	498
8987	PRCC	ENST00000271526	372.096	397.12	347.072	0.873972	-0.194342	0.260721	1	y	194
8992	NCKIPSD	ENST00000416649	46.8186	54.1964	39.4409	0.727739	-0.458506	0.273857	1	y	539
9157	PCOLCE2	ENST00000295992	167.514	200.461	134.567	0.671286	-0.575001	0.197968	1	y	146
9304	HIST1H2BK	ENST00000356950	1982.15	2140.9	1823.4	0.851696	-0.23159	0.0142837	1	y	63
9354	MYCN	ENST00000281043	66.6983	83.7957	49.6009	0.591927	-0.75651	0.0470672	1	y	299
9375	RAP2A	ENST00000245304	96.2869	107.324	85.2496	0.794319	-0.33221	0.217389	1	y	68
9456	NIT2	ENST00000497785	67.386	71.1228	63.6491	0.894919	-0.160172	0.581168	1	y	195
9463	C4orf27	ENST00000393381	77.9082	84.0452	71.7712	0.853959	-0.227761	0.475271	1	y	221
9524	OIP5	ENST00000220514	89.6864	112.717	66.656	0.591358	-0.757897	0.00688138	1	y	129
9550	XRRA1	ENST00000321448	18.8566	23.7781	13.9351	0.586049	-0.770907	0.22059	1	y	192
9577	KANSL1	ENST00000572904	159.471	171.91	147.032	0.855284	-0.225525	0.307391	1	y	564
9630	AADAT	ENST00000507375	17.4027	25.102	9.70337	0.386558	-1.37124	0.0268775	1	y	81
9663	CNPY3	ENST00000372836	163.981	193.653	134.309	0.693551	-0.527926	0.0152502	1	y	45
9712	RHOBTB2	ENST00000251822	51.7049	55.5203	47.8894	0.862557	-0.213308	0.505033	1	y	185
9796	MED19	ENST00000431606	67.2554	77.3726	57.1382	0.738481	-0.437366	0.223569	1	y	165
9934	AK1	ENST00000413016	37.1405	41.0245	33.2565	0.81065	-0.302849	0.4504	1	y	63
10025	HPS6	ENST00000299238	78.0838	85.0815	71.0862	0.835507	-0.259276	0.369103	1	y	573
10118	SMPD1	ENST00000342245	95.9447	106.256	85.6338	0.805922	-0.311288	0.2075	1	y	246
10392	SRXN1	ENST00000381962	83.5529	86.3996	80.7063	0.934105	-0.0983431	0.90784	1	y	65
10431	ANTXR2	ENST00000403729	207.806	218.538	197.074	0.901784	-0.149146	0.467404	1	y	182
10476	PSMC3IP	ENST00000587209	7.05265	9.03274	5.07255	0.561574	-0.832451	0.469839	1	y	97
10594	MRPL19	ENST00000409374	453.662	471.34	435.984	0.924987	-0.112496	0.570099	1	y	107
10602	ERAP1	ENST00000507154	16.2114	18.1741	14.2488	0.784019	-0.351039	0.570528	1	y	41
10707	PCYT1B	ENST00000356768	24.4596	28.6716	20.2475	0.706187	-0.501877	0.305477	1	y	178
10737	CLASP2	ENST00000475576	10.9805	14.0672	7.89372	0.561143	-0.83356	0.315079	1	y	95
10774	AKIP1	ENST00000309357	30.6001	37.2053	23.9949	0.644931	-0.632782	0.149108	1	y	109
10932	GPX2	ENST00000389614	440.195	483.379	397.01	0.821323	-0.283979	0.0588385	1	y	28
10940	CBR4	ENST00000306193	65.2878	75.262	55.3137	0.734948	-0.444286	0.187767	1	y	126
10948	SPG11	ENST00000261866	211.113	242.392	179.833	0.74191	-0.430683	0.0222245	1	y	1430
11049	CCNA2	ENST00000274026	657.117	690.736	623.497	0.902657	-0.14775	0.328201	1	y	216
11078	USP35	ENST00000529308	24.8183	25.742	23.8946	0.928234	-0.107439	0.848317	1	y	433
11147	ADAM10	ENST00000439637	167.043	175.371	158.715	0.905027	-0.143967	0.544378	1	y	33
11264	FAM89A	ENST00000366654	4.66012	7.06885	2.25138	0.318494	-1.65066	0.271193	1	y	122
11351	DNPH1	ENST00000230431	27.3964	33.348	21.4447	0.643059	-0.636978	0.202128	1	y	119
11597	CLDN6	ENST00000328796	567.857	604.517	531.197	0.878713	-0.186537	0.522377	1	y	109
11750	CNNM1	ENST00000356713	159.91	173.63	146.191	0.841968	-0.248162	0.195997	1	y	250
12134	AUP1	ENST00000377526	1042.45	1113.14	971.747	0.872976	-0.195986	0.0965743	1	y	58
12229	DAD1	ENST00000250498	67.3594	86.0738	48.6449	0.565153	-0.823286	0.0677056	1	y	56
287	TMEM167A	ENST00000502346	0	0	0	NA	NA	NA	NA	y	57
321	TMEM218	ENST00000528724	0	0	0	NA	NA	NA	NA	y	101
397	TMEM258	ENST00000537328	0	0	0	NA	NA	NA	NA	y	62
484	MBNL1	ENST00000495875	0	0	0	NA	NA	NA	NA	y	58
1010	STX8	ENST00000574431	0	0	0	NA	NA	NA	NA	y	91
1035	FAU	ENST00000279259	0	0	0	NA	NA	NA	NA	y	61
1215	TMEM167B	ENST00000338272	0	0	0	NA	NA	NA	NA	y	39
1278	TMEM9B	ENST00000309134	0	0	0	NA	NA	NA	NA	y	76
2253	C18orf32	ENST00000318240	0	0	0	NA	NA	NA	NA	y	32
2427	UQCR11	ENST00000589880	0	0	0	NA	NA	NA	NA	y	41
3092	TOMM5	ENST00000321301	0	0	0	NA	NA	NA	NA	y	37
4925	SWI5	ENST00000418976	0	0	0	NA	NA	NA	NA	y	97
5313	NDUFA1	ENST00000371437	0	0	0	NA	NA	NA	NA	y	41
6715	MED31	ENST00000575197	0	0	0	NA	NA	NA	NA	y	24
7653	TRAPPC6A	ENST00000592647	0	0	0	NA	NA	NA	NA	y	81
7751	SPTSSA	ENST00000298130	0	0	0	NA	NA	NA	NA	y	53
7831	ZNF274	ENST00000597528	0	0	0	NA	NA	NA	NA	y	43
8473	COX19	ENST00000344111	0	0	0	NA	NA	NA	NA	y	69
9074	TMEM177	ENST00000272521	0	0	0	NA	NA	NA	NA	y	287
9541	HILPDA	ENST00000257696	0	0	0	NA	NA	NA	NA	y	42
9701	TMEM14B	ENST00000379542	0	0	0	NA	NA	NA	NA	y	90
10688	SMIM14	ENST00000295958	0	0	0	NA	NA	NA	NA	y	74
11766	MANBAL	ENST00000373606	0	0	0	NA	NA	NA	NA	y	59
12081	C19orf24	ENST00000409293	0	0	0	NA	NA	NA	NA	y	113
9207	PLOD3	ENST00000223127	3238.92	3924.33	2553.5	0.650685	-0.61997	5.12e-12	9.56e-09	n
2430	ETS2	ENST00000360938	895.501	1052.72	738.282	0.701309	-0.511878	7.74e-06	0.00394114	n
4863	AP1M1	ENST00000444449	830.128	960.417	699.84	0.728683	-0.456637	0.000124845	0.0484725	n
6433	HIST3H2A	ENST00000366695	705.974	557.165	854.784	1.53417	0.617456	0.000130956	0.0489209	n
12144	IGF2BP2	ENST00000382199	619.803	723.173	516.432	0.714119	-0.485764	0.000162477	0.0587382	n
656	GPR107	ENST00000372410	376.404	446.717	306.09	0.6852	-0.545403	0.000421789	0.139029	n
3619	ABCD3	ENST00000370214	2071.94	2293.45	1850.42	0.806828	-0.309666	0.00184307	0.516383	n
2654	TMEM39B	ENST00000336294	137.681	105.534	169.829	1.60924	0.686382	0.00207387	0.536935	n
3155	JUN	ENST00000371222	1159.25	1019.62	1298.88	1.27389	0.349238	0.00201281	0.536935	n
6798	SESN3	ENST00000536441	94.694	120.182	69.2061	0.575845	-0.796249	0.00256982	0.612764	n
3249	SLC30A1	ENST00000367001	887.093	782.035	992.151	1.26868	0.343327	0.00279881	0.63536	n
4320	HIST1H2AJ	ENST00000333151	1942.46	1742.57	2142.34	1.22941	0.297969	0.00283466	0.63536	n
3088	H2AFX	ENST00000530167	1244.69	1116.96	1372.43	1.22872	0.297155	0.00361776	0.751855	n
7198	HIST1H2AI	ENST00000358739	2059.71	1852.47	2266.95	1.22374	0.291297	0.0035952	0.751855	n
9211	PTGIS	ENST00000244043	13.9402	22.8504	5.02987	0.220122	-2.18363	0.00424886	0.857123	n
8741	BIRC5	ENST00000350051	323.566	276.58	370.553	1.33976	0.421979	0.0045216	0.873683	n
7987	PTP4A1	ENST00000626021	216.331	173.879	258.784	1.48829	0.57366	0.00482005	0.900304	n
1	MT-ND1	ENST00000361390	356.672	416.422	296.922	0.713033	-0.48796	0.429748	1	n
2	MT-ND2	ENST00000361453	310.794	363.268	258.32	0.711102	-0.491871	0.287145	1	n
3	MT-CO1	ENST00000361624	6605.59	7315.17	5896.01	0.805998	-0.311152	0.697618	1	n
4	MT-CO2	ENST00000361739	782.201	898.748	665.655	0.740647	-0.433142	0.361321	1	n
6	MT-ATP6	ENST00000361899	593.55	665.373	521.728	0.784114	-0.350864	0.530062	1	n
7	MT-CO3	ENST00000362079	2073.71	2242.03	1905.4	0.849857	-0.234708	0.774495	1	n
8	MT-ND3	ENST00000361227	12.6268	11.7452	13.5083	1.15011	0.201774	0.785808	1	n
10	MT-ND4	ENST00000361381	637.458	698.985	575.93	0.823952	-0.279369	0.691742	1	n
11	MT-ND5	ENST00000361567	1804.67	1979.57	1629.77	0.823294	-0.280521	0.606092	1	n
12	MT-ND6	ENST00000361681	106.701	121.782	91.6197	0.752326	-0.410571	0.134276	1	n
13	MT-CYB	ENST00000361789	1776.41	1917.14	1635.68	0.853187	-0.229066	0.733784	1	n
14	C2orf76	ENST00000334816	11.5505	10.7471	12.3538	1.1495	0.201009	0.881622	1	n
15	ACTL10	ENST00000330271	6.82525	6.64026	7.01024	1.05572	0.078225	0.978704	1	n
16	CEP135	ENST00000257287	151.103	146.596	155.61	1.06149	0.0860889	0.690535	1	n
17	MIIP	ENST00000235332	196.887	192.271	201.504	1.04803	0.0676737	0.93437	1	n
19	CCDC86	ENST00000227520	1417.5	1484.98	1350.02	0.909119	-0.13746	0.24241	1	n
20	TRIM6	ENST00000507320	27.0516	30.6355	23.4678	0.766031	-0.384525	0.394568	1	n
21	GNL3	ENST00000418458	852.886	829.461	876.31	1.05648	0.0792663	0.53979	1	n
22	TM9SF1	ENST00000261789	621.631	642.296	600.966	0.935654	-0.0959534	0.484321	1	n
23	CEP70	ENST00000484888	71.5546	66.4083	76.7008	1.15499	0.207877	0.538581	1	n
24	USP31	ENST00000219689	61.4401	58.5909	64.2894	1.09726	0.133903	0.814198	1	n
25	BMPR1A	ENST00000372037	184.693	179.521	189.865	1.05762	0.0808213	0.803745	1	n
26	TIMP1	ENST00000377017	1.0912	0.857179	1.32522	1.54603	0.628565	1	1	n
27	RILPL2	ENST00000280571	20.2298	18.1036	22.3559	1.23489	0.304383	0.789219	1	n
28	MRPL36	ENST00000505059	3.60118	2.57154	4.63081	1.8008	0.848634	0.801035	1	n
29	RPL7	ENST00000396466	5487.96	5641.77	5334.15	0.945476	-0.0808875	0.456339	1	n
30	NCKAP1	ENST00000360982	1507.36	1500.01	1514.71	1.0098	0.0140745	0.926757	1	n
31	MUTYH	ENST00000372110	215.159	200.261	230.058	1.14879	0.200111	0.369746	1	n
33	TNFAIP1	ENST00000226225	293.869	293.958	293.779	0.99939	-0.000879697	0.821815	1	n
34	NUP54	ENST00000264883	572.273	598.136	546.41	0.913522	-0.130489	0.331126	1	n
35	MYO19	ENST00000614623	334.911	330.832	338.99	1.02466	0.0351451	0.936425	1	n
36	NHEJ1	ENST00000356853	126.164	132.811	119.518	0.899908	-0.15215	0.630428	1	n
37	CD99L2	ENST00000370377	132.31	126.491	138.128	1.092	0.126979	0.549982	1	n
38	PI4KA	ENST00000255882	1006.06	967.568	1044.54	1.07956	0.110437	0.392473	1	n
39	C11orf49	ENST00000378615	236.096	217.995	254.197	1.16607	0.221653	0.162214	1	n
40	DAXX	ENST00000433482	287.534	278.741	296.327	1.06309	0.0882683	0.811142	1	n
41	C20orf196	ENST00000303142	21.2197	22.0637	20.3756	0.923488	-0.114835	0.929773	1	n
42	DISP1	ENST00000284476	65.4407	68.8008	62.0807	0.902324	-0.148282	0.61335	1	n
43	DDT	ENST00000615721	125.361	131.845	118.877	0.901644	-0.149369	0.703386	1	n
44	VCP	ENST00000358901	18575.4	18734.5	18416.3	0.983016	-0.0247138	0.75732	1	n
45	SETDB1	ENST00000271640	605.616	586.341	624.891	1.06575	0.091864	0.401776	1	n
46	DCUN1D4	ENST00000334635	830.558	824.518	836.598	1.01465	0.0209832	0.788469	1	n
47	FANCD2	ENST00000383807	2168.77	2201.49	2136.06	0.970283	-0.0435224	0.561858	1	n
48	CTNND2	ENST00000304623	170.294	179.407	161.18	0.898404	-0.154564	0.472395	1	n
50	MDC1	ENST00000447192	3.02139	3.74872	2.29407	0.61196	-0.708491	0.775795	1	n
51	MXRA8	ENST00000309212	180.219	165.889	194.55	1.17277	0.229924	0.680337	1	n
52	SULT1A2	ENST00000395630	298.639	312.033	285.245	0.91415	-0.129496	0.618261	1	n
53	GTPBP8	ENST00000383678	172.031	166.127	177.936	1.07109	0.0990785	0.672095	1	n
54	DDX5	ENST00000225792	7477.16	7599.69	7354.63	0.967753	-0.0472895	0.627854	1	n
55	PIP4K2C	ENST00000540759	422.127	426.112	418.141	0.981294	-0.0272429	0.908201	1	n
56	CTDSP1	ENST00000273062	80.9849	74.7248	87.2449	1.16755	0.223484	0.414933	1	n
57	CYP26B1	ENST00000001146	391.085	382.68	399.49	1.04393	0.0620202	0.872362	1	n
58	MAP1LC3B	ENST00000268607	197.811	186.807	208.816	1.11781	0.160677	0.549194	1	n
60	C14orf169	ENST00000304061	177.66	163.376	191.944	1.17486	0.23249	0.251966	1	n
62	NTMT1	ENST00000372481	125.232	114.605	135.86	1.18547	0.245457	0.314529	1	n
63	UBA6	ENST00000322244	946.018	970.389	921.647	0.949771	-0.0743487	0.44489	1	n
64	FAM89B	ENST00000530349	32.3056	25.2429	39.3683	1.55958	0.641157	0.307414	1	n
65	TMEM104	ENST00000582330	254.134	249.711	258.557	1.03543	0.0502255	0.833663	1	n
67	SYNPO	ENST00000307662	107.357	113.363	101.351	0.894041	-0.161588	0.437479	1	n
68	ASF1A	ENST00000229595	296.331	292.015	300.646	1.02956	0.042024	0.817741	1	n
69	ADO	ENST00000373783	68.624	60.1204	77.1276	1.28288	0.359391	0.210331	1	n
70	OAZ3	ENST00000321531	0.857179	1.71436	0	0	#NAME?	0.433509	1	n
71	MCM5	ENST00000382011	2271.44	2231.64	2311.24	1.03567	0.0505628	0.643411	1	n
72	MPZL3	ENST00000278949	72.9607	72.3705	73.551	1.01631	0.0233433	0.998775	1	n
73	REEP6	ENST00000233596	401.786	400.376	403.197	1.00705	0.0101285	0.950915	1	n
74	STK19	ENST00000452688	57.2023	58.2651	56.1395	0.963519	-0.0536156	0.982793	1	n
75	THBS4	ENST00000350881	70.3257	69.4351	71.2163	1.02565	0.036544	0.804353	1	n
76	BLZF1	ENST00000329281	196.209	200.261	192.157	0.959534	-0.0595948	0.724988	1	n
77	NRBP2	ENST00000442628	30.362	24.3476	36.3764	1.49405	0.579224	0.193642	1	n
78	FOLH1	ENST00000356696	188.149	201.764	174.535	0.865043	-0.209157	0.439916	1	n
79	SLC25A37	ENST00000519973	22.962	19.4217	26.5023	1.36457	0.448449	0.410563	1	n
80	NARF	ENST00000577432	133.582	130.662	136.502	1.0447	0.0630833	0.693521	1	n
81	ANXA4	ENST00000409920	3460.96	3468.11	3453.81	0.995876	-0.00596189	0.89336	1	n
82	TBCEL	ENST00000422003	116.541	114.605	118.478	1.0338	0.0479602	0.78812	1	n
83	SLC25A35	ENST00000577745	27.1802	23.3553	31.0051	1.32754	0.408759	0.834319	1	n
84	ANKRD50	ENST00000515641	88.9484	86.9749	90.9218	1.04538	0.0640281	0.877615	1	n
85	PHKB	ENST00000566044	413.114	398.667	427.561	1.07247	0.100944	0.565484	1	n
86	AIDA	ENST00000340020	156.069	155.059	157.078	1.01302	0.0186637	0.947327	1	n
87	SYDE1	ENST00000342784	134.045	129.209	138.882	1.07486	0.104151	0.661637	1	n
88	CDPF1	ENST00000404583	1.0912	0.857179	1.32522	1.54603	0.628565	1	1	n
89	PBX3	ENST00000342287	21.8115	23.0618	20.5612	0.891569	-0.165581	0.977639	1	n
90	KIAA0141	ENST00000194118	164.159	161.38	166.938	1.03444	0.0488497	0.870056	1	n
91	GLRX	ENST00000237858	5.47392	5.03449	5.91335	1.17457	0.232132	0.958123	1	n
92	UBE2Q2	ENST00000267938	95.0821	96.3657	93.7985	0.97336	-0.0389552	0.805242	1	n
93	C14orf166	ENST00000556760	499.934	510.38	489.488	0.959065	-0.0603001	0.655431	1	n
94	PROS1	ENST00000394236	1370.28	1403.58	1336.98	0.952549	-0.0701352	0.688922	1	n
96	SEC24C	ENST00000345254	1615.23	1562.69	1667.77	1.06724	0.0938895	0.346796	1	n
97	ACP1	ENST00000272065	331.092	320.443	341.741	1.06646	0.0928355	0.663122	1	n
98	NEDD9	ENST00000379446	340.75	320.399	361.101	1.12703	0.172532	0.486994	1	n
99	TRIM56	ENST00000306085	223.217	220.182	226.253	1.02757	0.0392376	0.924237	1	n
100	NUDT19	ENST00000397061	192.634	184.703	200.565	1.08588	0.118868	0.770759	1	n
101	ENOX1	ENST00000261488	29.862	33.7061	26.0179	0.771905	-0.373505	0.369373	1	n
102	ELP2	ENST00000351393	763.631	780.174	747.089	0.957593	-0.0625153	0.705681	1	n
103	THADA	ENST00000405975	719.87	708.666	731.073	1.03162	0.0449097	0.67079	1	n
104	ZNF468	ENST00000243639	7.77442	5.10496	10.4439	2.04583	1.03269	0.424594	1	n
105	RTCB	ENST00000216038	2192.26	2190.08	2194.44	1.00199	0.0028649	0.928625	1	n
106	NRCAM	ENST00000351718	460.159	434.728	485.591	1.117	0.15963	0.546129	1	n
107	LIMK2	ENST00000331728	355.438	364.533	346.344	0.950105	-0.0738408	0.619529	1	n
109	LZTR1	ENST00000215739	295.872	282.12	309.624	1.09749	0.134211	0.358514	1	n
110	MTMR12	ENST00000280285	106.138	108.431	103.845	0.95771	-0.0623388	0.840411	1	n
111	ARSB	ENST00000264914	126.579	126.344	126.814	1.00372	0.00535569	0.813013	1	n
112	RAPGEF6	ENST00000509018	190.788	197.012	184.565	0.936821	-0.0941551	0.643345	1	n
113	BAD	ENST00000309032	49.2268	48.9829	49.4708	1.00996	0.0142985	0.954228	1	n
114	MLST8	ENST00000397124	192.084	203.408	180.76	0.888655	-0.170305	0.322538	1	n
115	DHX15	ENST00000336812	4900.4	4883.47	4917.33	1.00693	0.00996941	0.8867	1	n
116	CWC25	ENST00000614868	101.263	93.7942	108.732	1.15927	0.21321	0.47209	1	n
117	ZNF655	ENST00000440391	5.91641	5.96214	5.87067	0.984659	-0.0223038	1	1	n
118	RHBDF2	ENST00000313080	199.023	206.159	191.886	0.93077	-0.103503	0.473352	1	n
120	ESCO1	ENST00000269214	52.5857	54.4459	50.7255	0.931668	-0.102112	0.862466	1	n
121	MAMDC4	ENST00000317446	1.11986	1.35624	0.883481	0.65142	-0.618341	1	1	n
122	SBF2	ENST00000256190	113.587	111.431	115.743	1.03869	0.054768	0.878469	1	n
124	CDKL1	ENST00000216378	12.0537	11.8538	12.2535	1.03372	0.0478462	1	1	n
125	UBAP1	ENST00000297661	250.149	251.886	248.412	0.986208	-0.0200359	0.921909	1	n
127	SNX15	ENST00000377244	122.154	124.961	119.347	0.955073	-0.0663178	0.795983	1	n
128	PHPT1	ENST00000247665	317.094	332.03	302.157	0.91003	-0.136014	0.503809	1	n
129	GLTP	ENST00000318348	63.8847	60.772	66.9974	1.10244	0.140699	0.878625	1	n
131	MYO5C	ENST00000261839	266.778	258.385	275.171	1.06496	0.0908015	0.643987	1	n
132	PRR4	ENST00000631790	0.920331	1.35624	0.484422	0.35718	-1.48528	0.946292	1	n
133	CSRNP1	ENST00000273153	169.655	150.556	188.754	1.25371	0.3262	0.0964082	1	n
134	PIKFYVE	ENST00000264380	193.326	201.661	184.991	0.917337	-0.124477	0.447427	1	n
135	UNK	ENST00000589666	101.99	92.6113	111.368	1.20253	0.266073	0.278069	1	n
136	KDSR	ENST00000406396	97.7124	99.2896	96.1353	0.968231	-0.0465773	0.886249	1	n
137	UGP2	ENST00000613823	1678.48	1641.06	1715.9	1.0456	0.0643312	0.555151	1	n
138	ACER3	ENST00000532485	61.6522	65.5835	57.7209	0.880112	-0.184241	0.682291	1	n
139	IL17RE	ENST00000383814	2.0887	1.35624	2.82117	2.08014	1.05668	0.628169	1	n
141	RSF1	ENST00000440064	32.815	35.5938	30.0363	0.843863	-0.244919	0.720463	1	n
142	CMIP	ENST00000537098	599.478	571.005	627.951	1.09973	0.137148	0.348301	1	n
143	PARP9	ENST00000477522	125.315	135.03	115.6	0.856102	-0.224145	0.348618	1	n
144	TMCO1	ENST00000464650	107.723	107.183	108.263	1.01007	0.014458	1	1	n
145	PKMYT1	ENST00000262300	416.006	382.809	449.202	1.17343	0.230737	0.132622	1	n
146	NDUFA8	ENST00000373768	247.525	247.779	247.271	0.997947	-0.00296555	0.98509	1	n
147	PFDN6	ENST00000547641	141.111	152.303	129.919	0.853028	-0.229334	0.408368	1	n
148	SCLY	ENST00000254663	142.981	122.287	163.675	1.33845	0.420563	0.0874848	1	n
149	THG1L	ENST00000231198	60.0722	48.3752	71.7691	1.48359	0.569094	0.329988	1	n
150	SMLR1	ENST00000541421	1.8326	1.28577	2.37943	1.85059	0.887984	0.939265	1	n
151	PPP1R15A	ENST00000200453	184.711	194.006	175.416	0.90418	-0.145318	0.573446	1	n
152	WDR1	ENST00000499869	6824.42	6660.91	6987.93	1.0491	0.0691475	0.764067	1	n
153	MTSS1	ENST00000518547	163.789	159.557	168.022	1.05305	0.0745775	0.710767	1	n
154	UTP3	ENST00000254803	516.347	530.897	501.797	0.945186	-0.0813295	0.641726	1	n
155	MTCP1	ENST00000369476	0.883481	0	1.76696	Inf	Inf	0.521035	1	n
156	POU2AF1	ENST00000393067	6.37949	5.96214	6.79684	1.14	0.189034	0.888225	1	n
158	PDE6D	ENST00000287600	58.1476	60.5548	55.7405	0.920497	-0.119516	0.661022	1	n
159	RAB8A	ENST00000300935	794.076	806.512	781.641	0.969162	-0.0451898	0.8828	1	n
160	TPCN1	ENST00000335509	283.944	264.022	303.867	1.15092	0.202781	0.223785	1	n
161	FBRSL1	ENST00000434748	210.396	208.073	212.719	1.02233	0.0318572	0.792892	1	n
162	FAM132A	ENST00000330388	3.52475	4.35637	2.69313	0.618204	-0.693844	0.674477	1	n
164	DNAJB5	ENST00000312316	91.5443	93.0075	90.081	0.968535	-0.0461234	0.888263	1	n
165	C18orf21	ENST00000618334	32.8326	30.9555	34.7098	1.12128	0.165145	0.800276	1	n
166	AP1S2	ENST00000329235	16.9365	14.0672	19.8058	1.40794	0.493585	0.482326	1	n
167	TMC7	ENST00000569532	311.685	297.017	326.353	1.09877	0.135885	0.44403	1	n
168	ZNF575	ENST00000314228	0.456506	0.42859	0.484422	1.13027	0.176667	1	1	n
170	ABHD18	ENST00000388795	46.4598	40.3845	52.5352	1.30088	0.379483	0.479422	1	n
173	ENOX2	ENST00000432489	35.9304	35.7405	36.1203	1.01063	0.0152529	0.979563	1	n
174	EAF2	ENST00000273668	35.7494	37.9862	33.5126	0.882229	-0.180774	0.776496	1	n
175	ACTA1	ENST00000366684	4553.21	4698.24	4408.18	0.938263	-0.0919359	0.247321	1	n
177	UFM1	ENST00000379649	12.3337	10.8176	13.8498	1.2803	0.356485	0.645797	1	n
178	PLGRKT	ENST00000223864	49.4109	47.6971	51.1246	1.07186	0.100116	0.713878	1	n
179	FBXO4	ENST00000281623	97.188	105.578	88.7985	0.841074	-0.249696	0.322421	1	n
180	ZNF260	ENST00000592282	55.6093	59.4538	51.7648	0.870672	-0.199798	0.622251	1	n
181	CES2	ENST00000317091	13.9805	17.8159	10.1451	0.56944	-0.812385	0.27169	1	n
182	HMX3	ENST00000357878	162.536	161.298	163.775	1.01536	0.0219891	0.755202	1	n
183	S100PBP	ENST00000373475	73.7458	75.4792	72.0124	0.954069	-0.0678346	0.743466	1	n
184	FMNL2	ENST00000288670	412.925	425.901	399.949	0.939066	-0.0907023	0.590478	1	n
185	PRKAR2B	ENST00000265717	101.076	106	96.1523	0.907094	-0.140676	0.82898	1	n
186	TMEM168	ENST00000449743	11.57	12.7815	10.3585	0.810433	-0.303235	0.742784	1	n
187	USP39	ENST00000323701	1191.23	1168.02	1214.45	1.03975	0.0562373	0.544952	1	n
188	NR2F1	ENST00000327111	129.888	106.077	153.7	1.44896	0.535014	0.0337436	1	n
190	THBS1	ENST00000260356	11815.5	11576.3	12054.7	1.04132	0.058419	0.994025	1	n
191	NPIPB6	ENST00000532254	61.1817	59.269	63.0943	1.06454	0.0902309	0.860447	1	n
192	MTHFD2L	ENST00000359107	7.02404	5.71261	8.33546	1.45913	0.545113	0.671585	1	n
193	BSCL2	ENST00000407022	200.656	195.905	205.408	1.04851	0.0683356	0.80378	1	n
194	HERC4	ENST00000373700	437.193	443.223	431.163	0.972789	-0.0398006	0.713182	1	n
195	PML	ENST00000435786	259.619	245.252	273.986	1.11716	0.159841	0.522933	1	n
196	MYEF2	ENST00000267836	193.928	192.265	195.591	1.0173	0.0247459	0.996818	1	n
197	MED13	ENST00000397786	405.225	397.381	413.069	1.03948	0.0558566	0.796426	1	n
198	CCZ1	ENST00000325974	727.852	720.628	735.076	1.02005	0.0286388	0.787587	1	n
199	SELT	ENST00000485923	44.8277	45.9123	43.7431	0.952753	-0.069826	0.95339	1	n
200	ODC1	ENST00000234111	1925.08	1951.81	1898.34	0.972607	-0.0400705	0.889627	1	n
201	TSTA3	ENST00000425753	340.163	333.425	346.901	1.04042	0.0571646	0.623152	1	n
202	PRDX4	ENST00000379341	1789.56	1841.32	1737.79	0.943774	-0.0834861	0.423843	1	n
203	KRBOX1	ENST00000383748	14.7516	15.7816	13.7217	0.869476	-0.201781	0.777369	1	n
204	TADA2B	ENST00000310074	112.036	113.829	110.243	0.968496	-0.0461825	0.77876	1	n
206	PLCG1	ENST00000244007	1233.34	1236.6	1230.08	0.994725	-0.00762998	0.972098	1	n
207	C2	ENST00000416252	132.878	128.883	136.874	1.062	0.0867806	0.597052	1	n
208	MTMR9	ENST00000221086	142.917	142.023	143.811	1.01259	0.0180554	0.86972	1	n
209	BTBD6	ENST00000392554	63.9697	62.4101	65.5292	1.04998	0.0703589	0.91209	1	n
210	LSM14B	ENST00000279068	589.65	594.176	585.124	0.984765	-0.0221489	0.841026	1	n
211	BAIAP2L2	ENST00000381669	99.5956	108.355	90.8365	0.838325	-0.254418	0.472305	1	n
212	SLC26A11	ENST00000361193	103.997	96.2571	111.737	1.16082	0.215142	0.482596	1	n
213	IER2	ENST00000292433	519.953	505.839	534.067	1.0558	0.0783431	0.566137	1	n
214	NCOA3	ENST00000372004	407.152	410.765	403.54	0.982412	-0.0256005	0.904436	1	n
215	CYP4F3	ENST00000585846	36.9583	35.2738	38.6427	1.09551	0.131602	0.736723	1	n
216	VARS2	ENST00000548165	228.618	216.005	241.231	1.11679	0.159354	0.40125	1	n
217	UBD	ENST00000383641	585.509	564.535	606.483	1.07431	0.103404	0.957824	1	n
218	AGPAT2	ENST00000371696	360.232	351.008	369.456	1.05256	0.0738962	0.765323	1	n
219	ASL	ENST00000395332	1073.82	1109.54	1038.11	0.935629	-0.095992	0.685459	1	n
220	TRAM1	ENST00000262213	1719.3	1718.81	1719.79	1.00057	0.000828183	0.934727	1	n
221	BNIPL	ENST00000368931	0.883481	0	1.76696	Inf	Inf	0.521035	1	n
222	IQGAP2	ENST00000274364	1888.61	1904.74	1872.49	0.983072	-0.0246317	0.910461	1	n
223	COPS5	ENST00000357849	626.361	664.539	588.184	0.885101	-0.176086	0.180297	1	n
224	DDX20	ENST00000369702	650.971	665.977	635.964	0.954934	-0.0665263	0.578069	1	n
225	PPAT	ENST00000264220	627.862	609.626	646.099	1.05983	0.0838302	0.595085	1	n
226	ZNF17	ENST00000601808	68.6465	81.7937	55.4993	0.678528	-0.559519	0.106436	1	n
227	SETD7	ENST00000274031	334.84	344.541	325.139	0.943685	-0.083622	0.544628	1	n
228	ACSM2A	ENST00000576361	3.8146	2.64201	4.98719	1.88765	0.916592	0.587564	1	n
229	PPP1CC	ENST00000335007	1435.07	1506.26	1363.87	0.905471	-0.143259	0.223769	1	n
230	TMEM144	ENST00000296529	108.535	114.323	102.746	0.898741	-0.154022	0.518094	1	n
232	DAB1	ENST00000371236	64.5215	73.9	55.1429	0.746183	-0.422398	0.390795	1	n
233	ATAD1	ENST00000308448	429.176	440.722	417.629	0.947601	-0.0776479	0.572887	1	n
234	ZNF808	ENST00000359798	117.974	113.037	122.911	1.08735	0.120818	0.632511	1	n
235	ST7L	ENST00000360743	134.045	129.72	138.37	1.06668	0.0931311	0.950789	1	n
236	ZBTB22	ENST00000431845	22.9241	23.8486	21.9996	0.92247	-0.116426	0.915121	1	n
238	SHC1	ENST00000448116	937.138	925.555	948.721	1.02503	0.0356663	0.668437	1	n
239	MTFR1	ENST00000262146	200.163	199.648	200.679	1.00516	0.00742873	0.907213	1	n
240	GRK5	ENST00000392870	26.5369	23.7076	29.3662	1.23868	0.308806	0.631271	1	n
241	UTP14A	ENST00000394422	755.223	755.662	754.784	0.998838	-0.00167697	0.82556	1	n
242	ALKBH2	ENST00000429722	101.812	92.3998	111.225	1.20373	0.267517	0.333653	1	n
243	DDX56	ENST00000258772	1552.36	1552.03	1552.69	1.00043	0.000615066	0.910329	1	n
245	RPL30	ENST00000287038	1071.26	1042.89	1099.63	1.05441	0.0764332	0.490338	1	n
246	NUTM2A	ENST00000381707	6.76706	5.28402	8.2501	1.56133	0.642777	0.585466	1	n
247	RRP36	ENST00000244496	398.793	376.777	420.809	1.11686	0.159454	0.293401	1	n
248	HABP2	ENST00000351270	215.043	225.173	204.912	0.910023	-0.136024	0.671189	1	n
249	PANK3	ENST00000239231	241.632	242.815	240.448	0.990251	-0.0141342	1	1	n
250	EMD	ENST00000369842	321.675	320.003	323.346	1.01045	0.0149929	0.872512	1	n
251	SLC9A6	ENST00000370698	180.352	182.765	177.938	0.97359	-0.0386141	0.861	1	n
252	PIGN	ENST00000400334	173.315	161.982	184.648	1.13993	0.188946	0.337746	1	n
253	ZNF74	ENST00000400451	60.9328	57.4461	64.4195	1.12139	0.165289	0.6505	1	n
254	PTGFRN	ENST00000393203	617.414	605.607	629.221	1.03899	0.0551849	0.782148	1	n
255	NUDT7	ENST00000613075	16.5111	15.7816	17.2407	1.09246	0.127577	0.968624	1	n
256	EIF4H	ENST00000353999	2089.27	2107.63	2070.9	0.982573	-0.0253634	0.902125	1	n
257	PITPNM1	ENST00000356404	228.832	222.26	235.403	1.05913	0.0828839	0.799337	1	n
258	ZWILCH	ENST00000446801	535.946	556.786	515.106	0.925143	-0.112252	0.463019	1	n
259	TOR1A	ENST00000351698	240.473	247.465	233.48	0.943489	-0.0839231	0.57857	1	n
260	ZNF852	ENST00000436261	60.9652	55.4175	66.513	1.20022	0.263295	0.720126	1	n
261	NUAK1	ENST00000261402	388.839	388.393	389.285	1.0023	0.00331096	0.881916	1	n
262	IDH2	ENST00000330062	2056.18	2002.39	2109.96	1.05372	0.0754948	0.481341	1	n
263	CTC-260F20.3	ENST00000555938	1485.19	1502.01	1468.38	0.977606	-0.0326752	0.870584	1	n
264	RP11-1021N1.1	ENST00000568766	56.9984	64.2977	49.6991	0.772952	-0.371549	0.368382	1	n
265	ZNF827	ENST00000511659	1.70039	1.10671	2.29407	2.07287	1.05163	0.76396	1	n
266	TCF12	ENST00000438423	511.599	514.249	508.95	0.989695	-0.0149437	0.755468	1	n
268	KIF20B	ENST00000447580	72.5458	72.7933	72.2983	0.9932	-0.00984408	0.862735	1	n
269	POLL	ENST00000628479	41.0986	42.8417	39.3555	0.918627	-0.12245	0.912241	1	n
271	EFNB2	ENST00000245323	13.3289	8.53368	18.1242	2.12384	1.08668	0.185835	1	n
272	EMC3	ENST00000245046	972.732	931.784	1013.68	1.08789	0.121537	0.302306	1	n
273	SKIV2L	ENST00000383336	767.787	733.6	801.974	1.0932	0.12856	0.335028	1	n
274	SMPDL3A	ENST00000368440	231.075	246.282	215.868	0.876509	-0.19016	0.300419	1	n
275	ZZZ3	ENST00000370801	158.951	161.764	156.137	0.965214	-0.0510786	0.97323	1	n
276	PHAX	ENST00000297540	409.888	435.547	384.229	0.882177	-0.180859	0.200245	1	n
277	DPP7	ENST00000371579	82.4693	76.8678	88.0708	1.14574	0.196285	0.499488	1	n
278	KLHL9	ENST00000359039	197.823	192.731	202.915	1.05284	0.0742832	0.844201	1	n
279	EFCAB2	ENST00000366521	54.4103	51.5544	57.2663	1.11079	0.15159	0.635828	1	n
280	FYN	ENST00000368678	72.4995	70.3361	74.6628	1.06151	0.0861238	0.848512	1	n
281	CXorf38	ENST00000327877	70.6979	71.7628	69.6329	0.97032	-0.0434672	0.91485	1	n
282	SPATS2	ENST00000321898	151.814	155.955	147.674	0.946902	-0.0787132	0.674077	1	n
283	DOCK4	ENST00000428084	388.722	383.667	393.777	1.02635	0.0375258	0.820968	1	n
284	PPP1R3D	ENST00000370996	8.21536	6.99838	9.43235	1.34779	0.430597	0.791983	1	n
285	POC5	ENST00000428202	225.183	211.117	239.249	1.13325	0.180469	0.410244	1	n
286	OLFML3	ENST00000320334	552.037	541.981	562.093	1.03711	0.052566	0.835435	1	n
288	AAMDC	ENST00000533193	51.0576	52.3735	49.7418	0.949751	-0.0743784	0.971929	1	n
289	RFXAP	ENST00000255476	19.4421	21.8142	17.07	0.782518	-0.353805	0.611192	1	n
290	HECA	ENST00000367658	12.8125	11.0347	14.5903	1.32221	0.402953	0.908946	1	n
291	HARBI1	ENST00000326737	35.2924	30.4183	40.1664	1.32047	0.401049	0.37564	1	n
292	HELB	ENST00000247815	94.773	96.4304	93.1156	0.965625	-0.0504655	0.993697	1	n
293	BRIX1	ENST00000336767	906.245	897.851	914.639	1.0187	0.0267264	0.988529	1	n
294	CHCHD3	ENST00000262570	388.08	393.595	382.565	0.971977	-0.041006	0.77699	1	n
296	HN1L	ENST00000562684	623.687	596.877	650.497	1.08983	0.124109	0.286987	1	n
297	LONP1	ENST00000360614	1793.77	1793.75	1793.79	1.00002	3.55e-05	0.906155	1	n
298	ACOT1	ENST00000557556	397.244	380.807	413.681	1.08633	0.119457	0.423824	1	n
299	APAF1	ENST00000550527	512.038	498.429	525.646	1.05461	0.0767037	0.753074	1	n
300	TNPO2	ENST00000425528	899.282	884.612	913.952	1.03317	0.0470732	0.673944	1	n
301	CD2BP2	ENST00000305596	413.837	399.014	428.66	1.0743	0.103394	0.432689	1	n
302	WDR6	ENST00000608424	2254.38	2229.74	2279.02	1.0221	0.0315393	0.770475	1	n
303	REXO4	ENST00000371942	161.745	167.054	156.436	0.936439	-0.0947426	0.682531	1	n
304	ARL6IP6	ENST00000326446	158.911	164.022	153.801	0.937684	-0.0928257	0.65693	1	n
305	ZNF57	ENST00000523428	60.048	60.0234	60.0725	1.00082	0.00118084	0.844258	1	n
306	ZNF189	ENST00000259395	59.8229	67.0102	52.6355	0.785484	-0.348346	0.537816	1	n
307	FASN	ENST00000634990	17087.2	16900.6	17273.8	1.02209	0.0315184	0.728637	1	n
308	RPP25L	ENST00000378959	85.0183	93.5066	76.5301	0.818446	-0.289041	0.332344	1	n
309	RPS6	ENST00000315377	5831.02	5510.85	6151.19	1.1162	0.158591	0.053385	1	n
310	TSPAN33	ENST00000486685	13.6194	13.3891	13.8498	1.03441	0.0488014	1	1	n
311	LRRC73	ENST00000372441	3.12723	3.3906	2.86385	0.844644	-0.243584	1	1	n
312	CGREF1	ENST00000312734	6.83103	8.10509	5.55698	0.685616	-0.544528	0.612497	1	n
313	PPP3CC	ENST00000289963	66.4742	61.0215	71.927	1.17872	0.237216	0.653197	1	n
314	ABL2	ENST00000392043	56.7743	52.3792	61.1694	1.16782	0.223816	0.645497	1	n
316	TFPI2	ENST00000451238	13.6621	13.3891	13.9351	1.04078	0.0576661	1	1	n
317	TCOF1	ENST00000445265	985.161	938.776	1031.55	1.09882	0.135956	0.232903	1	n
318	TUBB2B	ENST00000259818	3663.9	3622.09	3705.7	1.02308	0.0329217	0.805574	1	n
319	PITHD1	ENST00000246151	95.0403	88.8302	101.251	1.13982	0.188807	0.541686	1	n
320	COPB1	ENST00000439561	2353.15	2352.82	2353.49	1.00029	0.000412759	0.968644	1	n
322	SNAPC4	ENST00000298532	212.567	198.08	227.053	1.14627	0.196943	0.304277	1	n
323	NDUFA13	ENST00000507754	1279.4	1303.61	1255.19	0.962856	-0.0546073	0.74632	1	n
324	PPP1R14C	ENST00000361131	4.72178	4.85543	4.58813	0.944949	-0.0816916	1	1	n
327	ASUN	ENST00000538727	12.1285	13.9263	10.3308	0.741818	-0.430864	0.656275	1	n
328	PGBD4	ENST00000397766	5.6833	4.35637	7.01024	1.60919	0.686338	0.702139	1	n
330	PMVK	ENST00000368467	230.343	219.254	241.432	1.10115	0.13901	0.459376	1	n
331	FDX1	ENST00000260270	89.8505	90.034	89.6671	0.995925	-0.00589112	0.840789	1	n
332	RGP1	ENST00000378078	206.783	217.616	195.95	0.900436	-0.151304	0.391902	1	n
333	MPPE1	ENST00000317235	82.3256	88.9769	75.6743	0.850494	-0.233627	0.333558	1	n
334	CCDC74B	ENST00000310463	1.79724	1.78483	1.80964	1.0139	0.0199197	1	1	n
336	KCTD12	ENST00000377474	0.42859	0.857179	0	0	#NAME?	0.730328	1	n
337	MRPS7	ENST00000245539	699.877	706.969	692.785	0.979936	-0.02924	0.720576	1	n
338	NECAP1	ENST00000339754	179.671	200.256	159.087	0.794418	-0.33203	0.128295	1	n
339	GPR155	ENST00000392552	6.62244	6.88979	6.35509	0.922393	-0.116546	1	1	n
340	NDUFA6	ENST00000630971	320.189	324.609	315.768	0.972764	-0.0398376	0.917831	1	n
341	RASSF1	ENST00000327761	219.665	219.216	220.113	1.00409	0.00588959	0.985503	1	n
342	HS6ST1	ENST00000259241	59.8874	59.6595	60.1152	1.00764	0.0109783	0.987793	1	n
343	ERCC8	ENST00000265038	73.6823	79.8679	67.4968	0.845105	-0.242798	0.463817	1	n
344	DYRK1B	ENST00000323039	15.3107	13.21	17.4114	1.31805	0.3984	0.615867	1	n
345	DSN1	ENST00000373750	512.128	514.194	510.062	0.991964	-0.0116401	0.984208	1	n
346	MMP15	ENST00000219271	899.061	887.119	911.003	1.02692	0.0383277	0.780995	1	n
347	TMED9	ENST00000332598	1384.23	1347.35	1421.11	1.05474	0.0768861	0.427541	1	n
348	SGCE	ENST00000265735	905.149	922.343	887.955	0.962717	-0.0548166	0.757158	1	n
349	SHF	ENST00000560734	50.5635	52.5525	48.5744	0.924303	-0.113563	0.908286	1	n
351	LNP1	ENST00000383693	1.23805	2.03436	0.441741	0.21714	-2.2033	0.748263	1	n
352	RNF130	ENST00000261947	85.5185	71.5514	99.4856	1.39041	0.475508	0.152575	1	n
353	PNMA3	ENST00000619635	8.88358	11.8538	5.91335	0.498857	-1.0033	0.288657	1	n
354	INHBB	ENST00000295228	32.1036	31.5632	32.644	1.03424	0.0485772	1	1	n
355	SOX5	ENST00000537393	125.297	128.595	121.999	0.948707	-0.075965	0.999075	1	n
356	DCAF4L2	ENST00000319675	257.54	245.067	270.013	1.10179	0.139852	0.446438	1	n
357	ZNF574	ENST00000359044	348.598	319.005	378.19	1.18553	0.245533	0.10734	1	n
358	HEXIM2	ENST00000591576	35.6996	34.0966	37.3026	1.09403	0.129649	0.827978	1	n
360	C1orf21	ENST00000235307	0.463081	0	0.926163	Inf	Inf	0.808035	1	n
361	APOA4	ENST00000357780	19.4094	15.4939	23.3248	1.50541	0.590161	0.300864	1	n
362	SGPP1	ENST00000247225	56.1103	44.9523	67.2684	1.49644	0.581535	0.128972	1	n
363	WDR70	ENST00000265107	395.249	377.059	413.44	1.09649	0.132888	0.367207	1	n
364	LAT	ENST00000454369	0.995096	1.10671	0.883481	0.798296	-0.325005	1	1	n
365	TIFA	ENST00000361717	53.1504	59.5509	46.7499	0.785041	-0.349161	0.391019	1	n
367	COMMD8	ENST00000381571	166.545	179.375	153.715	0.85695	-0.222716	0.281893	1	n
368	STX16	ENST00000355957	72.8382	74.9039	70.7725	0.944844	-0.0818521	0.829817	1	n
369	RAB11B	ENST00000328024	690.023	657.211	722.836	1.09985	0.137311	0.460779	1	n
370	PARD6A	ENST00000458121	1.22416	1.96389	0.484422	0.246665	-2.01938	0.58443	1	n
371	SPPL2A	ENST00000261854	867.425	825.898	908.952	1.10056	0.138241	0.298982	1	n
372	MTDH	ENST00000336273	560.651	575.318	545.984	0.949012	-0.0755021	0.617282	1	n
373	DHRS4	ENST00000558581	122.604	127.955	117.253	0.916361	-0.126012	0.745296	1	n
375	EMB	ENST00000303221	25.2416	32.2736	18.2096	0.564224	-0.82566	0.148027	1	n
377	ZGPAT	ENST00000355969	263.984	273.586	254.381	0.929803	-0.105003	0.645867	1	n
378	ADGRG5	ENST00000349457	1.21597	1.10671	1.32522	1.19744	0.259957	1	1	n
379	NUP214	ENST00000411637	1459.6	1458.28	1460.92	1.00181	0.00260392	0.898932	1	n
380	RPS25	ENST00000527673	1250.12	1236.44	1263.8	1.02213	0.0315792	0.76582	1	n
381	STRADA	ENST00000375840	156.894	165.416	148.372	0.89696	-0.156884	0.428512	1	n
382	MAP3K4	ENST00000348824	257.251	252.667	261.835	1.03629	0.0514209	0.702914	1	n
383	UNC119B	ENST00000344651	127.024	123.887	130.162	1.05065	0.0712875	0.701812	1	n
384	CLTA	ENST00000345519	1237.69	1247.77	1227.61	0.983843	-0.0235001	0.73749	1	n
385	VPS28	ENST00000292510	579.839	605.818	553.86	0.914235	-0.129363	0.285927	1	n
386	BTBD9	ENST00000481247	67.9094	73.0105	62.8083	0.860265	-0.217148	0.585304	1	n
387	POLR2H	ENST00000452961	56.5131	66.7607	46.2655	0.693004	-0.529064	0.189832	1	n
388	CDC34	ENST00000215574	384.755	366.355	403.154	1.10044	0.138086	0.411328	1	n
389	L1CAM	ENST00000361981	945.13	884.544	1005.72	1.13699	0.185219	0.687343	1	n
390	HOXB7	ENST00000239165	7.66754	8.49556	6.83952	0.80507	-0.312814	1	1	n
392	NR4A1	ENST00000550082	17.2043	11.4252	22.9833	2.01163	1.00837	0.132539	1	n
393	ATR	ENST00000350721	633.318	641.629	625.006	0.974092	-0.0378696	0.716503	1	n
394	C19orf47	ENST00000392035	56.7703	58.1565	55.3841	0.952328	-0.0704696	0.992238	1	n
395	RAB3IP	ENST00000483530	66.4355	73.8677	59.0034	0.798772	-0.324145	0.362457	1	n
396	SLC25A32	ENST00000297578	191.512	187.545	195.48	1.04231	0.0597882	0.722467	1	n
398	SLC12A8	ENST00000469902	108.477	111.143	105.811	0.952021	-0.0709348	0.813944	1	n
399	CDK5RAP2	ENST00000360190	932.14	928.898	935.382	1.00698	0.0100353	0.993544	1	n
400	PPIH	ENST00000304979	310.53	321.864	299.195	0.92957	-0.105364	0.541768	1	n
401	PKD2	ENST00000237596	62.9561	70.6561	55.2561	0.782042	-0.354682	0.295945	1	n
402	TTC1	ENST00000231238	229.793	236.994	222.593	0.939233	-0.0904446	0.68359	1	n
403	TAF3	ENST00000344293	191.419	188.472	194.366	1.03127	0.0444253	0.753795	1	n
404	NRXN3	ENST00000557594	77.6347	85.2224	70.0469	0.821931	-0.282911	0.386517	1	n
405	PXYLP1	ENST00000393010	47.1024	40.4873	53.7174	1.32677	0.407921	0.304289	1	n
406	ERLIN1	ENST00000421367	582.769	591.93	573.608	0.969047	-0.0453607	0.65667	1	n
407	MANF	ENST00000528157	751.636	762.722	740.55	0.970931	-0.0425589	0.791502	1	n
409	TULP3	ENST00000448120	235.493	240.813	230.173	0.955814	-0.0651978	0.79584	1	n
410	VARS	ENST00000422694	3186.8	3160.31	3213.29	1.01676	0.0239851	0.744363	1	n
411	HYLS1	ENST00000356438	41.2594	46.2704	36.2484	0.783404	-0.352172	0.421405	1	n
412	DNAJC2	ENST00000379263	544.673	528.316	561.03	1.06192	0.0866773	0.688733	1	n
413	KIAA1919	ENST00000368847	106.544	99.2839	113.805	1.14626	0.196931	0.348535	1	n
414	ARL5B	ENST00000377275	220.177	206.804	233.549	1.12932	0.175457	0.680603	1	n
415	UBQLN1	ENST00000376395	2746.65	2819.71	2673.59	0.948181	-0.0767652	0.311302	1	n
416	CAPZB	ENST00000375144	1803.51	1801.44	1805.58	1.00229	0.00330446	0.980594	1	n
417	ENAH	ENST00000366843	2179.71	2163.62	2195.79	1.01487	0.0212915	0.989445	1	n
418	FADS2	ENST00000257261	944.172	983.955	904.389	0.919137	-0.121648	0.715397	1	n
419	YDJC	ENST00000292778	110.668	106.25	115.085	1.08316	0.115243	0.67572	1	n
420	DDI2	ENST00000480945	482.911	495.086	470.736	0.950816	-0.0727614	0.723231	1	n
421	GOLGA3	ENST00000450791	358.856	354.913	362.8	1.02222	0.0317079	0.699112	1	n
422	EAPP	ENST00000250454	181.782	170.95	192.614	1.12673	0.172142	0.454897	1	n
423	DIS3L2	ENST00000325385	264.11	281.204	247.017	0.878426	-0.187007	0.255699	1	n
424	MCEE	ENST00000244217	33.8969	29.8488	37.9449	1.27124	0.346233	0.486228	1	n
425	MBD1	ENST00000353909	281.994	302.909	261.08	0.861908	-0.214395	0.196333	1	n
427	NPAS2	ENST00000335681	179.457	170.163	188.752	1.10924	0.149572	0.523318	1	n
428	GYS1	ENST00000323798	745.762	755.338	736.186	0.974644	-0.0370525	0.737972	1	n
429	SPAG9	ENST00000262013	928.673	924.486	932.859	1.00906	0.013008	0.856298	1	n
430	SNRNP35	ENST00000526639	166.218	177.508	154.927	0.872791	-0.196291	0.581235	1	n
431	PYROXD1	ENST00000240651	208.162	192.975	223.348	1.15739	0.210879	0.281972	1	n
432	ANKS4B	ENST00000311620	329.052	337.293	320.811	0.951133	-0.0722814	0.608254	1	n
433	MIER3	ENST00000381199	126.596	127.847	125.346	0.980436	-0.0285052	0.966468	1	n
434	MBP	ENST00000397860	13.4272	13.8882	12.9663	0.933621	-0.0990916	0.970583	1	n
435	PID1	ENST00000392055	106.24	115.532	96.9483	0.839146	-0.253007	0.399316	1	n
436	MMP16	ENST00000286614	108.268	95.08	121.455	1.2774	0.353213	0.216193	1	n
437	RHBDL1	ENST00000561556	4.07319	4.35637	3.79001	0.869994	-0.200923	0.879734	1	n
438	ERAL1	ENST00000254928	788.699	789.115	788.284	0.998947	-0.00152038	0.987769	1	n
439	CCDC9	ENST00000221922	262.755	237.244	288.267	1.21507	0.281037	0.090114	1	n
440	HOOK2	ENST00000264827	83.0965	83.0795	83.1135	1.00041	0.000590702	0.942262	1	n
441	GTF2H4	ENST00000440824	246.061	233.495	258.628	1.10764	0.147486	0.381546	1	n
442	PEA15	ENST00000360472	67.257	78.5174	55.9966	0.713174	-0.487675	0.219376	1	n
443	PDZD11	ENST00000239666	65.9858	55.2708	76.7008	1.38773	0.472724	0.190645	1	n
444	CCR4	ENST00000330953	0.22087	0	0.441741	Inf	Inf	1	1	n
445	TCEA3	ENST00000450454	198.571	191.76	205.382	1.07104	0.0990075	0.581216	1	n
446	MAGEA3	ENST00000370278	122.698	113.997	131.4	1.15266	0.20497	0.478524	1	n
447	GMIP	ENST00000203556	79.5913	83.009	76.1737	0.917656	-0.123975	0.72396	1	n
448	RPL17	ENST00000580261	4752.62	4791.57	4713.67	0.983743	-0.023646	1	1	n
449	RMDN1	ENST00000430676	207.723	191.798	223.647	1.16605	0.221635	0.273524	1	n
450	MYO5B	ENST00000324581	122.772	121.679	123.865	1.01796	0.0256828	0.988744	1	n
451	DSTN	ENST00000474024	1013.15	1020.36	1005.94	0.985866	-0.0205358	0.829083	1	n
452	APPL2	ENST00000258530	319.987	301.726	338.248	1.12104	0.164841	0.324386	1	n
453	MTMR4	ENST00000579925	502.742	502.545	502.938	1.00078	0.00112727	0.85019	1	n
454	DAB2IP	ENST00000373782	205.677	217.572	193.781	0.890653	-0.167065	0.419602	1	n
455	C1S	ENST00000402681	123.063	128.775	117.352	0.911295	-0.134009	0.741809	1	n
456	MPV17L	ENST00000396385	348.67	340.852	356.489	1.04588	0.0647157	0.595772	1	n
457	AQP10	ENST00000324978	35.3119	40.4168	30.207	0.747386	-0.420074	0.32435	1	n
458	FAM206A	ENST00000322940	39.7455	40.3787	39.1122	0.968635	-0.0459752	0.99504	1	n
459	BIN3	ENST00000519513	99.9539	97.7162	102.192	1.0458	0.0646066	0.739132	1	n
460	CENPM	ENST00000215980	146.344	150.812	141.876	0.940747	-0.0881206	0.707039	1	n
461	RSRC1	ENST00000464171	167.844	175.262	160.427	0.915353	-0.1276	0.654446	1	n
462	ZC2HC1C	ENST00000554763	2.39327	2.89154	1.89501	0.655363	-0.609635	0.911887	1	n
463	WDR46	ENST00000416777	290.826	308.29	273.361	0.8867	-0.173482	0.367613	1	n
464	PLEKHM1	ENST00000617688	77.8011	71.1228	84.4793	1.18779	0.248285	0.585848	1	n
465	SOD3	ENST00000382120	30.4152	33.1308	27.6995	0.836065	-0.258313	0.694076	1	n
466	SPPL3	ENST00000353487	161.01	151.137	170.883	1.13065	0.177151	0.56374	1	n
468	FAM162A	ENST00000232125	264.176	256.286	272.066	1.06157	0.0861976	0.761693	1	n
470	EMID1	ENST00000404755	6.15862	5.96214	6.35509	1.06591	0.0920839	0.968523	1	n
471	CTHRC1	ENST00000415886	0.441741	0	0.883481	Inf	Inf	0.814045	1	n
472	YJEFN3	ENST00000514277	13.9141	13.2805	14.5476	1.09541	0.131469	0.849807	1	n
473	ZNF480	ENST00000598016	25.4209	26.4906	24.3512	0.919242	-0.121483	0.93224	1	n
474	TMED10	ENST00000303575	1197.54	1208.64	1186.44	0.981632	-0.0267456	0.969959	1	n
475	WDR36	ENST00000612402	1209.23	1207.89	1210.57	1.00222	0.0032016	0.954285	1	n
476	REV1	ENST00000393445	125.047	121.071	129.023	1.06567	0.0917644	0.758461	1	n
477	SH3GL1	ENST00000269886	834.236	812.567	855.904	1.05333	0.0749624	0.532898	1	n
478	CDK5RAP1	ENST00000346416	642.44	656.912	627.968	0.95594	-0.0650082	0.540756	1	n
479	PAK1IP1	ENST00000379568	407.758	403.831	411.686	1.01945	0.0277913	0.795557	1	n
480	UBE2W	ENST00000602593	21.6675	19.6389	23.6961	1.20659	0.270936	0.806289	1	n
481	FKBP15	ENST00000238256	240.213	230.718	249.708	1.08231	0.114111	0.615014	1	n
482	THUMPD2	ENST00000505747	40.6801	45.3104	36.0499	0.795621	-0.329846	0.446417	1	n
483	MEGF8	ENST00000378073	16.3591	14.6368	18.0815	1.23535	0.30492	0.580354	1	n
485	ACP2	ENST00000256997	589.206	591.208	587.204	0.993228	-0.00980388	0.960861	1	n
486	ARIH1	ENST00000564062	232.956	232.036	233.875	1.00793	0.0113919	0.995821	1	n
487	SLC25A46	ENST00000355943	282.473	287.838	277.108	0.962723	-0.0548074	0.764144	1	n
[truncated: 11,622 more rows]

## Sheet: mRNA-seq for TE calculations
number	name	id	baseMean	baseMeanA	baseMeanB	foldChange	log2FoldChange	pval	padj	stall?
[truncated: 12,325 more rows]
