# Supplementary material for: Selective stalling of human translation through small-molecule engagement of the ribosome nascent chain
Source: PLoS Biol. 2017 Mar 21;15(3):e2001882. doi: 10.1371/journal.pbio.2001882 (PMC5360235; doi:10.1371/journal.pbio.2001882)
Supplement: S1 Text — S1 Python Script. Python script used to generate reference multifasta for the initial Kallisto pseudo-alignments. This script combines 5’UTR, CDS, and 3’UTR sequences downloaded separately from ENSEMBL biomart into a single multifasta. It also generates a reference table with the lengths of each element for every annotated transcript. S2 Python Script. Python script that uses the output from Kallisto to calculate the relative abundances of all the transcript isoforms for each gene. S3 Python Script. Python script that makes several histograms summarizing the transcript abundance data from Kallisto and Python Scripts S2 and S1. S4 Python Script. Python script that uses the output from Python Script S2 to generate a list of all transcript isoforms that are unique (the only detectable isoform rom a given gene), that are the most abundant transcript isoform from a given gene, and that are more than a user-specified fraction of isoforms from a given gene. S5 Python Script. Python script that uses a list output by Python Script S4 and a multifasta output by Python Script S1 and generates a new multifasta that has only the sequences in the list. This multifasta is then used for Bowtie input. S6 Python Script. Python script used to remove alignments from a Bowtie output which align to more positions than an input threshold. S7 Python Script. Python script which calculates the number of reads aligning to each position on each transcript based on inferred P-site position. S8 Python Script. Python script which calculates the average distribution of reads relative to the start and stop codons. S9 Python Script. Python script which converts table of reads aligning to each nucleotide positions table based on codon positions. S10 Python Script. Python script which converts a table with the number of reads mapping to each codon to the number of reads per million total reads mapping to each position. S11 Python Script. Python script which takes as input tables with the number of rea [file pbio.2001882.s030.txt]

Additional_file_S1.py

#This script makes a single transcript multifasta from 3' and 5' UTRs and outputs a list of element lengths

working_directory = 'C:\\Users\\lintnn\\Documents\\PCSK9_translation_inhibitors\\Ribosome_profiling\\transcriptome_reference_ensembl_2016_05_10\\'

cds_sequences = 'GRCh38_known_protein_coding_CDS.fa'
upstream_utr_sequences = 'GRCh38_known_protein_coding_5UTR.fa'
downstream_utr_sequences = 'GRCh38_known_protein_coding_3UTR.fa'

output_file = 'GRCh38_known_protein_coding_cDNAs.fa'
output_lengths = 'GRCh38_element_lengths.txt'

transcripts = []
upstream_utrs = {}
downstream_utrs = {}
upstream_utr_lengths = {}
downstream_utr_lengths = {}
cds_lengths = {}

g = open(working_directory+upstream_utr_sequences, 'r')
line = g.readline()

loop_count = 0

while line != '':
    if line.startswith('>'):
        if loop_count > 0:
            if 'Sequence unavailable' in sequence:
                upstream_utrs[current_transcript] = ''
                upstream_utr_lengths[current_transcript] = 0
            else:
                upstream_utrs[current_transcript] = sequence
                upstream_utr_lengths[current_transcript] = len(sequence)
        current_transcript = line.replace('>','')
        sequence = ''
        loop_count += 1
        if loop_count %100000 == 0:
            print("extracted 5' utr's for "+str(loop_count)+" transcripts.")
    else:
        sequence += line.replace('\n', '')
    line = g.readline()

if 'Sequence unavailable' in sequence:
    upstream_utrs[current_transcript] = ''
    upstream_utr_lengths[current_transcript] = 0
else:
    upstream_utrs[current_transcript] = sequence
    upstream_utr_lengths[current_transcript] = len(sequence)
g.close()
print(str(loop_count)+" 5' UTR's read.")

h = open(working_directory+downstream_utr_sequences, 'r')
line = h.readline()
loop_count = 0
while line != '':
    if line.startswith('>'):
        if loop_count > 0:
            if 'Sequence unavailable' in sequence:
                downstream_utrs[current_transcript] = ''
                downstream_utr_lengths[current_transcript] = 0
            else:
                downstream_utrs[current_transcript] = sequence
                downstream_utr_lengths[current_transcript] = len(sequence)
        current_transcript = line.replace('>','')
        sequence = ''
        loop_count += 1
        if loop_count %100000 == 0:
            print("extracted 3' utr's for "+str(loop_count)+" transcripts.")
    else:
        sequence += line.replace('\n', '')
    line = h.readline()

if 'Sequence unavailable' in sequence:
    downstream_utrs[current_transcript] = ''
    downstream_utr_lengths[current_transcript] = 0
else:
    downstream_utrs[current_transcript] = sequence
    downstream_utr_lengths[current_transcript] = len(sequence)

print(str(loop_count)+" 3' UTR's read.")
h.close()

f=open(working_directory+cds_sequences, 'r')
o=open(working_directory+output_file, 'w')
line = f.readline()
loop_count = 0
while line != '':
    if line.startswith('>'):
        if loop_count > 0:
            o.write('>'+str(current_transcript.replace('\n',''))+'\n')
            o.write(str(upstream_utrs[current_transcript].lower())+str(sequence.upper())+str(downstream_utrs[current_transcript].lower())+'\n')
            cds_lengths[current_transcript]=len(sequence)
            transcripts.append(current_transcript)
        current_transcript = line.replace('>','')
        sequence = ''
        loop_count += 1
        if loop_count % 100000 == 0:
            print("processed "+str(loop_count)+" cds regions.")        
    else:
        sequence += line.replace('\n', '')
    line = f.readline()
o.write('>'+str(current_transcript.replace('\n',''))+'\n')
o.write(str(upstream_utrs[current_transcript].lower())+str(sequence.upper())+str(downstream_utrs[current_transcript].lower())+'\n')
cds_lengths[current_transcript]=len(sequence)
transcripts.append(current_transcript)
print("processed "+str(loop_count)+" cds regions.")

f.close()
o.close()

p=open(working_directory+output_lengths, 'w')
p.write("transcript\t5'UTR length\tCDS length\t3'UTR length\n")
for item in transcripts:
    p.write(str(item.replace('\n',''))+'\t'+str(upstream_utr_lengths[item])+'\t'+str(cds_lengths[item])+'\t'+str(downstream_utr_lengths[item])+'\n')
p.close()

Additional_file_S2.py

#This script parses the output from a kallisto run to summarize relative transctipt abundancies.

working_directory = 'C:\\Users\\lintnn\\Documents\\PCSK9_translation_inhibitors\\Ribosome_profiling\\Analysis_for_reviewer\\kallisto_abundances\\'
#This should be a tab-delimited text file with a header and columns
#Ensemble gene name, ensemble transcript name, gene name, transcript length,
#transctip type, and transcript status.
input_transcript_info = 'GRCh38_known_protein_coding_info.txt'
#This should be the output from Kallisto: a tab-delimited text file with a header
#and columns transcript id, length, effective lenght, est counts and tpm.
input_kallisto_data = 'veh_pa_combined.tsv'
output_file='kallisto_veh_pa_sorted.txt'

genes = []
isoforms = {}
transcripts = []
transcript_sources = {}
gene_names = {}
transcript_lengths = {}
transcript_type = {}
transcript_status = {}
transcript_tpm = {}
transcript_percent = {}

r=open(working_directory+input_kallisto_data, 'r')
line=r.readline()
line=r.readline()
fields=line.split()
while line != '':
    transcripts.append(fields[0])
    transcript_tpm[fields[0]]=fields[4]
    line=r.readline()
    fields=line.split()

r.close()

f=open(working_directory+input_transcript_info, 'r')
line = f.readline()
line=f.readline()
fields=line.split()
while line != '':
    if fields[0] not in genes:
        genes.append(fields[0])
    if fields[0] in isoforms:
        isoforms[fields[0]].append(fields[1])
    else:
        isoforms[fields[0]]=[fields[1]]
    transcript_sources[fields[1]]=fields[0]
    gene_names[fields[1]]=fields[2]
    transcript_lengths[fields[1]]=fields[3]
    transcript_type[fields[1]]=fields[4]
    transcript_status[fields[1]]=fields[5]
    line=f.readline()
    fields=line.split()

f.close()

o=open(working_directory+output_file,'w')
o.write('gene\ttranscript\tname\tlength\ttype\tstatus\tTPM\tfraction\n')
for i in genes:
    current_transcripts = []
    total_tpm = 0
    for j in isoforms[i]:
        if j in transcripts:
            current_transcripts.append(j)
    if len(current_transcripts) > 0:
        for k in current_transcripts:
            total_tpm += float(transcript_tpm[k])
        if total_tpm > 0:
            for k in current_transcripts:
                o.write(str(i)+'\t'+str(k)+'\t'+str(transcript_lengths[k])+'\t'+str(gene_names[k])+'\t'+str(transcript_type[k])+'\t'+ \
                    str(transcript_status[k])+'\t'+str(transcript_tpm[k])+'\t'+str(float(transcript_tpm[k])/total_tpm*100)+'\n')

o.close()

    
    
Additional_file_S3.py

#This script makes several histograms from Kallisto data.

working_directory = 'C:\\Users\\lintnn\\Documents\\PCSK9_translation_inhibitors\\Ribosome_profiling\\Analysis_for_reviewer\\kallisto_abundances\\'
#File contents: Ensembl gene, Ensembl transcript, transcript length, gene name, transcript type, transcript status, TPM, percent abundance
input_file = 'kallisto_veh_pa_sorted.txt'
output_file = 'Kallisto_histograms.txt'
tpm_cutoff = 1.0
f=open(working_directory+input_file,'r')
line=f.readline()
line=f.readline()
fields=line.split()
genes = []
top_transcripts = {}
top_percent_abundances = {}
top_tpms = {}
while line != '':
    if float(fields[6]) >= tpm_cutoff:
        if fields [0] not in genes:
            genes.append(fields[0])
            top_transcripts[fields[0]]=fields[1]
            top_percent_abundances[fields[0]]=fields[7]
            top_tpms[fields[0]]=fields[6]
        if fields[7] > top_percent_abundances[fields[0]]:
            top_transcripts[fields[0]]=fields[1]
            top_percent_abundances[fields[0]]=fields[7]
            top_tpms[fields[0]]=fields[6]
    line = f.readline()
    fields = line.split()

f.close()
counts = {}

for i in range(100, -1, -5):
    counts[i]=0
for j in genes:
    for k in range(100, -1, -5):
        if float(top_percent_abundances[j]) >= float(k):
            counts[k]+=1
            break
o=open(working_directory+output_file, 'w')
o.write('percent abundance of most abundant transcript\tnumber of transcripts\n')
for l in range(100, -1, -5):
    o.write(str(l)+'\t'+str(counts[l])+'\n')

o.close()


    
Additional_file_S4.py

#!/usr/bin/env python

# This script converts a nucleotide map to a codon map.
print "This script converts nucleotide readmaps to codon readmaps."
import sys

if len(sys.argv) != 3:
    print "This script takes two arguments, an input file and an output file"
    sys.exit

input_file = sys.argv[1]
output_file = sys.argv[2]
#The code follows.

f = open(input_file, 'r')
o = open(output_file, 'w')
line = f.readline()
fields = line.split()

line = f.readline()
fields = line.split()
loop_count = 0
while line != '':

    current_gene = fields[0]
    reads = {}
    positions = []
    codons = []
    codon_reads = {}
    while current_gene == fields[0]:
        if 'CDS' in fields:
            positions.append(fields[3])
            reads[fields[3]] = fields[5]
        line = f.readline()
        if line == '':
            break
        fields = line.split()
   
    codons = range(1, len(positions)/3+1)
    for i in codons:
        codon_reads[int(i)] = 0
    for item in positions:
        if (int(item)+2)/3 in codons:
            codon_reads[int(int(item)+2)/3] += int(reads[item])
    for j in codons:
        o.write(current_gene+'\t'+str(j)+'\t'+str(codon_reads[j])+'\n')
    loop_count += 1
    if loop_count % 1000 == 0:
        print "processed "+str(loop_count)+" loci"
f.close()
o.close()

Additional_file_S5.py

#!/usr/bin/env python

print "this script normalizes a nucleotide or codon-based readmap to reads per million."
import sys
if len(sys.argv) != 3:
    print "this script takes two arguments, an input file and an output file."
    sys.exit()

input_file = str(sys.argv[1])
output_file = str(sys.argv[2])

f = open(input_file, 'r')
total_reads = 0
reads = {}
genes = []
positions = {}
line = f.readline()
fields = line.split()
loop_count = 0
while line != '':
    current_gene = fields[0]
    reads[current_gene] = {}
    positions[current_gene] = []
    genes.append(current_gene)
    loop_count += 1
    while current_gene == fields[0]:
        reads[current_gene][fields[1]] = int(fields[2])
        positions[current_gene].append(fields[1])
        total_reads += int(fields[2])
        line=f.readline()
        fields=line.split()
        if line == '':
            break
    if loop_count % 5000 == 0:
        print "read "+str(loop_count)+" genes."
o = open(output_file, 'w')
for g in genes:
    for p in positions[g]:
        o.write(str(g)+'\t'+str(p)+'\t'+str(float(reads[g][p])/float(total_reads)*1000000)+'\n')
o.close()
    

f.close()
Additional_file_S6.py

#!/usr/bin/env python

import sys

print "Launching Python version "+sys.version              
print 'This script filters mismatches and nonredundant hits from a bowtie output.'

if len(sys.argv) != 4:
    print "This script takes three arguments, an input file, an output, and a maximum number of places a read can align to."

input_alignments = sys.argv[1]
output_alignments = sys.argv[2]

max_redundancy = int(sys.argv[3])

f = open(input_alignments, 'r')
o = open(output_alignments, 'w')
line = f.readline()
fields = line.split()
input_alignments = 0
output_alignments = 0
while line != '':
    input_alignments += 1
    if int(fields[7])+1 <= max_redundancy:        
        o.write(line)
        output_alignments += 1
    line = f.readline()
    fields = line.split()
    
f.close()
o.close()

print "Alignments input: "+str(input_alignments)
print "Alignments output: "+str(output_alignments)
Additional_file_S7.py

#!/usr/bin/env python
#This script maps reads to specific locations on transcipts.

# set the number of nucleotides from the 5' end of the aligment to the P-site.
poffset = 14
import sys


if len(sys.argv) != 4:
   print "this script takes three arguments, input file, an abundance file from Kallisto and output file"
   print "The abundance file from Kallisto should have a header and 8 columns;"
   print "transcript names should be the first column, 5'UTR length in the fourth, CDS length in the fifth, and 3' UTR length in the sixth"
   print "The TPM value from Kallisto should be in the seventh column."
   sys.exit()
#Set the location of the reference file with gene names in column 1, gene lengths in column 2
#CDS start in column 3, CDS end in column 4 and FPKM in column5. It is best to use the vehicle control

reference_file = sys.argv[2]

#This is the standard output from bowtie1
input_file = str(sys.argv[1])
output_file = str(sys.argv[3])

#The code follows.
transcripts = []
CDS_starts = {}
CDS_ends = {}
lengths = {}
r = open(reference_file, 'r')
line = r.readline()
line = r.readline()
fields = line.split()

while line != '':
    transcripts.append(fields[0])
    CDS_starts[fields[0]] = int(fields[3])+1
    CDS_ends[fields[0]] = int(fields[3])+int(fields[4])
    lengths[fields[0]] = int(fields[3]) + int(fields[4]) + int(fields[5])
    line = r.readline()
    fields = line.split()

r.close()

read_map = {}
for i in transcripts:
    read_map[i] = {}
    for j in range(1, lengths[i]+1):
        read_map[i][j] = 0
f = open(input_file, 'r')
entry = f.readline()
loop_count = 0
while entry != '':
    loop_count += 1
    if loop_count % 500000 == 0:
        print "sequences processed: "+str(loop_count)
    columns = entry.split()
    if len(columns) > 4:
        gene = columns[3]
        alignment_start = columns[4]
        if len(columns)>8:
            col8 = str(columns[8])
            if col8.startswith('0'):
                position = int(alignment_start) + poffset + 1
            else:
                position = int(alignment_start) + poffset
        else:
            position = int(alignment_start)+ poffset
    
        if gene in read_map:
            if position in read_map[gene]:
                read_map[gene][position] += 1
            else:
               print "missing position in readmap"+str(gene)+str(position)
        else:
            print "missing gene in readmap: "+str(gene)
    else:
        print "bad entry in alignment file: "+str(entry)
    entry = f.readline()
f.close()

o = open(output_file, 'w')
o.write("Gene\tnucleotide\telement\tposu\tposd\treads\n")
for i in transcripts:
    for x in range(1, int(lengths[i])+1):
        if x < CDS_starts[i]:
            o.write(str(i)+'\t'+str(x)+'\t5-UTR\t'+str(x)+'\t'+str(x-CDS_starts[i])+'\t'+str(read_map[i][x])+'\n')
        elif CDS_starts[i] <= x <= CDS_ends[i]:
            o.write(str(i)+'\t'+str(x)+'\tCDS\t'+str(x-CDS_starts[i]+1)+'\t'+str(x-CDS_ends[i]-1)+'\t'+str(read_map[i][x])+'\n')
        else:
            o.write(str(i)+'\t'+str(x)+'\t3-UTR\t'+str(x-CDS_ends[i])+'\t'+str(x-lengths[i]-1)+'\t'+str(read_map[i][x])+'\n')
o.close()
                    


Additional_file_S8.py

#!/usr/bin/env python

print 'This script calculates normalized mean read maps.'

import sys

if len (sys.argv) != 8:
    print "This script takes seven arguments, an input file, an abundance list from kallisto, an output file,"
    print "a minimum 5'utr length, a minimum 3' utr length, a minimum cds length, and a TPM cutoff."
    sys.exit()

uUTR_min_len = int(sys.argv[4])
dUTR_min_len = int(sys.argv[5])
cds_min_len = int(sys.argv[6])
TPM_min = float(sys.argv[7])

transcripts = []
cds_len = {}
uutr_len = {}
dutr_len = {}
r=open(sys.argv[2], 'r')
line = r.readline()
line = r.readline()
fields = line.split()
while line != '':
    if int(fields[3]) >= uUTR_min_len and int(fields[4]) >= cds_min_len and int(fields[5]) >= dUTR_min_len and float(fields[6]) > TPM_min:
        transcripts.append(fields[0])
        cds_len[fields[0]] = int(fields[4])
        uutr_len[fields[0]] = int(fields[3])
        dutr_len[fields[0]] = int(fields[5])
    line=r.readline()
    fields=line.split()

r.close()
total_transcripts = len(transcripts)
print "Number of transcripts used "+str(total_transcripts)
f = open(sys.argv[1], 'r')
o = open(sys.argv[3], 'w')
line = f.readline()
line = f.readline()
fields = line.split()
current_gene = fields[0]
nr_start = {}
nr_stop = {}
nmr_start = {}
nmr_stop = {}
position_count_start = {}
position_count_stop = {}

for i in range(-50, 301):
    nr_start[i] = 0
    nmr_start[i] = 0
    position_count_start[i] = 0
 
for i in range(-300, 51):
    nr_stop[i] = 0
    nmr_stop[i] = 0
    position_count_stop[i] = 0

transcripts_extracted = 0
while line != '':
    reads_start = {}
    reads_stop = {}
    reads_total = 0
    reads_cds = 0
#    for i in range(-50, 300):
#        reads_start[i] = 0
#    for i in range(-300, 50):
#        reads_stop[i] = 0
    
    current_gene = fields[0]
    while current_gene == fields[0]:
        if current_gene in transcripts:
            if '5-UTR' in fields:
                if int(fields[4]) >= -50:
                    reads_start[int(fields[4])] = int(fields[5])
                    position_count_start[int(fields[4])] += 1
                    if "ENST00000358901" in fields:
                        print '5-UTR output extacting'
                        print fields
                reads_total += int(fields[5])
            elif 'CDS' in fields:
                if int(fields[3]) <= 300:
                    reads_start[int(fields[3])] = int(fields[5])
                    position_count_start[int(fields[3])] += 1
                    if "ENST00000358901" in fields:
                        print 'CDS output extacting for start map'
                        print fields
                if int(fields[4]) >= -300:
                    reads_stop[int(fields[4])]=int(fields[5])
                    position_count_stop[int(fields[4])] += 1
                    if "ENST00000358901" in fields:
                        print 'CDS output extacting for stop map'
                        print fields
                reads_cds += int(fields[5])
                reads_total += int(fields[5])
            elif '3-UTR' in fields:
                if int(fields[3]) <= 50:
                    reads_stop[int(fields[3])] = int(fields[5])
                    position_count_stop[int(fields[3])] += 1
                    if "ENST00000358901" in fields: 
                        print '3-UTR output extacting for stop map'
                        print fields
                reads_total += int(fields[5])
            else:
                f.close()
                o.close()
                print "Not correctly reading transcript regions."
                print fields[2]
                sys.exit()
        line=f.readline()
        fields=line.split()
        if line == '':
            break
    if current_gene in transcripts and reads_cds > 0:
        length = cds_len[current_gene]+uutr_len[current_gene]+dutr_len[current_gene]
    
        for i in range(-50, 0)+range(1, 301):
            nr_start[i] += float(reads_start[i])/(float(reads_total)/float(length))
        for i in range(-300, 0)+range(1,51):
            nr_stop[i] += float(reads_stop[i])/(float(reads_total)/float(length))
        transcripts_extracted += 1

print 'normalized and totatl reads relative to start'
for i in range(-50, 0)+ range(1, 301):
    print str(i)+' '+str(nr_start[i])+' '+str(position_count_start[i])
print 'normalized and total reads relative to stop'
for i in range(-300, 0) + range(1, 51):
    print str(i)+' '+str(nr_stop[i])+' '+str(position_count_stop[i])

for i in range(-50, 0)+range(1, 301):
    nmr_start[i] = float(nr_start[i])/float(position_count_start[i])
for i in range(-300, 0)+range(1,51):
    nmr_stop[i] = float(nr_stop[i])/float(position_count_stop[i])

print 'normalized mean reads relative to start'
for i in range(-50, 0)+ range(1, 301):
    print str(i)+' '+str(nmr_start[i])
print 'normalized mean reads relative to stop'
for i in range(-300, 0) + range(1, 51):
    print str(i)+' '+str(nmr_stop[i])

o.write('Normalized mean reads relative to start\n')                   
for i in range(-50, 0) + range(1, 301):
    o.write(str(i)+'\t'+str(nmr_start[i])+'\n')
o.write('Normalized mean reads relative to stop\n')
for i in range(-300, 0)+range(1, 51):
    o.write(str(i)+'\t'+str(nmr_stop[i])+'\n')
        
f.close()
o.close()
print "Transcripts searched for: "+str(total_transcripts)
print "Transcripts extracted: "+str(transcripts_extracted)
Additional_file_S9.py

#!/usr/bin/env python

# This script converts a nucleotide map to a codon map.
print "This script converts nucleotide readmaps to codon readmaps."
import sys

if len(sys.argv) != 3:
    print "This script takes two arguments, an input file and an output file"
    sys.exit

input_file = sys.argv[1]
output_file = sys.argv[2]
#The code follows.

f = open(input_file, 'r')
o = open(output_file, 'w')
line = f.readline()
fields = line.split()

line = f.readline()
fields = line.split()
loop_count = 0
while line != '':

    current_gene = fields[0]
    reads = {}
    positions = []
    codons = []
    codon_reads = {}
    while current_gene == fields[0]:
        if 'CDS' in fields:
            positions.append(fields[3])
            reads[fields[3]] = fields[5]
        line = f.readline()
        if line == '':
            break
        fields = line.split()
   
    codons = range(1, len(positions)/3+1)
    for i in codons:
        codon_reads[int(i)] = 0
    for item in positions:
        if (int(item)+2)/3 in codons:
            codon_reads[int(int(item)+2)/3] += int(reads[item])
    for j in codons:
        o.write(current_gene+'\t'+str(j)+'\t'+str(codon_reads[j])+'\n')
    loop_count += 1
    if loop_count % 1000 == 0:
        print "processed "+str(loop_count)+" loci"
f.close()
o.close()

Additional_file_S10.py

#!/usr/bin/env python

print "this script normalizes a nucleotide or codon-based readmap to reads per million."
import sys
if len(sys.argv) != 3:
    print "this script takes two arguments, an input file and an output file."
    sys.exit()

input_file = str(sys.argv[1])
output_file = str(sys.argv[2])

f = open(input_file, 'r')
total_reads = 0
reads = {}
genes = []
positions = {}
line = f.readline()
fields = line.split()
loop_count = 0
while line != '':
    current_gene = fields[0]
    reads[current_gene] = {}
    positions[current_gene] = []
    genes.append(current_gene)
    loop_count += 1
    while current_gene == fields[0]:
        reads[current_gene][fields[1]] = int(fields[2])
        positions[current_gene].append(fields[1])
        total_reads += int(fields[2])
        line=f.readline()
        fields=line.split()
        if line == '':
            break
    if loop_count % 5000 == 0:
        print "read "+str(loop_count)+" genes."
o = open(output_file, 'w')
for g in genes:
    for p in positions[g]:
        o.write(str(g)+'\t'+str(p)+'\t'+str(float(reads[g][p])/float(total_reads)*1000000)+'\n')
o.close()
    

f.close()
Additional_file_S11.py

#!/usr/bin/env python

import sys
if len(sys.argv) != 7:
    print "this script takes six arguments, a comma-separated list of treatment codonmaps, a comma separated list of vehicle readmaps," 
    print "a gene name reference, an output file of cumulative distribution maps, an output file of Dmax positions, and a read count cutoff"
    sys.exit()


gene_name_reference = sys.argv[3]

treatment_datasets = sys.argv[1].split(',')
vehicle_datasets = sys.argv[2].split(',')
output_cu_maps = sys.argv[4]
output_max_D = sys.argv[5]
reads_cutoff = int(sys.argv[6])

names = {}
r = open(gene_name_reference, 'r')
line = r.readline()
fields = line.split()
while line != '':
    names[fields[0]] = fields[1]
    line = r.readline()
    fields = line.split()
r.close()
transcripts = []
positions = {}
reads_t = {}
reads_v = {}
total_reads_t = {}
total_reads_v = {}

treatment_count = 0
for i in treatment_datasets:
    f = open(i, 'r')
    line = f.readline()
    fields = line.split()
    while line != '':
        if treatment_count == 0:
            if fields[0] not in transcripts:
                transcripts.append(fields[0])
                positions[fields[0]] = []
                reads_t[fields[0]] = {}
                total_reads_t[fields[0]] = 0
            positions[fields[0]].append(fields[1])
            reads_t[fields[0]][fields[1]] = int(fields[2])
            total_reads_t[fields[0]] += int(fields[2])
        else:
            reads_t[fields[0]][fields[1]] += int(fields[2])
            total_reads_t[fields[0]] += int(fields[2])
        line = f.readline()
        fields = line.split()
    f.close()
    treatment_count += 1
    print "Read "+str(treatment_count)+" treatment datasets."

vehicle_count = 0
for j in vehicle_datasets:
    f = open(j, 'r')
    line = f.readline()
    fields = line.split()
    while line != '':
        if vehicle_count == 0:
            if fields[0] not in reads_v:
                reads_v[fields[0]] = {}
                total_reads_v[fields[0]] = 0
            reads_v[fields[0]][fields[1]] = int(fields[2])
            total_reads_v[fields[0]] += int(fields[2])
        else:
            reads_v[fields[0]][fields[1]] += int(fields[2])
            total_reads_v[fields[0]] += int(fields[2])
        line = f.readline()
        fields = line.split()
    f.close()
    vehicle_count += 1
    print "Read "+str(vehicle_count)+" vehicle datasets." 

o = open(output_cu_maps, 'w')
p = open(output_max_D, 'w')
o.write('transcript\tgene\tposition\ttreatment reads\tvehicle reads\ttreatment cumulative reads\tvehicle cumulative reads\n')
p.write('transcript\tgene\tmax D\tmax D pos\tmin D\tmin D pos\ttreatment reads\tvehicle reads\n')

gene_count = 0
for k in transcripts:
    if (total_reads_v[k]+total_reads_t[k])/2 >= reads_cutoff:
        cum_t = 0
        sum_t = 0
        cum_v = 0
        sum_v = 0
        max_D = 0
        max_Dpos = 0
        min_D = 0
        min_Dpos = 0
        for l in positions[k]:
            sum_t += int(reads_t[k][l])
            sum_v += int(reads_v[k][l])
            cum_t = float(sum_t)/float(total_reads_t[k])
            cum_v = float(sum_v)/float(total_reads_v[k])
            if cum_t - cum_v >= max_D:
                max_D = cum_t - cum_v
                max_Dpos = l
            if cum_t - cum_v <= min_D:
                min_D = cum_t - cum_v
                min_Dpos = 0
            o.write(str(k)+'\t'+str(l)+'\t'+str(reads_t[k][l])+'\t'+str(reads_v[k][l])+'\t'+str(cum_t)+'\t'+str(cum_v)+'\n')
        p.write(str(k)+'\t'+str(names[k])+'\t'+str(max_D)+'\t'+str(max_Dpos)+'\t'+str(min_D)+'\t'+str(min_Dpos)+'\t'+str(total_reads_t[k])+'\t'+str(total_reads_v[k])+'\n')
        gene_count += 1
        if gene_count % 10000 == 0:
            print "wrote out "+str(gene_count)+" genes."

o.close()
p.close()
Additional_file_S12.py

#!/usr/bin/env python


import sys
if len(sys.argv) != 9:
    print "This script takes eight arguments, the Dmax output from a cumulative readmaps calcultion, a comma separated list of codon-based readmaps with untreated listed first, a comma-separated list of dataset types (treated vs untreated), an output filename, a Dmax cutoff, a default 5' cutoff codon, and a default 3' codon cutoff"
    sys.exit()

stall_sites = str(sys.argv[1])
input_datasets = str(sys.argv[2])
data_types = str(sys.argv[3]).split(',')
element_lengths = str(sys.argv[4])
output_file = str(sys.argv[5])
dmax_cutoff = float(sys.argv[6])
default_codon_cutoff = int(sys.argv[7])
end_cutoff = int(sys.argv[8])

#Reading the stall sites and putting them in a dictionary.
stalls = {}
r = open(stall_sites, 'r')
line = r.readline()
line = r.readline()
fields = line.split()
while line != '':
    if float(fields[2]) >= dmax_cutoff:
        stalls[fields[0]] = fields[3]
    line = r.readline()
    fields = line.split()


r.close()
print "finished reading Dmax positions."
print str(len(stalls))+" transcripts have Dmax greater than "+str(dmax_cutoff)

#Reading the cds lengths and putting them in a dictionary
cds_lengths = {}
s = open(element_lengths, 'r')
line = s.readline()
line = s.readline()
fields = line.split()
while line != '':
    cds_lengths[fields[0]] = int(fields[2])/3
    line = s.readline()
    fields = line.split()
s.close()

datasets = input_datasets.split(',')

reads = {}
for item in datasets:
    reads[item] = {}
    genes = []
    f = open(item, 'r')
    line = f.readline()
    fields = line.split()
    loop_count = 0
    while line != '':
        current_gene = fields[0]
        total_reads = 0
        while current_gene == fields[0]:
            if current_gene in stalls:
                if int(fields[1]) > int(stalls[current_gene]) and int(fields[1]) <= cds_lengths[current_gene] - end_cutoff:
                    total_reads += int(fields[2])
                    
                else:
                    pass
            else:
                if int(fields[1]) >= default_codon_cutoff and int(fields[1]) <= cds_lengths[current_gene] - end_cutoff:
                    total_reads += int(fields[2])
                else:
                    pass
            line = f.readline()
            fields = line.split()
            if line == '':
                break
        reads[item][current_gene] = total_reads
        genes.append(current_gene)
        loop_count += 1
        if loop_count % 5000 == 0:
            print 'processed '+str(loop_count)+' genes from dataset '+str(item)
            
    f.close()
o = open(output_file, 'w')
output_line = 'transcript'
for item in data_types:
    output_line += '\t'+str(item)
o.write(output_line +'\n')
for g in genes:
    output_line = str(g)
    for item in datasets:
        output_line += '\t'+str(reads[item][g])
    o.write(output_line+'\n')
o.close()
    
    
Additional_file_S13.py

#!/usr/bin/env python


import sys
if len(sys.argv) != 4:
    print "This script takes two inputs, a comma-separated list of nucleotide maps, a comma-separated list of treatments, and an output file name"
    sys.exit()

input_datasets = sys.argv[1]
output_file = sys.argv[3]
treatments = sys.argv[2].split(',')

dataset_count = 0
datasets = input_datasets.split(',')
transcripts = []
reads = {}
for item in datasets:
    reads[item] = {}
    f = open(item, 'r')
    line = f.readline()
    line = f.readline()
    fields = line.split()
    loop_count = 0
    while line != '':
        current_gene = fields[0]
        total_reads = 0
        while current_gene == fields[0]:
            total_reads += int(fields[5])
            line = f.readline()
            fields = line.split()
            if line == '':
                break
        reads[item][current_gene] = total_reads
        if dataset_count == 0:
            transcripts.append(current_gene)
        loop_count += 1
        if loop_count % 5000 == 0:
            print 'processed '+str(loop_count)+' genes from dataset '+str(item)
    f.close()
    dataset_count += 1
print "Will write out "+str(len(transcripts))+" transcripts."

o = open(output_file, 'w')

output_line = 'transcript'
for item in treatments:
    output_line += '\t'+str(item)
o.write(output_line+'\n')

for g in transcripts:
    output_line = str(g)
    for item in datasets:
        output_line += '\t'+str(reads[item][g])
    o.write(output_line+'\n')
o.close()
    
    
Additional_file_S14.py

#!/usr/bin/env python


import sys
if len(sys.argv) != 4:
    print "This script takes two inputs, a comma-separated list of nucleotide maps, a comma-separated list of treatments, and an output file name"
    sys.exit()

input_datasets = sys.argv[1]
output_file = sys.argv[3]
treatments = sys.argv[2].split(',')

dataset_count = 0
datasets = input_datasets.split(',')
transcripts = []
reads = {}
for item in datasets:
    reads[item] = {}
    f = open(item, 'r')
    line = f.readline()
    line = f.readline()
    fields = line.split()
    loop_count = 0
    while line != '':
        current_gene = fields[0]
        total_reads = 0
        while current_gene == fields[0]:
            if 'CDS' in fields:
                total_reads += int(fields[5])
            line = f.readline()
            fields = line.split()
            if line == '':
                break
        reads[item][current_gene] = total_reads
        if dataset_count == 0:
            transcripts.append(current_gene)
        loop_count += 1
        if loop_count % 5000 == 0:
            print 'processed '+str(loop_count)+' genes from dataset '+str(item)
    f.close()
    dataset_count += 1
print "Will write out "+str(len(transcripts))+" transcripts."

o = open(output_file, 'w')

output_line = 'transcript'
for item in treatments:
    output_line += '\t'+str(item)
o.write(output_line+'\n')

for g in transcripts:
    output_line = str(g)
    for item in datasets:
        output_line += '\t'+str(reads[item][g])
    o.write(output_line+'\n')
o.close()
    
    
Additional_file_S15.py

#!/usr/bin/env python


import sys
if len(sys.argv) != 5:
    print "This script takes four inputs, a deseq readtable, an output base for file names, an FDR cutoff and a list of gene names"
    sys.exit()

input_reads = sys.argv[1]
output_plot = sys.argv[2]+'_fold_change_plot.txt'
output_FDR = sys.argv[2]+'_FDR_plot.txt'
output_table = sys.argv[2]+'_Z-score_analysis.txt'
threshold = float(sys.argv[3])
gene_names = sys.argv[4]
reads_cutoff = 10
bin_size = 300
FDR_cutoff = 0.1
#read common names into a dictionary
names = {}
r=open(gene_names, 'r')
line = r.readline()
fields = line.split()
while line != '':
    names[fields[0]]=fields[1]
    line = r.readline()
    fields = line.split()
r.close()

print "read "+str(len(names))+" gene names."
reads = {'v1':{},'v2':{},'t1':{},'t2':{}}
total_reads = {'v1':0,'v2':0,'t1':0,'t2':0}
transcripts = []
datasets = ['v1','v2','t1','t2']
f=open(input_reads, 'r')
line = f.readline()
line = f.readline()
fields = line.split()

loop_count = 0
while line != '':
#while loop_count <= 1000:
    if int(fields[1]) and int(fields[2]) and int(fields[3]) and int(fields[4]) >= reads_cutoff:
        transcripts.append(fields[0])
        reads['v1'][fields[0]] = int(fields[1])
        reads['v2'][fields[0]] = int(fields[2])
        reads['t1'][fields[0]] = int(fields[3])
        reads['t2'][fields[0]] = int(fields[4])
        total_reads['v1'] += int(fields[1])
        total_reads['v2'] += int(fields[2])
        total_reads['t1'] += int(fields[3])
        total_reads['t2'] += int(fields[4])
    loop_count += 1
    line = f.readline()
    fields = line.split()
f.close()

#normalize read counts to reads per million
rpm = {'v1':{},'v2':{},'t1':{},'t2':{}}
for i in transcripts:
    for j in datasets:
        rpm[j][i] = float(reads[j][i])*1000000/float(total_reads[j])

#calculate log2-fold changes for each replicate.
change_r1 = {}
change_r2 = {}
min_exp_dict = {}
min_exp_list = []
from math import log
for i in transcripts:
    change_r1[i] = log(rpm['t1'][i]/rpm['v1'][i], 2)
    change_r2[i] = log(rpm['t2'][i]/rpm['v2'][i], 2)
    min_exp_dict[i] = min(rpm['t1'][i], rpm['t2'][i], rpm['v1'][i], rpm['v2'][i])
    min_exp_list.append(min(rpm['t1'][i], rpm['t2'][i], rpm['v1'][i], rpm['v2'][i]))
min_exp_list.sort()    

#establish bins and assign transcripts
bins = []
bin_mins = {}
bin_assignments = {}
transcript_bins = {}
for i in range(0, len(min_exp_list), bin_size):
    if i + 300 <= len(min_exp_list):
        bins.append(i)
        bin_mins[i]=(min_exp_list[i])
        bin_assignments[i] = []
for j in transcripts:
    if min_exp_dict[j] >= bin_mins[bins[len(bins)-1]]:
        bin_assignments[bins[len(bins)-1]].append(j)
        transcript_bins[j] = bins[len(bins)-1]
    else:
        for k in range(0,len(bins)-1):
            if min_exp_dict[j] >= bin_mins[bins[k]] and min_exp_dict[j] < bin_mins[bins[k+1]]:
                bin_assignments[bins[k]].append(j)
                transcript_bins[j] = bins[k]
                break
        
#Calculate the standard deviation for each bin
bin_sigmas = {}
for i in bins:
    square_sum = 0
    total_transcripts = 0
    for j in bin_assignments[i]:
        square_sum += float(change_r1[j])**2
        square_sum += float(change_r2[j])**2
        total_transcripts += 2
    bin_sigmas[i] = (float(square_sum)/float(total_transcripts))**0.5

#Calculate a Z-score for each gene
Z1 = {}
Z2 = {}
for i in transcripts:
    Z1[i] = change_r1[i]/bin_sigmas[transcript_bins[i]]
    Z2[i] = change_r2[i]/bin_sigmas[transcript_bins[i]]

#Calculate the Z-score that corresponds to each false discovery rate
#print "Calculating Z-scores that correspond to false discovery rates."
#print "Z\tFDR\tConfirmed false hits\tPotential false hits\tConfirmed hits\t all transcripts"
#zlist = []
#zcutoffs = {}
#threshold = 0
#for i in range(0,101):
#    zlist.append(float(i)/10)
#for j in zlist:
#    false_hits = 0
#    pot_false_hits = 0
#    total_hits = 0
#    for k in transcripts:
#        if (Z1[k]+Z2[k])/2 >= j or (Z1[k]+Z2[k])/2 <= -1*j:
#            total_hits += 1
#        if Z1[k]*Z2[k] < 0:
#            pot_false_hits += 1
#            if (abs(Z1[k])+abs(Z2[k]))/2 >= j:
#                 false_hits += 1
#    if float(total_hits) > 0:
#        zcutoffs[j] = (float(false_hits)/float(pot_false_hits))/(float(total_hits)/float(len(transcripts)))
#    else:
#        zcutoffs[j] = 1.0
#    print str(j)+'\t'+str(zcutoffs[j])+'\t'+str(false_hits)+'\t'+str(pot_false_hits)+'\t'+str(total_hits)+'\t'+str(len(transcripts))
#for j in zlist:
#    if float(zcutoffs[j]) <= FDR_cutoff:
#        threshold = j
#        break

#o=open(output_FDR, 'w')
#o.write("Z-score threshold:\t"+str(threshold)+'\n')
#o.write("Z-score\tFDR\n")
#for j in zlist:
#    o.write(str(j)+'\t'+str(zcutoffs[j])+'\n')
#o.close()           

#write out results
p = open(output_table, 'w')
p.write('Gene\ttranscript\tveh rep 1\tveh rep 2\t treatment rep 1\ttreatement rep 2\tmin. expression\tlog2-fold change\tZ-score\tsig_threshold_fold_change\t-sig_threshold_fold_change'+ \
       'sig_threshold_Z\t-sig_threshold_Z\tsignificant\n')
for k in transcripts:
    if (Z1[k]+Z2[k])/2 >= threshold or (Z1[k]+Z2[k])/2 <= -1*threshold:
        sig = 'yes'
    else:
        sig = 'no'
    p.write(str(names[k])+'\t'+str(k)+'\t'+str(rpm['v1'][k])+'\t'+str(rpm['v2'][k])+'\t'+str(rpm['t1'][k])+'\t'+str(rpm['t2'][k])+'\t'+str(min_exp_dict[k])+'\t'+ \
           str((change_r1[k]+change_r2[k])/2)+'\t'+str((Z1[k]+Z2[k])/2)+'\t'+str(threshold*bin_sigmas[transcript_bins[k]])+'\t'+str(-1*threshold*bin_sigmas[transcript_bins[k]]) \
           +'\t'+str(threshold)+'\t'+str(-1*threshold)+'\t'+str(sig)+'\n')

p.close()
    

Additional_file_S16.py

#!/usr/bin/env python


import sys
if len(sys.argv) != 5:
    print "This script takes four inputs, a deseq readtable, an output base for file names, an FDR cutoff and a list of gene names"
    sys.exit()

input_reads = sys.argv[1]
output_plot = sys.argv[2]+'_fold_change_plot.txt'
output_FDR = sys.argv[2]+'_FDR_plot.txt'
output_table = sys.argv[2]+'_Z-score_analysis.txt'
FDR_cutoff = 0.1
threshold = float(sys.argv[3])
gene_names = sys.argv[4]
reads_cutoff = 10
bin_size = 300

#read common names into a dictionary
names = {}
r=open(gene_names, 'r')
line = r.readline()
fields = line.split()
while line != '':
    names[fields[0]]=fields[1]
    line = r.readline()
    fields = line.split()
r.close()

print "read "+str(len(names))+" gene names."
reads = {'v1':{},'v2':{},'v3':{},'t1':{},'t2':{},'t3':{}}
total_reads = {'v1':0,'v2':0,'v3':0,'t1':0,'t2':0,'t3':0}
transcripts = []
datasets = ['v1','v2','v3','t1','t2','t3']
f=open(input_reads, 'r')
line = f.readline()
line = f.readline()
fields = line.split()

loop_count = 0
while line != '':
#while loop_count <= 1000:
    if int(fields[1]) and int(fields[2]) and int(fields[3]) and int(fields[4]) and int(fields[5]) and int(fields[6]) >= reads_cutoff:
        transcripts.append(fields[0])
        reads['v1'][fields[0]] = int(fields[1])
        reads['v2'][fields[0]] = int(fields[2])
        reads['v3'][fields[0]] = int(fields[3])
        reads['t1'][fields[0]] = int(fields[4])
        reads['t2'][fields[0]] = int(fields[5])
        reads['t3'][fields[0]] = int(fields[6])
        total_reads['v1'] += int(fields[1])
        total_reads['v2'] += int(fields[2])
        total_reads['v3'] += int(fields[3])
        total_reads['t1'] += int(fields[4])
        total_reads['t2'] += int(fields[5])
        total_reads['t3'] += int(fields[6])
    loop_count += 1
    line = f.readline()
    fields = line.split()
f.close()

#normalize read counts to reads per million
rpm = {'v1':{},'v2':{},'v3':{},'t1':{},'t2':{},'t3':{}}
for i in transcripts:
    for j in datasets:
        rpm[j][i] = float(reads[j][i])*1000000/float(total_reads[j])

#calculate log2-fold changes for each replicate.
change_r1 = {}
change_r2 = {}
change_r3 = {}
min_exp_dict = {}
min_exp_list = []
from math import log
for i in transcripts:
    change_r1[i] = log(rpm['t1'][i]/rpm['v1'][i], 2)
    change_r2[i] = log(rpm['t2'][i]/rpm['v2'][i], 2)
    change_r3[i] = log(rpm['t3'][i]/rpm['v3'][i], 2)
    min_exp_dict[i] = min(rpm['t1'][i], rpm['t2'][i], rpm['t3'][i], rpm['v1'][i], rpm['v2'][i], rpm['v3'][i])
    min_exp_list.append(min(rpm['t1'][i], rpm['t2'][i], rpm['t3'][i], rpm['v1'][i], rpm['v2'][i], rpm['v3'][i]))
min_exp_list.sort()    

#establish bins and assign transcripts
bins = []
bin_mins = {}
bin_assignments = {}
transcript_bins = {}
for i in range(0, len(min_exp_list), bin_size):
    if i + 300 <= len(min_exp_list):
        bins.append(i)
        bin_mins[i]=(min_exp_list[i])
        bin_assignments[i] = []
for j in transcripts:
    if min_exp_dict[j] >= bin_mins[bins[len(bins)-1]]:
        bin_assignments[bins[len(bins)-1]].append(j)
        transcript_bins[j] = bins[len(bins)-1]
    else:
        for k in range(0,len(bins)-1):
            if min_exp_dict[j] >= bin_mins[bins[k]] and min_exp_dict[j] < bin_mins[bins[k+1]]:
                bin_assignments[bins[k]].append(j)
                transcript_bins[j] = bins[k]
                break
        
#Calculate the standard deviation for each bin
bin_sigmas = {}
for i in bins:
    square_sum = 0
    total_transcripts = 0
    for j in bin_assignments[i]:
        square_sum += float(change_r1[j])**2
        square_sum += float(change_r2[j])**2
        square_sum += float(change_r3[j])**2
        total_transcripts += 3
    bin_sigmas[i] = (float(square_sum)/float(total_transcripts))**0.5

#Calculate a Z-score for each gene
Z1 = {}
Z2 = {}
Z3 = {}
for i in transcripts:
    Z1[i] = change_r1[i]/bin_sigmas[transcript_bins[i]]
    Z2[i] = change_r2[i]/bin_sigmas[transcript_bins[i]]
    Z3[i] = change_r3[i]/bin_sigmas[transcript_bins[i]]
#Calculate the Z-score that corresponds to each false discovery rate
#print "Calculating Z-scores that correspond to false discovery rates."
#print "Z\tFDR\tConfirmed false hits\tPotential false hits\tConfirmed hits\t all transcripts"
#zlist = []
#zcutoffs = {}
#threshold = 4.0
#for i in range(0,101):
#    zlist.append(float(i)/10)
#for j in zlist:
#    false_hits = 0
#    pot_false_hits = 0
#    total_hits = 0
#    for k in transcripts:
#        if (Z1[k]+Z2[k]+Z3[k])/3 >= j or (Z1[k]+Z2[k]+Z3[k])/3 <= -1*j:
#            total_hits += 1
#        if Z1[k]*Z2[k] < 0 or Z1[k]*Z3[k] < 0 or Z2[k]*Z3[k] < 0:
#            pot_false_hits += 1
#            if (abs(Z1[k])+abs(Z2[k])+abs(Z3[k]))/3 >= j:
#                 false_hits += 1
#    if float(total_hits) > 0:
#        zcutoffs[j] = (float(false_hits)/float(pot_false_hits))/(float(total_hits)/float(len(transcripts)))
#    else:
#        zcutoffs[j] = 1.0
#    print str(j)+'\t'+str(zcutoffs[j])+'\t'+str(false_hits)+'\t'+str(pot_false_hits)+'\t'+str(total_hits)+'\t'+str(len(transcripts))
#for j in zlist:
#    if float(zcutoffs[j]) <= FDR_cutoff:
#        threshold = j
#        break
#
#o=open(output_FDR, 'w')
#o.write("Z-score threshold:\t"+str(threshold)+'\n')
#o.write("Z-score\tFDR\n")
#for j in zlist:
#    o.write(str(j)+'\t'+str(zcutoffs[j])+'\n')
#o.close()           

#write out results
p = open(output_table, 'w')
p.write('Gene\ttranscript\tveh rep 1\tveh rep 2\tveh rep 3\ttreatment rep 1\ttreatement rep 2\ttreatement rep 3\tmin. expression\tlog2-fold change\tZ-score\tsig_threshold\tfold_change\t-sig_threshold_fold_change'+ \
       '\tsig_threshold_Z\t-sig_threshold_Z\tsignificant\n')
for k in transcripts:
    if (Z1[k]+Z2[k]+Z3[k])/3 >= threshold or (Z1[k]+Z2[k]+Z3[k])/3 <= -1*threshold:
        sig = 'yes'
    else:
        sig = 'no'
    p.write(str(names[k])+'\t'+str(k)+'\t'+str(rpm['v1'][k])+'\t'+str(rpm['v2'][k])+'\t'+str(rpm['v3'][k])+'\t'+str(rpm['t1'][k])+'\t'+str(rpm['t2'][k])+'\t'+str(rpm['t3'][k])+'\t'+str(min_exp_dict[k])+'\t'+ \
           str((change_r1[k]+change_r2[k])/2)+'\t'+str((Z1[k]+Z2[k])/2)+'\t'+str(threshold*bin_sigmas[transcript_bins[k]])+'\t'+str(-1*threshold*bin_sigmas[transcript_bins[k]]) \
           +'\t'+str(threshold)+'\t'+str(-1*threshold)+'\t'+str(sig)+'\n')

p.close()
    

Additional_file_S17.py

#!/usr/bin/env python


import sys
if len(sys.argv) != 4:
    print "This script takes three inputs, a Dmax analysis, an output base for file names, and a Z-score cutoff"
    sys.exit()

input_reads = sys.argv[1]
output_plot = sys.argv[2]+'_fold_change_plot.txt'
output_FDR = sys.argv[2]+'_FDR_plot.txt'
output_table = sys.argv[2]+'_Z-score_analysis.txt'
threshold = float(sys.argv[3])
reads_cutoff = 10
bin_size = 300
FDR_cutoff = 0.1

names = {}
transcripts = []
Dmax = {}
min_reads = {}
min_exp_list = []
Dmax_pos = {}

f=open(input_reads, 'r')
line = f.readline()
line = f.readline()
fields = line.split()

loop_count = 0
while line != '':
#while loop_count <= 1000:
    if int(fields[6]) and int(fields[7]) >= reads_cutoff:
        transcripts.append(fields[0])
        names[fields[0]] = fields[1]
        Dmax[fields[0]] = float(fields[2])
        min_reads[fields[0]] = min(int(fields[6]), int(fields[7]))
        min_exp_list.append(min(int(fields[6]), int(fields[7])))
        Dmax_pos[fields[0]] = int(fields[3])
    loop_count += 1
    line = f.readline()
    fields = line.split()
f.close()
min_exp_list.sort()
    
min_exp_dict = min_reads
#establish bins and assign transcripts
bins = []
bin_mins = {}
bin_assignments = {}
transcript_bins = {}
for i in range(0, len(min_exp_list), bin_size):
    if i + bin_size  <= len(min_exp_list):
        bins.append(i)
        bin_mins[i]=(min_exp_list[i])
        bin_assignments[i] = []
for j in transcripts:
    if min_exp_dict[j] >= bin_mins[bins[len(bins)-1]]:
        bin_assignments[bins[len(bins)-1]].append(j)
        transcript_bins[j] = bins[len(bins)-1]
    else:
        for k in range(0,len(bins)-1):
            if min_exp_dict[j] >= bin_mins[bins[k]] and min_exp_dict[j] < bin_mins[bins[k+1]]:
                bin_assignments[bins[k]].append(j)
                transcript_bins[j] = bins[k]
                break
        
#Calculate the standard deviation for each bin
bin_sigmas = {}
for i in bins:
    square_sum = 0
    total_transcripts = 0
    for j in bin_assignments[i]:
        square_sum += float(Dmax[j])**2
        total_transcripts += 1
    bin_sigmas[i] = (float(square_sum)/float(total_transcripts))**0.5

#Calculate a Z-score for each gene
Z1 = {}
for i in transcripts:
    Z1[i] = Dmax[i]/bin_sigmas[transcript_bins[i]]           

#write out results
p = open(output_table, 'w')
p.write('Transcript\tGene\tZscore\tmax D pos\tMax D\tMin reads\tSignificant?\n')
for k in transcripts:
    if abs(Z1[k]) >= threshold:
        sig = 'yes'
    else:
        sig = 'no'
    p.write(str(k)+'\t'+str(names[k])+'\t'+str(Z1[k])+'\t'+str(Dmax_pos[k])+'\t'+str(Dmax[k])+'\t'+str(min_reads[k])+'\t'+str(sig)+'\n')

p.close()
    

Additional_file_S18.py

#!/usr/bin/env python


import sys
if len(sys.argv) != 6:
    print "This script takes five inputs, a deseq readtable with ribosome profiling reads, a deseq readtable with mRNA-seq reads, an output base for file names, a z cutoff,  and a list of gene names"
    sys.exit()

input_reads = sys.argv[1]
input_mRNA_seq = sys.argv[2]
output_plot = sys.argv[3]+'_fold_change_plot.txt'
output_FDR = sys.argv[3]+'_FDR_plot.txt'
output_table = sys.argv[3]+'_Z-score_analysis.txt'
FDR_cutoff = 0.1
threshold = 3.0
gene_names = sys.argv[5]
reads_cutoff = 10
bin_size = 300

#read common names into a dictionary
names = {}
r=open(gene_names, 'r')
line = r.readline()
fields = line.split()
while line != '':
    names[fields[0]]=fields[1]
    line = r.readline()
    fields = line.split()
r.close()

print "read "+str(len(names))+" gene names."
reads = {'v1':{},'v2':{},'t1':{},'t2':{}}
total_reads = {'v1':0,'v2':0,'t1':0,'t2':0}
transcripts = []
datasets = ['v1','v2','t1','t2']
f=open(input_reads, 'r')
line = f.readline()
line = f.readline()
fields = line.split()
rp_transcripts = []
loop_count = 0
while line != '':
#while loop_count <= 1000:
    if int(fields[1]) and int(fields[2]) and int(fields[3]) and int(fields[4]) >= reads_cutoff:
        rp_transcripts.append(fields[0])
        reads['v1'][fields[0]] = int(fields[1])
        reads['v2'][fields[0]] = int(fields[2])
        reads['t1'][fields[0]] = int(fields[3])
        reads['t2'][fields[0]] = int(fields[4])
        total_reads['v1'] += int(fields[1])
        total_reads['v2'] += int(fields[2])
        total_reads['t1'] += int(fields[3])
        total_reads['t2'] += int(fields[4])
    loop_count += 1
    line = f.readline()
    fields = line.split()
f.close()

#normalize read counts to reads per million
rpm_rp = {'v1':{},'v2':{},'t1':{},'t2':{}}
for i in rp_transcripts:
    for j in datasets:
        rpm_rp[j][i] = float(reads[j][i])*1000000/float(total_reads[j])

#input and normalize the reads from the mRNA_seq dataset

reads = {'v1':{},'v2':{},'t1':{},'t2':{}}
total_reads = {'v1':0,'v2':0,'t1':0,'t2':0}
f=open(input_mRNA_seq, 'r')
line = f.readline()
line = f.readline()
fields = line.split()
mRNA_transcripts = []
loop_count = 0
while line != '':
#while loop_count <= 1000:
    if int(fields[1]) and int(fields[2]) and int(fields[3]) and int(fields[4]) >= reads_cutoff:
        mRNA_transcripts.append(fields[0])
        reads['v1'][fields[0]] = int(fields[1])
        reads['v2'][fields[0]] = int(fields[2])
        reads['t1'][fields[0]] = int(fields[3])
        reads['t2'][fields[0]] = int(fields[4])
        total_reads['v1'] += int(fields[1])
        total_reads['v2'] += int(fields[2])
        total_reads['t1'] += int(fields[3])
        total_reads['t2'] += int(fields[4])
        loop_count += 1
    line = f.readline()
    fields = line.split()
f.close()

for item in rp_transcripts:
    if item in mRNA_transcripts:
        transcripts.append(item)

#normalize read counts to reads per million
rpm_mRNA = {'v1':{},'v2':{},'t1':{},'t2':{}}
for i in mRNA_transcripts:
    for j in datasets:
        rpm_mRNA[j][i] = float(reads[j][i])*1000000/float(total_reads[j])
#Calculate the TE for each gene in each replicate
rpm = {'v1':{},'v2':{},'t1':{},'t2':{}}
for t in transcripts:
    for d in datasets:
        rpm[d][t] = rpm_rp[d][t]/rpm_mRNA[d][t]

#calculate log2-fold changes for each replicate.
change_r1 = {}
change_r2 = {}
min_exp_dict = {}
min_exp_list = []
from math import log
for i in transcripts:
    change_r1[i] = log(rpm['t1'][i]/rpm['v1'][i], 2)
    change_r2[i] = log(rpm['t2'][i]/rpm['v2'][i], 2)
    min_exp_dict[i] = min(rpm_rp['t1'][i], rpm_rp['t2'][i], rpm_rp['v1'][i], rpm_rp['v2'][i])
    min_exp_list.append(min(rpm_rp['t1'][i], rpm_rp['t2'][i], rpm_rp['v1'][i], rpm_rp['v2'][i]))
min_exp_list.sort()    

#establish bins and assign transcripts
bins = []
bin_mins = {}
bin_assignments = {}
transcript_bins = {}
for i in range(0, len(min_exp_list), bin_size):
    if i + bin_size <= len(min_exp_list):
        bins.append(i)
        bin_mins[i]=(min_exp_list[i])
        bin_assignments[i] = []
for j in transcripts:
    if min_exp_dict[j] >= bin_mins[bins[len(bins)-1]]:
        bin_assignments[bins[len(bins)-1]].append(j)
        transcript_bins[j] = bins[len(bins)-1]
    else:
        for k in range(0,len(bins)-1):
            if min_exp_dict[j] >= bin_mins[bins[k]] and min_exp_dict[j] < bin_mins[bins[k+1]]:
                bin_assignments[bins[k]].append(j)
                transcript_bins[j] = bins[k]
                break
        
#Calculate the standard deviation for each bin
bin_sigmas = {}
for i in bins:
    square_sum = 0
    total_transcripts = 0
    for j in bin_assignments[i]:
        square_sum += float(change_r1[j])**2
        square_sum += float(change_r2[j])**2
        total_transcripts += 2
    bin_sigmas[i] = (float(square_sum)/float(total_transcripts))**0.5

#Calculate a Z-score for each gene
Z1 = {}
Z2 = {}
for i in transcripts:
    Z1[i] = change_r1[i]/bin_sigmas[transcript_bins[i]]
    Z2[i] = change_r2[i]/bin_sigmas[transcript_bins[i]]

#Calculate the Z-score that corresponds to each false discovery rate
#print "Calculating Z-scores that correspond to false discovery rates."
#print "Z\tFDR\tConfirmed false hits\tPotential false hits\tConfirmed hits\t all transcripts"
#zlist = []
#zcutoffs = {}
#threshold = 0
#for i in range(0,101):
#    zlist.append(float(i)/10)
#for j in zlist:
#    false_hits = 0
#    pot_false_hits = 0
#    total_hits = 0
#    for k in transcripts:
#        if (Z1[k]+Z2[k])/2 >= j or (Z1[k]+Z2[k])/2 <= -1*j:
#            total_hits += 1
#        if Z1[k]*Z2[k] < 0:
#            pot_false_hits += 1
#            if (abs(Z1[k])+abs(Z2[k]))/2 >= j:
#                 false_hits += 1
#    if float(total_hits) > 0:
#        zcutoffs[j] = (float(false_hits)/float(pot_false_hits))/(float(total_hits)/float(len(transcripts)))
#    else:
#        zcutoffs[j] = 1.0
#    print str(j)+'\t'+str(zcutoffs[j])+'\t'+str(false_hits)+'\t'+str(pot_false_hits)+'\t'+str(total_hits)+'\t'+str(len(transcripts))
#for j in zlist:
#    if float(zcutoffs[j]) <= FDR_cutoff:
#        threshold = j
#        break

#o=open(output_FDR, 'w')
#o.write("Z-score threshold:\t"+str(threshold)+'\n')
#o.write("Z-score\tFDR\n")
#for j in zlist:
#    o.write(str(j)+'\t'+str(zcutoffs[j])+'\n')
#o.close()           

#write out results
p = open(output_table, 'w')
p.write('Gene\ttranscript\tveh rep 1\tveh rep 2\t treatment rep 1\ttreatement rep 2\tmin. expression\tlog2-fold change\tZ-score\tsig_threshold_fold_change\t-sig_threshold_fold_change'+ \
       'sig_threshold_Z\t-sig_threshold_Z\tsignificant\n')
for k in transcripts:
    if (Z1[k]+Z2[k])/2 >= threshold or (Z1[k]+Z2[k])/2 <= -1*threshold:
        sig = 'yes'
    else:
        sig = 'no'
    p.write(str(names[k])+'\t'+str(k)+'\t'+str(rpm['v1'][k])+'\t'+str(rpm['v2'][k])+'\t'+str(rpm['t1'][k])+'\t'+str(rpm['t2'][k])+'\t'+str(min_exp_dict[k])+'\t'+ \
           str((change_r1[k]+change_r2[k])/2)+'\t'+str((Z1[k]+Z2[k])/2)+'\t'+str(threshold*bin_sigmas[transcript_bins[k]])+'\t'+str(-1*threshold*bin_sigmas[transcript_bins[k]]) \
           +'\t'+str(threshold)+'\t'+str(-1*threshold)+'\t'+str(sig)+'\n')

p.close()
    

Additional_file_S19.py

#!/usr/bin/env python

import sys
if len(sys.argv) != 12:
    print "this script takes ten arguments, a comma-separated list of treatment codonmaps, a comma separated list of vehicle readmaps," 
    print "a gene name reference, an output file of centers of density, an output file of FDR distributions, a read count cutoff"
    print "a false discovery rate cutoff, a bin size, the number of N-terminal codons to omit, the number of C-terminal codons to omit, and a Z-score threshold."
    sys.exit()


gene_name_reference = sys.argv[3]

treatment_datasets = sys.argv[1].split(',')
vehicle_datasets = sys.argv[2].split(',')
output_cod = sys.argv[4]
output_FDR_dist = sys.argv[5]
reads_cutoff = int(sys.argv[6])
FDR_cutoff = float(sys.argv[7])
bin_size = int(sys.argv[8])
nterm_cutoff = int(sys.argv[9])
cterm_cutoff = int(sys.argv[10])
threshold = float(sys.argv[11])

names = {}
r = open(gene_name_reference, 'r')
line = r.readline()
fields = line.split()
while line != '':
    names[fields[0]] = fields[1]
    line = r.readline()
    fields = line.split()
r.close()
transcripts = []
positions = {}
reads_t = {}
reads_v = {}
total_reads_t = {}
total_reads_v = {}
center_of_density_t = {}
center_of_density_v = {}
center_of_density_delta = {}
for item in treatment_datasets:
    reads_t[item]={}
    total_reads_t[item]={}
    center_of_density_t[item] = {}
    center_of_density_delta[item] = {}
for item in vehicle_datasets:
    reads_v[item] = {}
    total_reads_v[item] = {}
    center_of_density_v[item] = {}

treatment_count = 0

for i in treatment_datasets:
    reads_t[i] = {}
    f = open(i, 'r')
    line = f.readline()
    fields = line.split()
    transcript_count = 0
    while line != '':
#    while transcript_count <= 1000:
        
        if fields[0] not in transcripts:
            transcripts.append(fields[0])
        if fields[0] not in reads_t[i]:
            positions[fields[0]] = []
            reads_t[i][fields[0]] = {}
            transcript_count += 1
        positions[fields[0]].append(int(fields[1]))
        reads_t[i][fields[0]][int(fields[1])] = int(fields[2])
        line = f.readline()
        fields = line.split()
    f.close()
    treatment_count += 1
    print "Read "+str(transcript_count)+" transcripts from dataset "+str(i)

vehicle_count = 0
for j in vehicle_datasets:
    transcript_count = 0
    reads_v[j] = {}
    f = open(j, 'r')
    line = f.readline()
    fields = line.split()
    while line != '':
#    while transcript_count <= 1000:
       
        if fields[0] not in reads_v[j]:
            reads_v[j][fields[0]] = {}
            transcript_count += 1
        reads_v[j][fields[0]][int(fields[1])] = int(fields[2])
       
        line = f.readline()
        fields = line.split()
    f.close()
    vehicle_count += 1
    print "Read "+str(transcript_count)+" transcripts from dataset "+str(j)
#Calculate the total number of reads in the analyzed region of the transcripts

for j in vehicle_datasets:
    total_reads_v[j] = {}
    for i in transcripts:
        total_reads_v[j][i] = 0
        for k in range(nterm_cutoff +1, len(positions[i])-cterm_cutoff):
            total_reads_v[j][i] += reads_v[j][i][k]

for j in treatment_datasets:
    total_reads_t[j] = {}
    for i in transcripts:
        total_reads_t[j][i] = 0
        for k in range(nterm_cutoff +1, len(positions[i])-cterm_cutoff):
            total_reads_t[j][i] += reads_t[j][i][k]


#Filter transcripts for number of reads.
exp_transcripts = []


for i in transcripts:
    enough_reads = True
    for j in vehicle_datasets: 
        if total_reads_v[j][i] < reads_cutoff:
            enough_reads = False
    for k in treatment_datasets:
        if total_reads_t[k][i] < reads_cutoff:
            enough_reads = False
    if enough_reads == True:
        exp_transcripts.append(i)

print str(len(exp_transcripts))+" transcripts meet the read cutoff threshold of "+str(reads_cutoff)

#Calculate the center of density for each transcript.
for i in exp_transcripts:
    for j in treatment_datasets:
        sum = 0.0
        for k in range(nterm_cutoff +1, len(positions[i])-cterm_cutoff):
            sum += float(reads_t[j][i][k])*(float(k)/float(len(positions[i])))
        center_of_density_t[j][i] = sum/float(total_reads_t[j][i])
    for j in vehicle_datasets:
        sum = 0.0
        for k in range(nterm_cutoff +1, len(positions[i])-cterm_cutoff):
            sum += float(reads_v[j][i][k])*(float(k)/float(len(positions[i])))
        center_of_density_v[j][i] = sum/float(total_reads_v[j][i])

#calculate the change for each replicate and extract the mininum read count.

delta_cod = {}
mean_change = {}
min_exp_dict = {}
min_exp_list = []
for i in treatment_datasets:
    delta_cod[i]={}
    min_exp_dict[i] = {}
for j in vehicle_datasets:
    min_exp_dict[j] = {}

for i in exp_transcripts:
    sum_change = 0.0
    count = 0
    read_counts = []
    for j in range(0, len(treatment_datasets)):
        delta_cod[treatment_datasets[j]][i] = center_of_density_v[vehicle_datasets[j]][i]-center_of_density_t[treatment_datasets[j]][i]
        sum_change += center_of_density_v[vehicle_datasets[j]][i]-center_of_density_t[treatment_datasets[j]][i]
        count += 1
        read_counts.append(total_reads_t[treatment_datasets[j]][i])
        read_counts.append(total_reads_v[vehicle_datasets[j]][i])
    min_exp_dict[i] = min(read_counts)
    min_exp_list.append(min(read_counts))
    mean_change[i] = sum_change/float(count)
min_exp_list.sort()

#establish bins and assign transcripts
bins = []
bin_mins = {}
bin_assignments = {}
transcript_bins = {}
for i in range(0, len(min_exp_list), bin_size):
    if i + bin_size <= len(min_exp_list):
        bins.append(i)
        bin_mins[i]=(min_exp_list[i])
        bin_assignments[i] = []
for j in exp_transcripts:
    if min_exp_dict[j] >= bin_mins[bins[len(bins)-1]]:
        bin_assignments[bins[len(bins)-1]].append(j)
        transcript_bins[j] = bins[len(bins)-1]
    else:
        for k in range(0,len(bins)-1):
            if min_exp_dict[j] >= bin_mins[bins[k]] and min_exp_dict[j] < bin_mins[bins[k+1]]:
                bin_assignments[bins[k]].append(j)
                transcript_bins[j] = bins[k]
                break

        
#Calculate the standard deviation for each bin
bin_sigmas = {}
for i in bins:
    square_sum = 0
    total_transcripts = 0
    for j in bin_assignments[i]:
        for k in range(0, len(treatment_datasets)):
            square_sum += float(delta_cod[treatment_datasets[k]][j])**2
            total_transcripts += 1
    bin_sigmas[i] = (float(square_sum)/float(total_transcripts))**0.5


#Calculate a Z-score for each gene
Z = {}
for k in range(0, len(treatment_datasets)):
    Z[treatment_datasets[k]] = {}
    for i in exp_transcripts:
        Z[treatment_datasets[k]][i] = delta_cod[treatment_datasets[k]][i]/bin_sigmas[transcript_bins[i]]

#Calculate the Z-score that corresponds to each false discovery rate
#print "Calculating Z-scores that correspond to false discovery rates."
#print "Z\tFDR\tConfirmed false hits\tPotential false hits\tConfirmed hits\t all transcripts"
zlist = []
#zcutoffs = {}
#threshold = 0
#for i in range(0,101):
#    zlist.append(float(i)/10)
mean_Z_dict = {}
#for j in zlist:
#    false_hits = 0
#    pot_false_hits = 0
#    total_hits = 0
for i in exp_transcripts:
    mean_Z = 0.0
    absv_mean_Z = 0.0
    neg_Z = False
    pos_Z = False
    for k in range(0, len(treatment_datasets)):
        mean_Z += Z[treatment_datasets[k]][i]/float(len(treatment_datasets))
#        absv_mean_Z += abs(Z[treatment_datasets[k]][i])/float(len(treatment_datasets))
#        if Z[treatment_datasets[k]][i] >= 0:
#            pos_Z = True
#        else:
#            neg_Z = True
    mean_Z_dict[i] = mean_Z
#    if mean_Z >= j or mean_Z <= -1*j:
#        total_hits += 1
#    if pos_Z == True and neg_Z == True:
#            pot_false_hits += 1
#            if absv_mean_Z >= j:
#                 false_hits += 1
#    if float(total_hits) > 0:
#        zcutoffs[j] = (float(false_hits)/float(pot_false_hits))/(float(total_hits)/float(len(transcripts)))
#    else:
#        zcutoffs[j] = 1.0
#    print str(j)+'\t'+str(zcutoffs[j])+'\t'+str(false_hits)+'\t'+str(pot_false_hits)+'\t'+str(total_hits)+'\t'+str(len(transcripts))
#for j in zlist:
#    if float(zcutoffs[j]) <= FDR_cutoff:
#        threshold = j
#        break
#
#o=open(output_FDR_dist, 'w')
#o.write("Z-score threshold:\t"+str(threshold)+'\n')
#o.write("Z-score\tFDR\n")
#for j in zlist:
#    o.write(str(j)+'\t'+str(zcutoffs[j])+'\n')
#o.close()

#write out results
p = open(output_cod, 'w')
output_line = 'Gene\ttranscript'
for item in vehicle_datasets:
    output_line += '\t'+str(item)+' center of density'
for item in treatment_datasets:
    output_line += '\t'+str(item)+' center of denisty'
output_line += '\tmin. expression\tlog2-fold change\tZ-score\tsig_threshold_fold_change\t-sig_threshold_fold_changesig_threshold_Z\t-sig_threshold_Z\tsignificant\n'
p.write(output_line)

for k in exp_transcripts:
    output_line = str(names[k])+'\t'+str(k)
    for item in vehicle_datasets:
        output_line += '\t'+str(center_of_density_v[item][k])
    for item in treatment_datasets:
        output_line += '\t'+str(center_of_density_t[item][k])
    output_line += '\t'+str(min_exp_dict[k])+'\t'+str(mean_change[k])+'\t'+str(mean_Z_dict[k])+'\t'+str(threshold*bin_sigmas[transcript_bins[k]])+'\t'+str(-1*threshold*bin_sigmas[transcript_bins[k]])
    output_line += '\t'+str(threshold)+'\t'+str(-1*threshold)
    if abs(mean_Z_dict[k]) >= threshold:
        output_line += '\tyes\n'
    else:
         output_line += '\tno\n'

    p.write(output_line)

p.close()
Additional_file_S20.py

#!/usr/bin/env python

import sys
if len(sys.argv) != 4:
    print "This script takes three arguments, a list of element lengths, a multifasta file, and an output file name."
    sys.exit()


element_lengths = sys.argv[1]
input_sequences = sys.argv[2]
output_file = sys.argv[3]

#Read the 5' UTR lengths out of the input file.

transcripts = []
uutr_lengths = {}
cds_lengths = {}

r = open(element_lengths, 'r')
line = r.readline()
line = r.readline()
fields = line.split()
while line != '':
    transcripts.append(fields[0])
    uutr_lengths[fields[0]] = int(fields[1])
    cds_lengths[fields[0]] = int(fields[2])
    line=r.readline()
    fields=line.split()
r.close()

transcripts_with_uorfs = []
uorf_starts = {}
uorf_ends = {}
uorf_frames = {}
uorfs_found = 0
f=open(input_sequences, 'r')
o=open(output_file, 'w')
o.write('transcript\tuORF starts\tuORF stops\tuORF frames\n')
line=f.readline()
if line.startswith('>'):
    current_gene = line.replace('>','').split('\r')[0]
    sequence = ''
    line = f.readline()
else:
    print "Error, first line does not start with >"
    sys.exit()
print current_gene
while line != '':
#while uorfs_found < 100:
    while not line.startswith('>'):
        sequence += line.replace('\n', '')
        line = f.readline()
        if line == '':
            break
    starts = []
    stops = []
    for n in range(0, uutr_lengths[current_gene]):
        if sequence[n: n+3].upper() == 'ATG':
            starts.append(n)
    for n in range(0, uutr_lengths[current_gene]+cds_lengths[current_gene]-2):
        if sequence[n: n+3].upper()=='TAA' or sequence[n: n+3] == 'TGA' or sequence[n: n+3].upper() == 'TAG':
            stops.append(n)
    if len(starts) > 0:
        uorf_starts[current_gene] = []
        uorf_ends[current_gene] = []
        uorf_frames[current_gene] = []
        found_uorf = False
        for i in starts:
            for j in stops:
                if j > i and  (j-i) % 3 == 0:
                    found_uorf = True
                    if current_gene not in transcripts_with_uorfs:
                        transcripts_with_uorfs.append(current_gene)
                    uorf_starts[current_gene].append(i)
                    uorf_ends[current_gene].append(j)
                    uorf_frames[current_gene].append((uutr_lengths[current_gene]-i)%3+1)
                    uorfs_found += 1 
                    print current_gene
                    print sequence[i:j+3]
                    break
        if found_uorf = True:
            starts = ''
            ends = ''
            frames = ''
            for i in uorf_starts[current_gene]:
                starts += ','+str(i)
            for i in uorf_ends[current_gene]:
                if i <= uutr_lengths[current_gene]:
                    ends += ','+str(i)
                else:
                    ends += ','+str(uutr_lengths[current_gene])
            for i in uorf_frames[current_gene]:
                frames += ','+str(i)
            o.write(str(current_gene)+'\t'+starts[1:]+'\t'+ends[1:]+'\t'+frames[1:]+'\n')
    current_gene = line.replace('>','').split('\r')[0]
    sequence = ''
    line = f.readline()
    if line == '':
        break
f.close()
o.close()
print "Found "+str(uorfs_found)+" uORFs in "+str(len(transcripts_with_uorfs))+" transcripts."

Additional_file_S21.py

#!/usr/bin/env python

# This script converts a nucleotide map to a codon map.
print "This script converts nucleotide readmaps to codon readmaps."
import sys

if len(sys.argv) != 6:
    print "This script takes five arguments, an input list of uorfs, a comma separated list of treatment datasets, a comma-separated list of vehicle datasets, and an output file name, and a gene name reference"
    sys.exit

input_uorfs = sys.argv[1]
treatment_datasets = sys.argv[2].split(',')
vehicle_datasets = sys.argv[3].split(',')
output_file = sys.argv[4]
gene_names = sys.argv[5]

#read gene names
names = {}
r = open(gene_names, 'r')
line = r.readline()
fields = line.split()
while line != '':
    names[fields[0]]=fields[1]
    line = r.readline()
    fields = line.split()
r.close()

#read uorf information
transcripts_with_uorfs = []
uorf_transcripts = {}
transcript_uorfs = {}
uorf_starts = {}
uorf_stops = {}
uorf_count = 1
uorfs = []
r = open(input_uorfs, 'r')
line = r.readline()
line = r.readline()
fields = line.split()
while line != '':
    if len(fields)>1:
        starts = fields[1].split(',')
        stops = fields[2].split(',')
        transcripts_with_uorfs.append(fields[0])
        transcript_uorfs[fields[0]] = []
        for i in range(0, len(starts)):
            uorf_transcripts[uorf_count] = fields[0]
            uorf_starts[uorf_count] = int(starts[i])
            uorf_stops[uorf_count] = int(stops[i])
            transcript_uorfs[fields[0]].append(uorf_count)
            uorf_count += 1
    else:
        print "problematic line in uorf list:"
        print line
    line=r.readline()
    fields=line.split()

r.close()

uorf_reads_t = {}
cds_reads_t = {}
total_reads_t = {}
periodicity_t = {}
uorf_reads_v = {}
cds_reads_v = {}
total_reads_v = {}
periodicity_v = {}

for t in treatment_datasets:
    f = open(t, 'r')
    uorf_reads_t[t] = {}
    cds_reads_t[t] = {}
    total_reads_t[t] = 0
    periodicity_t[t] = {}
    line = f.readline()
    line = f.readline()
    fields = line.split()
    while line != '':
#    for x in range(0,500):
        current_gene = fields[0]
        uutr_reads = {}
        cds_reads_t[t][current_gene] = 0
        if current_gene in transcripts_with_uorfs:
            while fields[0] == current_gene:
                if '5-UTR' in fields:
                    uutr_reads[int(fields[1])] = int(fields[5])
                elif 'CDS' in fields:
                    cds_reads_t[t][current_gene] += int(fields[5])
                    total_reads_t[t] += int(fields[5])
                line = f.readline()
                fields = line.split()
                if len(fields) < 2:
                    break
       
            for j in transcript_uorfs[current_gene]:
                uorfs.append(j)
                uorf_reads_t[t][j] = 0
                mid_reads = 0
                all_reads = 0 
                for k in range(uorf_starts[j], uorf_stops[j]+3):
                    if k in uutr_reads:
                        uorf_reads_t[t][j] += uutr_reads[k]
                        if (k - uorf_starts[j]) % 3 == 1:
                            mid_reads += uutr_reads[k]
                            all_reads += uutr_reads[k]
                        else:
                            all_reads += uutr_reads[k]
                if all_reads > 0:
                    periodicity_t[t][j] = float(mid_reads)/float(all_reads)
                else:
                    periodicity_t[t][j] = 0
        else:
           while fields[0] == current_gene:
               if 'CDS' in fields:
                   total_reads_t[t] += int(fields[5])
               line = f.readline()
               fields = line.split()
               if len(fields) < 2:
                   break
    f.close()


for v in vehicle_datasets:
    f = open(v, 'r')
    uorf_reads_v[v] = {}
    cds_reads_v[v] = {}
    total_reads_v[v] = 0
    periodicity_v[v] = {}
    line = f.readline()
    line = f.readline()
    fields = line.split()
    while line != '':
#    for x in range(0, 500):
        current_gene = fields[0]
        uutr_reads = {}
        cds_reads_v[v][current_gene] = 0
        if current_gene in transcripts_with_uorfs:
            while fields[0] == current_gene:
                if '5-UTR' in fields:
                    uutr_reads[int(fields[1])] = int(fields[5])
                elif 'CDS' in fields:
                    cds_reads_v[v][current_gene] += int(fields[5])
                    total_reads_v[v] += int(fields[5])
                line = f.readline()
                fields = line.split()
                if len(fields) < 2:
                    break
       
            for j in transcript_uorfs[current_gene]:
                uorf_reads_v[v][j] = 0
                mid_reads = 0
                all_reads = 0
                for k in range(uorf_starts[j], uorf_stops[j]+3):
                    if k in uutr_reads:
                        uorf_reads_v[v][j] += uutr_reads[k]
        
                        if (k - uorf_starts[j]) % 3 == 1:
                            mid_reads += uutr_reads[k]
                            all_reads += uutr_reads[k]
                        else:
                            all_reads += uutr_reads[k]
                if all_reads > 0:
                    periodicity_v[v][j] = float(mid_reads)/float(all_reads)
                else:
                    periodicity_v[v][j] = 0
        else:
            while fields[0] == current_gene:
                if 'CDS' in fields:
                    total_reads_v[v] += int(fields[5])
                line = f.readline()
                fields = line.split()
                if len(fields) < 2:
                    break
    f.close()

#Calculate rpm, and fold change
rpm_uorf_t = {}
rpm_uorf_v = {}
rpm_cds_t = {}
rpm_cds_v = {}
fold_change = {}

for i in treatment_datasets:
    rpm_uorf_t[i] = {}
    rpm_cds_t[i] = {}
    fold_change[i] = {}
    for j in uorfs:
        rpm_uorf_t[i][j] = float(uorf_reads_t[i][j])/float(total_reads_t[i])*1000000
        rpm_cds_t[i][j] = float(cds_reads_t[i][uorf_transcripts[j]])/float(total_reads_t[i])*1000000

for i in vehicle_datasets:
    rpm_uorf_v[i] = {}
    rpm_cds_v[i] = {}
  
    for j in uorfs:
        rpm_uorf_v[i][j] = float(uorf_reads_v[i][j])/float(total_reads_v[i])*1000000
        rpm_cds_v[i][j] = float(cds_reads_v[i][uorf_transcripts[j]])/float(total_reads_v[i])*1000000

from math import log

for j in uorfs:
    sum_treatment = 0
    treatment_count = 0
    sum_vehicle = 0
    vehicle_count = 0
    for k in treatment_datasets:
        sum_treatment += rpm_uorf_t[k][j]
        treatment_count += 1
    for l in vehicle_datasets:
        sum_vehicle += rpm_uorf_v[l][j]
        vehicle_count += 1
    if sum_vehicle > 0 and sum_treatment > 0:
        fold_change[j] = log((sum_treatment/treatment_count)/(sum_vehicle/vehicle_count), 2)
    else:
        fold_change[j] = 0
#write output file
o = open(output_file, 'w')
output_line = 'uorf\ttranscript\tgene\tstart\tstop'
for i in range(1, len(treatment_datasets)+1):
    output_line += '\treads t'+str(i)
for i in range(1, len(vehicle_datasets)+1):
    output_line += '\treads v'+str(i)
for i in range(1, len(treatment_datasets)+1):
    output_line += '\trpm t'+str(i)
for i in range(1, len(vehicle_datasets)+1):
    output_line += '\trpm v'+str(i)
for i in range(1, len(treatment_datasets)+1):
    output_line += '\tcds_rpm t'+str(i)
for i in range(1, len(vehicle_datasets)+1):
    output_line += '\tcds_rpm v'+str(i)
for i in range(1, len(treatment_datasets)+1):
    output_line += '\tperiodicity t'+str(i)
for i in range(1, len(vehicle_datasets)+1):
    output_line += '\tperiodicity v'+str(i)
output_line += '\tfold change\n'
o.write(output_line)

for j in uorfs:
    output_line = str(j)+'\t'+str(uorf_transcripts[j])+'\t'+str(names[uorf_transcripts[j]])+'\t'+str(uorf_starts[j])+'\t'+str(uorf_stops[j])
    for k in treatment_datasets:
        output_line += '\t'+str(uorf_reads_t[k][j])
    for k in vehicle_datasets:
        output_line += '\t'+str(uorf_reads_v[k][j])
    for k in treatment_datasets:
        output_line += '\t'+str(rpm_uorf_t[k][j])
    for k in vehicle_datasets:
        output_line += '\t'+str(rpm_uorf_v[k][j])
    for k in treatment_datasets:
        output_line += '\t'+str(rpm_cds_t[k][j])
    for k in vehicle_datasets:
        output_line += '\t'+str(rpm_cds_v[k][j])
    for k in treatment_datasets:
        output_line += '\t'+str(periodicity_t[k][j])
    for k in vehicle_datasets:
        output_line += '\t'+str(periodicity_v[k][j])
    output_line += '\t'+str(fold_change[j])+'\n'
    o.write(output_line)
o.close()
